# Supplementary material for: Crystal structures of three anionic lanthanide–aluminium [3.3.1] metallacryptate complexes
Source: Acta Crystallogr E Crystallogr Commun. 2020 Aug 14;76(Pt 9):1458–66. doi: 10.1107/S2056989020010725 (PMC7472759; doi:10.1107/S2056989020010725)
Supplement: Supplementary file 1 [file e-76-01458-sup1.cif]

##############################################################################
#                                                                            #
# This CIF contains the data in a paper accepted for publication in          #
# Acta Crystallographica Section E. It conforms to the requirements of       #
# Notes for Authors for Acta Crystallographica Section E, and has been       #
# peer reviewed under the auspices of the IUCr Commission on Journals.       #
#                                                                            #
# Full details of the Crystallographic Information File format               #
# are given in the paper "The Crystallographic Information File (CIF):       #
# a New Standard Archive File for Crystallography" by S. R. Hall, F. H.      #
# Allen and I. D. Brown [Acta Cryst. (1991), A47, 655-685].                  #
#                                                                            #
# The current version of the core CIF dictionary is obtainable from          #
# ftp://ftp.iucr.org/pub/cif_core.dic.                                       #
#                                                                            #
# Software is freely available for graphical display of the structure(s)     #
# in this CIF. For information consult the CIF software page                 #
# http://www.iucr.org/resources/cif/software.                                #
#                                                                            #
# This file may be used for bona fide research purposes within the           #
# scientific community so long as proper attribution is given to the journal # 
# article from which it was obtained.                                        #
#                                                                            #
##############################################################################
data_1
_audit_creation_method     'SHELXL-2018/3'
_journal_date_recd_electronic     2020-07-14
_journal_date_accepted     2020-08-03
_journal_name_full     'Acta Crystallographica, Section E'
_journal_year     2020
_journal_volume     76
_journal_issue      9
_journal_page_first     1458
_journal_page_last     1466
_journal_paper_category     GM
_journal_paper_doi     10.1107/S2056989020010725
_journal_coeditor_code     MW2167
_publ_contact_author_name     'Curtis M. Zaleski'
_publ_contact_author_address
;
Department of Chemistry and Biochemistry
Shippensburg University
Shippensburg, PA 17257
;
_publ_contact_author_email     'cmzaleski@ship.edu'
_publ_contact_author_fax     '7174774048'
_publ_contact_author_phone     '7174771522'
_publ_section_title
;
Crystal structures of three anionic lanthanide--aluminium [3.3.1]
metallacryptate complexes
;
loop_
    _publ_author_name
    _publ_author_footnote
    _publ_author_address
    'Rheam, Rachel E.' .
;
Department of Chemistry and Biochemistry
Shippensburg University
Shippensburg, PA 17257,
USA
;
    'Zeller, Matthias' .
;
Department of Chemistry, Purdue University, West Lafayette, IN 47907,
USA
;
    'Zaleski, Curtis M.' .
;
Department of Chemistry and Biochemistry
Shippensburg University
Shippensburg, PA 17257,
USA
;
_publ_section_synopsis
;\
The three [3.3.1] metallacryptate complexes
<b>[</b>Hpy]~2~[GdAl~6~(H~2~shi)~2~(shi)~7~(py)~1.855~(H~2~O)~2~]\
\\cdot7.396py\\cdotH~2~O, <b>1</b>,
[Hpy]~2~[DyAl~6~(H~2~shi)~2~(shi)~7~(py)~1.891~(H~2~O)~2~]\
\\cdot7.429py\\cdotH~2~O, <b>2</b>, and
[Hpy]~2~[YbAl~6~(H~2~shi)~2~(shi)~7~(py)~1.818~(H~2~O)~2~]\
\\cdot7.386py\\cdotH~2~O, <b>3</b>, where Hpy^+^ is pyridinium, shi^3-^ is
salicylhydroximate, and py is pyridine, consist of an aluminium-based
metallacryptand that captures an <i>Ln</i>^III^ ion in the central cavity. The
metallacryptand portions are comprised of an Al---N---O repeat unit; thus,
they can be considered three-dimensional metallacrowns. The encapsulated
<i>Ln</i>^III^ ions are nine-coordinate with a spherical
capped-square-antiprism geometry, while the six Al^III^ ions are all
octahedral. Four of the Al^III^ ions are chiral centers with 2 \D and 2 \L
stereoconfigurations. The remaining two Al^III^ ions have <i>trans</i> chelate
rings from two different shi^3-^ ligands.
;
_chemical_name_systematic
;\
Bis(pyridinium)
diaquadipyridinehexakis[\m~3~-salicylhydroximato(3-)]bis[\m~2~-\
salicylhydroximato(1-)]hexaaluminiumgadolinium--pyridine--water (1/7.396/1)
;
_chemical_name_common     ?
_chemical_formula_moiety
               'C72.27 H53.28 Al6 Gd N10.86 O29, 2(C5 H6 N), 7.396(C5 H5 N), H2'
_chemical_formula_sum     'C119.25 H104.26 Al6 Gd N20.25 O30'
_chemical_formula_iupac
;
(C5 H6 N)2 [Gd Al6 (C7 H6 N O3)2 (C7 H4 N O3)7 (C5 H5 N)1.855 (H2 O)2],
7.396C5 H5 N, H2 O
;
_chemical_formula_weight     2620.19
_chemical_melting_point     ?
_space_group_crystal_system     triclinic
_space_group_name_H-M_alt     'P -1'
_space_group_name_Hall     '-P 1'
loop_
    _space_group_symop_operation_xyz
    'x, y, z'
    '-x, -y, -z'
_cell_length_a     13.7267(10)
_cell_length_b     16.0458(11)
_cell_length_c     28.2591(18)
_cell_angle_alpha     80.675(2)
_cell_angle_beta     84.459(2)
_cell_angle_gamma     71.757(2)
_cell_volume     5826.3(7)
_cell_formula_units_Z     2
_cell_measurement_reflns_used     9126
_cell_measurement_theta_min     2.4991
_cell_measurement_theta_max     29.6609
_cell_measurement_temperature     150(2)
_exptl_crystal_description     block
_exptl_crystal_colour     colourless
_exptl_crystal_size_max     0.260
_exptl_crystal_size_mid     0.210
_exptl_crystal_size_min     0.130
_exptl_crystal_density_diffrn     1.493
_exptl_crystal_density_meas     ?
_exptl_crystal_density_method     ?
_exptl_crystal_F_000     2687.1
_exptl_absorpt_coefficient_mu     0.703
_exptl_absorpt_correction_type     multi-scan
_exptl_absorpt_process_details
;
(SADABS; Krause <i>et al.</i>,  2015)
;
_exptl_absorpt_correction_T_min     0.6839
_exptl_absorpt_correction_T_max     0.7461
_diffrn_ambient_temperature     150(2)
_diffrn_source     'fine focus sealed tube X-ray source'
_diffrn_source_voltage     '50 kV'
_diffrn_source_current     '30 mA'
_diffrn_radiation_type     MoK\a
_diffrn_radiation_wavelength     0.71073
_diffrn_radiation_monochromator     'Triumph curved graphite crystal'
_diffrn_measurement_device_type     'Bruker AXS D8 Quest CMOS diffractometer'
_diffrn_measurement_method     'omega and phi scans'
_diffrn_detector_area_resol_mean     10.4167
_diffrn_reflns_number     284595
_diffrn_reflns_av_R_equivalents     0.0555
_diffrn_reflns_av_unetI/netI     0.0387
_diffrn_reflns_theta_min     2.193
_diffrn_reflns_theta_max     30.626
_diffrn_reflns_theta_full     25.242
_diffrn_measured_fraction_theta_max     0.996
_diffrn_measured_fraction_theta_full     0.999
_diffrn_reflns_limit_h_min     -19
_diffrn_reflns_limit_h_max     19
_diffrn_reflns_limit_k_min     -22
_diffrn_reflns_limit_k_max     22
_diffrn_reflns_limit_l_min     -40
_diffrn_reflns_limit_l_max     39
_refine_special_details
;
The structure was solved by isomorphous replacement from its Dy analogue,
RR1_65.
A section of the main molecule is disordered induced by presence or
absence of an aluminum coordinated pyridine ligand. In the absence
of the pyridine moiety a salicylate ligand swings into the space
otherwise occupied by the pyridine, and the phenol oxygen atom
coordinates to the aluminum (Al6). The movement of the salicylate ligand
induces shifts to the Gd ion, to the aluminum ion the other two
oxygen atoms are coordinated to (Al4) and one of the other salicylate
ligands coordinated to Al4. The substantial movement of the first
salicylate ligand induces a shift of the solvate pyridine its phenol
oxygen is hydrogen bonded to. Another solvate pyridine molecule
(adjacent to the second disordered salicylate ligand) was included
in the disorder.
The two Gd ions were constrained to have identical ADPs.
Equivalent sections of the two disordered moieties were restrained to
have similar geometries. The minor solvate pyridine ring was constrained
to resemble an ideal hexagon with C-C distances of 1.39 Angstrom. The
major moiety solvate pyridine ring was refined as additionally disordered.
The nitrogen atoms of these two moieties were constrained to share
position and ADP. Its two moieties and the other disordered pyridyl
ring were restrained to have similar geometries as another not disordered
pyridine ring. Uij components of ADPs for disordered atoms closer to each
other than 2.0 Angstrom were restrained to be similar. Subject to these
conditions the occupancy ratio refined to 0.8550(13) to 0.1450(13).
The occupancy rates for the additionally split ring are 0.531(3) and
0.324(3).
Two other solvate pyridyl rings are independently disordered with a shared
occupancy ratio (N14, N17 vs N22, N24). The disordered moieties were
restrained to have similar geometries as another not disordered pyridine
ring. Uij components of ADPs for disordered atoms closer to each other
than 2.0 Angstrom were restrained to be similar. Subject to these conditions
the occupancy ratio for the one disordered in a general position refined to
0.613(9) to 0.387(9).
Another solvate pyridyl ring is 1:1 disordered around an inversion center
and partially occupied. The disordered moieties were restrained to have
similar geometries as another not disordered pyridine ring. Uij components
of ADPs for disordered atoms closer to each other than 2.0 Angstrom were
restrained to be similar. Subject to these conditions the occupancy rate
refined to two times 0.396(4).
Water H atom positions and some amine H atom positions were refined and
O-H and selected N-H distances were restrained to 0.84(2) and 0.88(2)
Angstrom, respectively. Some water, amine and phenol H atom positions were
further restrained based on hydrogen bonding considerations (phenol H atoms
were placed in calculated positions, but were allowed to rotate around the
C-O axis).
;
_reflns_number_total     35792
_reflns_number_gt     28478
_reflns_threshold_expression     'I > 2\s(I)'
_refine_ls_structure_factor_coef     Fsqd
_refine_ls_matrix_type     full
_refine_ls_R_factor_all     0.0766
_refine_ls_R_factor_gt     0.0543
_refine_ls_wR_factor_gt     0.1339
_refine_ls_wR_factor_ref     0.1456
_refine_ls_goodness_of_fit_ref     1.093
_refine_ls_restrained_S_all     1.073
_refine_ls_number_reflns     35792
_refine_ls_number_parameters     2119
_refine_ls_number_restraints     2173
_refine_ls_hydrogen_treatment     mixed
_refine_ls_weighting_scheme     calc
_refine_ls_weighting_details
             'w=1/[\s^2^(Fo^2^)+(0.0552P)^2^+12.4814P] where P=(Fo^2^+2Fc^2^)/3'
_atom_sites_solution_hydrogens     mixed
_atom_sites_solution_primary     isomor
_atom_sites_solution_secondary     difmap
_refine_ls_shift/su_max     0.002
_refine_ls_shift/su_mean     0.000
_refine_diff_density_max     1.444
_refine_diff_density_min     -0.983
_refine_ls_extinction_method     none
_refine_ls_extinction_coef     .
loop_
    _atom_type_symbol
    _atom_type_description
    _atom_type_scat_dispersion_real
    _atom_type_scat_dispersion_imag
    _atom_type_scat_source
    'C' 'C' 0.0033 0.0016
                         'International Tables Vol C Tables 4.2.6.8 and 6.1.1.4'
    'H' 'H' 0.0000 0.0000
                         'International Tables Vol C Tables 4.2.6.8 and 6.1.1.4'
    'Al' 'Al' 0.0645 0.0514
                         'International Tables Vol C Tables 4.2.6.8 and 6.1.1.4'
    'Gd' 'Gd' -0.1653 3.9035
                         'International Tables Vol C Tables 4.2.6.8 and 6.1.1.4'
    'N' 'N' 0.0061 0.0033
                         'International Tables Vol C Tables 4.2.6.8 and 6.1.1.4'
    'O' 'O' 0.0106 0.0060
                         'International Tables Vol C Tables 4.2.6.8 and 6.1.1.4'
_computing_data_collection
;
APEX3  (Bruker, 2018)
;
_computing_cell_refinement
;
SAINT (Bruker, 2018)
;
_computing_data_reduction
;
SAINT (Bruker, 2018)
;
_computing_structure_solution
;
SHELXS97 (Sheldrick, 2008)
;
_computing_structure_refinement
;
<i>SHELXL2018/3</i> (Sheldrick, 2015),
<i>shelXle</i> (H\"ubschle <i>et al.</i>,  2011)
;
_computing_molecular_graphics
;
Mercury (Macrae et al., 2020)
;
_computing_publication_material
;
publCIF (Westrip, 2010)
;
loop_
    _atom_site_type_symbol
    _atom_site_label
    _atom_site_fract_x
    _atom_site_fract_y
    _atom_site_fract_z
    _atom_site_U_iso_or_equiv
    _atom_site_adp_type
    _atom_site_calc_flag
    _atom_site_occupancy
    _atom_site_disorder_assembly
    _atom_site_disorder_group
    Al Al1 -0.03254(7) 0.87424(6) 0.12743(3) 0.02226(17) Uani d 1 . .
    Al Al2 -0.31499(7) 0.93466(6) 0.23781(3) 0.02663(18) Uani d 1 . .
    Al Al3 -0.11826(7) 1.10637(6) 0.25737(3) 0.02660(18) Uani d 1 . .
    Al Al5 -0.13915(9) 0.75747(7) 0.36787(3) 0.0327(2) Uani d 1 . .
    Al Al6 -0.04737(7) 0.61891(6) 0.23589(3) 0.02525(18) Uani d 1 . .
    O O1 -0.11609(16) 0.91539(13) 0.18193(7) 0.0238(4) Uani d 1 . .
    O O2 -0.16100(17) 0.88827(15) 0.10415(7) 0.0272(4) Uani d 1 . .
    O O3 -0.40256(19) 0.89815(17) 0.20781(8) 0.0343(5) Uani d 1 . .
    O O4 -0.21721(17) 0.97252(13) 0.26414(7) 0.0255(4) Uani d 1 . .
    O O5 -0.37369(17) 1.05765(15) 0.21974(8) 0.0291(4) Uani d 1 . .
    O O7 0.08928(17) 0.84930(14) 0.20983(7) 0.0267(4) Uani d 1 . .
    O O8 0.21067(18) 0.93296(15) 0.17940(8) 0.0308(5) Uani d 1 . .
    O O9 -0.03315(16) 0.98454(13) 0.09082(7) 0.0243(4) Uani d 1 . .
    Gd Gd1 -0.05698(3) 0.85203(2) 0.26033(2) 0.01944(6) Uani d 0.8550(13) A 1
    Al Al4 0.18272(10) 0.88646(8) 0.24141(5) 0.0204(3) Uani d 0.8550(13) A 1
    O O10 0.1206(2) 0.82580(17) 0.29520(10) 0.0247(5) Uani d 0.8550(13) A 1
    N N4 0.1822(2) 0.74022(19) 0.30500(11) 0.0276(6) Uani d 0.8550(13) A 1
    H H4N 0.163874 0.701853 0.327113 0.033 Uiso calc 0.8550(13) A 1
    O O11 0.2875(2) 0.77628(17) 0.24650(9) 0.0252(5) Uani d 0.8550(13) A 1
    C C22 0.2697(3) 0.7179(2) 0.27998(12) 0.0256(6) Uani d 0.8550(13) A 1
    C C23 0.3489(3) 0.6320(2) 0.29183(14) 0.0330(8) Uani d 0.8550(13) A 1
    C C24 0.4402(3) 0.6159(3) 0.26443(18) 0.0396(9) Uani d 0.8550(13) A 1
    H H24 0.448377 0.658326 0.237963 0.048 Uiso calc 0.8550(13) A 1
    C C25 0.5201(4) 0.5385(3) 0.2751(2) 0.0524(12) Uani d 0.8550(13) A 1
    H H25 0.582948 0.528058 0.256429 0.063 Uiso calc 0.8550(13) A 1
    C C26 0.5069(5) 0.4767(3) 0.3135(2) 0.0610(14) Uani d 0.8550(13) A 1
    H H26 0.561263 0.423548 0.320898 0.073 Uiso calc 0.8550(13) A 1
    C C27 0.4171(5) 0.4908(3) 0.3407(2) 0.0587(13) Uani d 0.8550(13) A 1
    H H27 0.409927 0.447460 0.366876 0.070 Uiso calc 0.8550(13) A 1
    C C28 0.3349(4) 0.5690(3) 0.33051(17) 0.0444(10) Uani d 0.8550(13) A 1
    O O12 0.2453(3) 0.5859(2) 0.35611(13) 0.0575(10) Uani d 0.8550(13) A 1
    H H12O 0.242645 0.539950 0.374585 0.086 Uiso calc 0.8550(13) A 1
    O O25 -0.0279(3) 0.9909(2) 0.26351(16) 0.0240(8) Uani d 0.8550(13) A 1
    N N9 0.0750(3) 0.9934(2) 0.25845(13) 0.0237(7) Uani d 0.8550(13) A 1
    O O26 -0.0017(3) 1.1390(2) 0.26320(16) 0.0311(9) Uani d 0.8550(13) A 1
    C C57 0.0813(3) 1.0721(3) 0.25978(15) 0.0259(8) Uani d 0.8550(13) A 1
    C C58 0.1824(3) 1.0861(3) 0.25764(14) 0.0282(7) Uani d 0.8550(13) A 1
    C C59 0.1867(3) 1.1730(3) 0.25357(17) 0.0374(9) Uani d 0.8550(13) A 1
    H H59 0.124982 1.221068 0.251227 0.045 Uiso calc 0.8550(13) A 1
    C C60 0.2801(4) 1.1895(3) 0.25294(19) 0.0447(10) Uani d 0.8550(13) A 1
    H H60 0.282401 1.248519 0.250848 0.054 Uiso calc 0.8550(13) A 1
    C C61 0.3702(4) 1.1191(3) 0.25537(19) 0.0426(9) Uani d 0.8550(13) A 1
    H H61 0.434511 1.130246 0.254333 0.051 Uiso calc 0.8550(13) A 1
    C C62 0.3670(3) 1.0330(3) 0.25931(15) 0.0327(8) Uani d 0.8550(13) A 1
    H H62 0.429248 0.985413 0.260909 0.039 Uiso calc 0.8550(13) A 1
    C C63 0.2735(3) 1.0151(3) 0.26095(13) 0.0269(7) Uani d 0.8550(13) A 1
    O O27 0.2742(2) 0.9302(2) 0.26605(10) 0.0256(5) Uani d 0.8550(13) A 1
    N N11 0.1094(3) 0.5515(2) 0.24676(13) 0.0286(6) Uani d 0.8550(13) A 1
    C C69 0.1359(3) 0.4813(3) 0.28040(16) 0.0369(8) Uani d 0.8550(13) A 1
    H H69 0.084267 0.469275 0.302930 0.044 Uiso calc 0.8550(13) A 1
    C C70 0.2347(4) 0.4252(3) 0.28400(19) 0.0460(10) Uani d 0.8550(13) A 1
    H H70 0.250606 0.376167 0.308827 0.055 Uiso calc 0.8550(13) A 1
    C C71 0.3094(4) 0.4406(3) 0.25175(19) 0.0464(10) Uani d 0.8550(13) A 1
    H H71 0.377781 0.401765 0.253123 0.056 Uiso calc 0.8550(13) A 1
    C C72 0.2838(3) 0.5135(3) 0.21711(18) 0.0480(10) Uani d 0.8550(13) A 1
    H H72 0.334273 0.526246 0.194101 0.058 Uiso calc 0.8550(13) A 1
    C C73 0.1835(3) 0.5680(3) 0.21634(16) 0.0380(8) Uani d 0.8550(13) A 1
    H H73 0.166740 0.619538 0.193079 0.046 Uiso calc 0.8550(13) A 1
    Gd Gd1B -0.08664(15) 0.85006(12) 0.26260(6) 0.01944(6) Uani d 0.1450(13) A 2
    Al Al4B 0.1660(6) 0.8615(5) 0.2476(3) 0.0267(15) Uani d 0.1450(13) A 2
    O O10B 0.0972(10) 0.8007(9) 0.2973(5) 0.029(3) Uani d 0.1450(13) A 2
    N N4B 0.1365(12) 0.7116(9) 0.2916(6) 0.029(2) Uani d 0.1450(13) A 2
    H H4B 0.104(15) 0.671(11) 0.297(5) 0.035 Uiso d 0.1450(13) A 2
    O O11B 0.2609(11) 0.7462(8) 0.2466(6) 0.028(2) Uani d 0.1450(13) A 2
    C C22B 0.2139(13) 0.6878(9) 0.2606(7) 0.030(2) Uani d 0.1450(13) A 2
    C C23B 0.2495(13) 0.5960(11) 0.2493(9) 0.039(3) Uani d 0.1450(13) A 2
    C C24B 0.3519(14) 0.5654(14) 0.2336(10) 0.044(3) Uani d 0.1450(13) A 2
    H H24B 0.396126 0.600372 0.234198 0.053 Uiso calc 0.1450(13) A 2
    C C25B 0.3897(16) 0.4839(14) 0.2172(11) 0.048(3) Uani d 0.1450(13) A 2
    H H25B 0.458763 0.463863 0.205005 0.057 Uiso calc 0.1450(13) A 2
    C C26B 0.3252(15) 0.4322(15) 0.2187(11) 0.045(3) Uani d 0.1450(13) A 2
    H H26B 0.353712 0.373011 0.212026 0.055 Uiso calc 0.1450(13) A 2
    C C27B 0.2238(14) 0.4624(13) 0.2294(9) 0.041(2) Uani d 0.1450(13) A 2
    H H27B 0.179564 0.430078 0.223919 0.049 Uiso calc 0.1450(13) A 2
    C C28B 0.1838(14) 0.5434(13) 0.2489(10) 0.040(2) Uani d 0.1450(13) A 2
    O O12B 0.0869(12) 0.5726(11) 0.2661(7) 0.034(3) Uani d 0.1450(13) A 2
    H H12P 0.080233 0.543352 0.293099 0.051 Uiso calc 0.1450(13) A 2
    O O25B -0.0389(14) 0.9773(11) 0.2710(12) 0.025(3) Uani d 0.1450(13) A 2
    N N9B 0.0673(12) 0.9715(9) 0.2658(9) 0.022(2) Uani d 0.1450(13) A 2
    O O26B 0.0045(18) 1.1177(12) 0.2708(11) 0.026(3) Uani d 0.1450(13) A 2
    C C57B 0.0828(13) 1.0467(12) 0.2668(12) 0.027(3) Uani d 0.1450(13) A 2
    C C58B 0.1883(13) 1.0523(12) 0.2671(10) 0.029(2) Uani d 0.1450(13) A 2
    C C59B 0.1999(15) 1.1360(14) 0.2638(11) 0.036(3) Uani d 0.1450(13) A 2
    H H59B 0.141268 1.186987 0.260908 0.043 Uiso calc 0.1450(13) A 2
    C C60B 0.2986(16) 1.1459(14) 0.2647(11) 0.039(2) Uani d 0.1450(13) A 2
    H H60B 0.307486 1.202210 0.264794 0.047 Uiso calc 0.1450(13) A 2
    C C61B 0.3811(16) 1.0701(15) 0.2653(10) 0.038(3) Uani d 0.1450(13) A 2
    H H61B 0.448451 1.075348 0.263583 0.046 Uiso calc 0.1450(13) A 2
    C C62B 0.3698(14) 0.9871(14) 0.2683(9) 0.031(3) Uani d 0.1450(13) A 2
    H H62B 0.429097 0.936620 0.270313 0.037 Uiso calc 0.1450(13) A 2
    C C63B 0.2735(13) 0.9756(12) 0.2685(9) 0.028(2) Uani d 0.1450(13) A 2
    O O27B 0.2651(11) 0.8937(10) 0.2738(6) 0.028(2) Uani d 0.1450(13) A 2
    O O13 -0.0963(2) 0.86128(15) 0.34925(8) 0.0353(5) Uani d 1 . .
    O O14 -0.0258(2) 0.72662(17) 0.40994(9) 0.0424(6) Uani d 1 . .
    O O15 0.1158(4) 0.9201(3) 0.40772(15) 0.0919(15) Uani d 1 . .
    H H15 0.126385 0.959898 0.420603 0.138 Uiso calc 1 . .
    O O16 -0.22929(18) 0.82362(14) 0.27040(7) 0.0284(4) Uani d 1 . .
    O O17 -0.39396(19) 0.93089(16) 0.29572(8) 0.0324(5) Uani d 1 . .
    O O18 -0.2290(2) 0.79005(17) 0.41746(8) 0.0448(7) Uani d 1 . .
    O O19 -0.05118(19) 0.71694(14) 0.31458(7) 0.0294(5) Uani d 1 . .
    O O20 -0.1509(2) 0.64366(16) 0.37567(8) 0.0381(6) Uani d 1 . .
    O O21 -0.07470(19) 0.51469(14) 0.25136(8) 0.0314(5) Uani d 1 . .
    O O22 -0.03044(19) 0.73117(14) 0.21565(7) 0.0304(5) Uani d 1 . .
    O O23 -0.02071(19) 0.60680(14) 0.17198(8) 0.0307(5) Uani d 1 . .
    O O24 0.04367(17) 0.81776(14) 0.07902(7) 0.0262(4) Uani d 1 . .
    O O28 -0.08824(19) 1.10936(15) 0.18666(8) 0.0308(5) Uani d 1 . .
    H H28A -0.063(3) 1.150(2) 0.1723(15) 0.046 Uiso d 1 . .
    H H28B -0.069(3) 1.0607(18) 0.1765(15) 0.046 Uiso d 1 . .
    O O29 -0.1971(2) 0.67574(17) 0.22813(10) 0.0380(5) Uani d 1 . .
    H H29A -0.209(4) 0.727(2) 0.2391(17) 0.057 Uiso d 1 . .
    H H29B -0.237(3) 0.675(3) 0.2043(13) 0.057 Uiso d 1 . .
    O O30 0.4067(7) 0.4773(7) 0.0089(4) 0.185(4) Uani d 1 . .
    H H30A 0.429(5) 0.493(8) 0.032(4) 0.278 Uiso d 1 . .
    H H30B 0.394(13) 0.427(5) 0.014(3) 0.278 Uiso d 1 . .
    N N1 -0.2189(2) 0.91576(16) 0.17976(9) 0.0245(5) Uani d 1 . .
    N N2 -0.2302(2) 1.06264(16) 0.25044(9) 0.0256(5) Uani d 1 . .
    N N3 0.0767(2) 0.89080(16) 0.16225(8) 0.0241(5) Uani d 1 . .
    N N5 -0.0181(3) 0.8586(2) 0.37670(10) 0.0406(7) Uani d 1 . .
    H H5N 0.006809 0.903465 0.374182 0.049 Uiso calc 1 . .
    N N6 -0.2517(2) 0.81974(18) 0.32141(9) 0.0324(6) Uani d 1 . .
    N N7 -0.0710(2) 0.64255(17) 0.30169(9) 0.0297(5) Uani d 1 . .
    N N8 -0.0161(2) 0.74817(16) 0.16488(8) 0.0243(5) Uani d 1 . .
    C C1 -0.2350(2) 0.9029(2) 0.13694(10) 0.0262(6) Uani d 1 . .
    C C2 -0.3380(3) 0.9057(2) 0.12538(11) 0.0296(6) Uani d 1 . .
    C C3 -0.3576(3) 0.9099(2) 0.07725(12) 0.0355(7) Uani d 1 . .
    H H3 -0.306134 0.915825 0.053055 0.043 Uiso calc 1 . .
    C C4 -0.4499(3) 0.9056(3) 0.06418(14) 0.0434(9) Uani d 1 . .
    H H4 -0.462226 0.908496 0.031364 0.052 Uiso calc 1 . .
    C C5 -0.5244(3) 0.8971(3) 0.09979(15) 0.0461(9) Uani d 1 . .
    H H5 -0.587595 0.892475 0.091244 0.055 Uiso calc 1 . .
    C C6 -0.5081(3) 0.8953(3) 0.14788(14) 0.0411(8) Uani d 1 . .
    H H6 -0.560709 0.890266 0.171611 0.049 Uiso calc 1 . .
    C C7 -0.4154(3) 0.9006(2) 0.16174(12) 0.0318(6) Uani d 1 . .
    C C8 -0.3147(2) 1.1020(2) 0.22776(11) 0.0269(6) Uani d 0.8550(13) A 1
    C C9 -0.3444(7) 1.1987(3) 0.2133(4) 0.0293(14) Uani d 0.8550(13) A 1
    C C10 -0.4351(3) 1.2391(3) 0.18888(17) 0.0353(12) Uani d 0.8550(13) A 1
    H H10 -0.473680 1.203386 0.181514 0.042 Uiso calc 0.8550(13) A 1
    C C11 -0.4696(4) 1.3295(3) 0.17533(19) 0.0427(10) Uani d 0.8550(13) A 1
    H H11 -0.530746 1.355649 0.158340 0.051 Uiso calc 0.8550(13) A 1
    C C12 -0.4140(4) 1.3818(3) 0.18680(18) 0.0425(10) Uani d 0.8550(13) A 1
    H H12 -0.437381 1.444229 0.177683 0.051 Uiso calc 0.8550(13) A 1
    C C13 -0.3256(4) 1.3440(3) 0.21120(17) 0.0380(10) Uani d 0.8550(13) A 1
    H H13 -0.289175 1.381013 0.219118 0.046 Uiso calc 0.8550(13) A 1
    C C14 -0.2874(4) 1.2517(3) 0.2248(2) 0.0301(12) Uani d 0.8550(13) A 1
    O O6 -0.20050(19) 1.21963(14) 0.24792(9) 0.0329(5) Uani d 0.8550(13) A 1
    C C8B -0.3147(2) 1.1020(2) 0.22776(11) 0.0269(6) Uani d 0.1450(13) A 2
    C C9B -0.339(5) 1.1972(17) 0.209(3) 0.030(3) Uani d 0.1450(13) A 2
    C C10B -0.421(2) 1.2347(16) 0.1784(12) 0.036(3) Uani d 0.1450(13) A 2
    H H10B -0.461124 1.199155 0.172773 0.043 Uiso calc 0.1450(13) A 2
    C C11B -0.445(2) 1.3213(14) 0.1564(10) 0.041(3) Uani d 0.1450(13) A 2
    H H11B -0.501727 1.345684 0.136585 0.049 Uiso calc 0.1450(13) A 2
    C C12B -0.3839(19) 1.3722(14) 0.1639(10) 0.043(3) Uani d 0.1450(13) A 2
    H H12B -0.398034 1.431496 0.148296 0.052 Uiso calc 0.1450(13) A 2
    C C13B -0.3032(19) 1.3372(13) 0.1937(9) 0.036(3) Uani d 0.1450(13) A 2
    H H13B -0.262695 1.373472 0.198218 0.043 Uiso calc 0.1450(13) A 2
    C C14B -0.278(3) 1.2498(16) 0.2178(16) 0.032(3) Uani d 0.1450(13) A 2
    O O6B -0.20050(19) 1.21963(14) 0.24792(9) 0.0329(5) Uani d 0.1450(13) A 2
    C C15 0.1427(2) 0.93515(19) 0.14993(10) 0.0253(6) Uani d 1 . .
    C C16 0.1364(2) 0.9902(2) 0.10288(10) 0.0266(6) Uani d 1 . .
    C C17 0.2158(3) 1.0267(2) 0.08670(12) 0.0327(7) Uani d 1 . .
    H H17 0.272637 1.014418 0.106186 0.039 Uiso calc 1 . .
    C C18 0.2134(3) 1.0802(2) 0.04290(12) 0.0351(7) Uani d 1 . .
    H H18 0.267831 1.104536 0.032295 0.042 Uiso calc 1 . .
    C C19 0.1300(3) 1.0977(2) 0.01483(11) 0.0314(6) Uani d 1 . .
    H H19 0.128171 1.133062 -0.015666 0.038 Uiso calc 1 . .
    C C20 0.0493(2) 1.0641(2) 0.03070(11) 0.0274(6) Uani d 1 . .
    H H20 -0.007190 1.077221 0.010911 0.033 Uiso calc 1 . .
    C C21 0.0492(2) 1.01113(19) 0.07536(10) 0.0240(5) Uani d 1 . .
    C C29 0.0180(3) 0.7864(3) 0.40685(12) 0.0400(8) Uani d 1 . .
    C C30 0.1080(3) 0.7746(3) 0.43510(13) 0.0496(10) Uani d 1 . .
    C C31 0.1489(4) 0.6931(4) 0.46198(18) 0.0642(13) Uani d 1 . .
    H H31 0.118148 0.647462 0.462442 0.077 Uiso calc 1 . .
    C C32 0.2350(5) 0.6773(5) 0.4885(2) 0.0831(19) Uani d 1 . .
    H H32 0.262569 0.621290 0.507192 0.100 Uiso calc 1 . .
    C C33 0.2798(5) 0.7432(5) 0.4874(2) 0.0824(19) Uani d 1 . .
    H H33 0.338351 0.732319 0.505570 0.099 Uiso calc 1 . .
    C C34 0.2414(4) 0.8238(5) 0.46076(19) 0.0729(16) Uani d 1 . .
    H H34 0.273508 0.868508 0.460162 0.087 Uiso calc 1 . .
    C C35 0.1554(4) 0.8405(4) 0.43443(15) 0.0614(13) Uani d 1 . .
    C C36 -0.3401(3) 0.8789(2) 0.33004(11) 0.0318(7) Uani d 1 . .
    C C37 -0.3830(3) 0.8861(2) 0.37991(12) 0.0397(8) Uani d 1 . .
    C C38 -0.4843(4) 0.9403(3) 0.38611(15) 0.0507(10) Uani d 1 . .
    H H38 -0.521146 0.972382 0.358743 0.061 Uiso calc 1 . .
    C C39 -0.5319(4) 0.9480(4) 0.43178(17) 0.0700(15) Uani d 1 . .
    H H39 -0.600899 0.984133 0.435723 0.084 Uiso calc 1 . .
    C C40 -0.4764(5) 0.9017(4) 0.47123(17) 0.0798(18) Uani d 1 . .
    H H40 -0.507898 0.906289 0.502540 0.096 Uiso calc 1 . .
    C C41 -0.3763(4) 0.8491(3) 0.46590(15) 0.0650(14) Uani d 1 . .
    H H41 -0.340443 0.818254 0.493761 0.078 Uiso calc 1 . .
    C C42 -0.3252(3) 0.8395(3) 0.42029(13) 0.0434(9) Uani d 1 . .
    C C43 -0.1219(3) 0.6076(2) 0.33659(11) 0.0322(7) Uani d 1 . .
    C C44 -0.1484(3) 0.5269(2) 0.33213(12) 0.0354(7) Uani d 1 . .
    C C45 -0.1970(3) 0.4893(3) 0.37196(15) 0.0463(9) Uani d 1 . .
    H H45 -0.211886 0.516375 0.400399 0.056 Uiso calc 1 . .
    C C46 -0.2237(4) 0.4136(3) 0.37072(16) 0.0536(11) Uani d 1 . .
    H H46 -0.256380 0.388542 0.398024 0.064 Uiso calc 1 . .
    C C47 -0.2021(4) 0.3744(3) 0.32881(17) 0.0505(10) Uani d 1 . .
    H H47 -0.221586 0.323079 0.327342 0.061 Uiso calc 1 . .
    C C48 -0.1528(3) 0.4094(2) 0.28948(14) 0.0389(8) Uani d 1 . .
    H H48 -0.137836 0.380897 0.261503 0.047 Uiso calc 1 . .
    C C49 -0.1240(3) 0.4861(2) 0.28967(12) 0.0315(6) Uani d 1 . .
    C C50 -0.0097(2) 0.6777(2) 0.14566(10) 0.0253(6) Uani d 1 . .
    C C51 0.0155(3) 0.6755(2) 0.09404(11) 0.0297(6) Uani d 1 . .
    C C52 0.0176(4) 0.5993(3) 0.07557(14) 0.0504(11) Uani d 1 . .
    H H52 -0.006898 0.555525 0.095300 0.060 Uiso calc 1 . .
    C C53 0.0545(5) 0.5862(3) 0.02911(15) 0.0599(13) Uani d 1 . .
    H H53 0.054620 0.534470 0.016835 0.072 Uiso calc 1 . .
    C C54 0.0914(4) 0.6501(3) 0.00081(13) 0.0484(10) Uani d 1 . .
    H H54 0.120340 0.640680 -0.030515 0.058 Uiso calc 1 . .
    C C55 0.0861(3) 0.7270(2) 0.01791(11) 0.0334(7) Uani d 1 . .
    H H55 0.109441 0.770795 -0.002444 0.040 Uiso calc 1 . .
    C C56 0.0471(2) 0.7427(2) 0.06476(11) 0.0259(6) Uani d 1 . .
    N N10 -0.1493(3) 1.0980(2) 0.33242(11) 0.0441(8) Uani d 1 . .
    C C64 -0.1096(4) 1.1424(3) 0.35821(17) 0.0619(13) Uani d 1 . .
    H H64 -0.066956 1.175876 0.342235 0.074 Uiso calc 1 . .
    C C65 -0.1295(7) 1.1406(4) 0.4074(2) 0.098(3) Uani d 1 . .
    H H65 -0.102546 1.173764 0.424731 0.118 Uiso calc 1 . .
    C C66 -0.1881(8) 1.0905(4) 0.4305(2) 0.120(4) Uani d 1 . .
    H H66 -0.200994 1.087322 0.464263 0.145 Uiso calc 1 . .
    C C67 -0.2284(8) 1.0448(4) 0.40507(18) 0.117(3) Uani d 1 . .
    H H67 -0.269944 1.009879 0.420546 0.140 Uiso calc 1 . .
    C C68 -0.2067(5) 1.0509(3) 0.35591(15) 0.0651(15) Uani d 1 . .
    H H68 -0.234804 1.019266 0.338075 0.078 Uiso calc 1 . .
    N N12 -0.2019(3) 1.1049(2) 0.06022(13) 0.0509(9) Uani d 1 . .
    H H12A -0.154837 1.054596 0.069481 0.061 Uiso calc 1 . .
    C C74 -0.2317(4) 1.1653(4) 0.08914(16) 0.0621(13) Uani d 1 . .
    H H74 -0.204145 1.153116 0.119963 0.075 Uiso calc 1 . .
    C C75 -0.3016(4) 1.2452(4) 0.0757(2) 0.0675(14) Uani d 1 . .
    H H75 -0.322019 1.289051 0.096606 0.081 Uiso calc 1 . .
    C C76 -0.3422(4) 1.2615(3) 0.0312(2) 0.0689(15) Uani d 1 . .
    H H76 -0.390094 1.317170 0.020697 0.083 Uiso calc 1 . .
    C C77 -0.3120(4) 1.1955(4) 0.00222(18) 0.0696(15) Uani d 1 . .
    H H77 -0.341094 1.204661 -0.028086 0.084 Uiso calc 1 . .
    C C78 -0.2406(4) 1.1173(3) 0.01714(18) 0.0563(11) Uani d 1 . .
    H H78 -0.218474 1.072003 -0.002882 0.068 Uiso calc 1 . .
    N N13 -0.0104(3) 1.2363(2) 0.14749(11) 0.0408(7) Uani d 1 . .
    C C79 -0.0215(4) 1.2980(3) 0.17547(15) 0.0470(9) Uani d 1 . .
    H H79 -0.060531 1.294380 0.204958 0.056 Uiso calc 1 . .
    C C80 0.0199(4) 1.3667(3) 0.16445(18) 0.0549(11) Uani d 1 . .
    H H80 0.011418 1.408813 0.185753 0.066 Uiso calc 1 . .
    C C81 0.0739(5) 1.3717(3) 0.1215(2) 0.0754(16) Uani d 1 . .
    H H81 0.103871 1.418174 0.112267 0.091 Uiso calc 1 . .
    C C82 0.0850(5) 1.3093(4) 0.0916(2) 0.0800(18) Uani d 1 . .
    H H82 0.123042 1.311785 0.061721 0.096 Uiso calc 1 . .
    C C83 0.0394(4) 1.2428(3) 0.10590(15) 0.0536(11) Uani d 1 . .
    H H83 0.044511 1.200797 0.084917 0.064 Uiso calc 1 . .
    N N14 0.1584(19) 1.0659(11) 0.4234(5) 0.085(2) Uani d 0.613(9) B 1
    C C84 0.141(2) 1.1032(11) 0.4639(6) 0.088(2) Uani d 0.613(9) B 1
    H H84 0.140587 1.066982 0.494043 0.106 Uiso calc 0.613(9) B 1
    C C85 0.1242(11) 1.1912(9) 0.4627(4) 0.090(2) Uani d 0.613(9) B 1
    H H85 0.111379 1.216438 0.491727 0.108 Uiso calc 0.613(9) B 1
    C C86 0.1256(12) 1.2428(9) 0.4202(4) 0.103(3) Uani d 0.613(9) B 1
    H H86 0.116460 1.304237 0.419236 0.123 Uiso calc 0.613(9) B 1
    C C87 0.1401(12) 1.2068(9) 0.3785(4) 0.103(3) Uani d 0.613(9) B 1
    H H87 0.135822 1.242828 0.348103 0.123 Uiso calc 0.613(9) B 1
    C C88 0.1610(12) 1.1167(9) 0.3821(5) 0.097(3) Uani d 0.613(9) B 1
    H H88 0.178189 1.089818 0.353594 0.116 Uiso calc 0.613(9) B 1
    N N22 0.152(3) 1.053(2) 0.4289(10) 0.094(3) Uani d 0.387(9) B 2
    C C124 0.135(3) 1.090(2) 0.4693(9) 0.092(3) Uani d 0.387(9) B 2
    H H124 0.099485 1.065411 0.495687 0.111 Uiso calc 0.387(9) B 2
    C C125 0.1658(19) 1.1602(15) 0.4746(6) 0.098(3) Uani d 0.387(9) B 2
    H H125 0.159596 1.180233 0.504911 0.117 Uiso calc 0.387(9) B 2
    C C126 0.206(2) 1.2008(14) 0.4355(6) 0.108(3) Uani d 0.387(9) B 2
    H H126 0.230293 1.248747 0.438355 0.129 Uiso calc 0.387(9) B 2
    C C127 0.210(2) 1.1728(14) 0.3913(6) 0.107(3) Uani d 0.387(9) B 2
    H H127 0.224618 1.207326 0.362354 0.129 Uiso calc 0.387(9) B 2
    C C128 0.194(2) 1.0925(14) 0.3912(8) 0.100(3) Uani d 0.387(9) B 2
    H H128 0.212778 1.064417 0.363078 0.120 Uiso calc 0.387(9) B 2
    N N15 0.1912(4) 0.4712(3) 0.42149(17) 0.0623(11) Uani d 0.531(3) C 1
    C C89 0.2358(11) 0.4290(11) 0.4610(5) 0.065(3) Uani d 0.531(3) C 1
    H H89 0.304369 0.429093 0.463258 0.078 Uiso calc 0.531(3) C 1
    C C90 0.1963(10) 0.3852(16) 0.4989(6) 0.070(2) Uani d 0.531(3) C 1
    H H90 0.233609 0.356420 0.526625 0.083 Uiso calc 0.531(3) C 1
    C C91 0.0972(10) 0.3856(8) 0.4941(4) 0.083(2) Uani d 0.531(3) C 1
    H H91 0.064286 0.354841 0.518800 0.100 Uiso calc 0.531(3) C 1
    C C92 0.0441(9) 0.4315(9) 0.4524(4) 0.088(2) Uani d 0.531(3) C 1
    H H92 -0.022910 0.429893 0.447925 0.105 Uiso calc 0.531(3) C 1
    C C93 0.0931(8) 0.4784(9) 0.4189(5) 0.080(2) Uani d 0.531(3) C 1
    H H93 0.055753 0.517035 0.393166 0.096 Uiso calc 0.531(3) C 1
    N N23 0.1912(4) 0.4712(3) 0.42149(17) 0.0623(11) Uani d 0.324(3) C -1
    C C129 0.2319(16) 0.4161(18) 0.4593(7) 0.063(3) Uani d 0.324(3) C -1
    H H129 0.304683 0.393450 0.458964 0.076 Uiso calc 0.324(3) C -1
    C C130 0.1793(14) 0.389(3) 0.4987(10) 0.068(3) Uani d 0.324(3) C -1
    H H130 0.212707 0.344566 0.523506 0.081 Uiso calc 0.324(3) C -1
    C C131 0.0750(14) 0.4286(14) 0.5008(6) 0.082(3) Uani d 0.324(3) C -1
    H H131 0.035142 0.418729 0.529334 0.098 Uiso calc 0.324(3) C -1
    C C132 0.0280(12) 0.4837(14) 0.4605(6) 0.083(3) Uani d 0.324(3) C -1
    H H132 -0.044605 0.507639 0.459918 0.100 Uiso calc 0.324(3) C -1
    C C133 0.0905(10) 0.5021(14) 0.4218(7) 0.075(3) Uani d 0.324(3) C -1
    H H133 0.059414 0.538775 0.393980 0.090 Uiso calc 0.324(3) C -1
    N N25 0.090(2) 0.4310(18) 0.3595(7) 0.090(4) Uani d 0.1450(13) D 2
    C C139 0.154(2) 0.4454(17) 0.3903(9) 0.078(3) Uani d 0.1450(13) D 2
    H H139 0.200558 0.478083 0.378220 0.094 Uiso calc 0.1450(13) D 2
    C C140 0.151(2) 0.4119(19) 0.4388(8) 0.077(2) Uani d 0.1450(13) D 2
    H H140 0.195206 0.421686 0.459830 0.092 Uiso calc 0.1450(13) D 2
    C C141 0.084(2) 0.364(2) 0.4565(7) 0.086(3) Uani d 0.1450(13) D 2
    H H141 0.081489 0.341077 0.489614 0.104 Uiso calc 0.1450(13) D 2
    C C142 0.019(2) 0.350(2) 0.4257(11) 0.093(5) Uani d 0.1450(13) D 2
    H H142 -0.026879 0.316865 0.437788 0.111 Uiso calc 0.1450(13) D 2
    C C143 0.022(2) 0.383(2) 0.3772(10) 0.097(6) Uani d 0.1450(13) D 2
    H H143 -0.021529 0.373262 0.356178 0.117 Uiso calc 0.1450(13) D 2
    N N16 0.4282(3) 0.8108(2) 0.31066(12) 0.0444(7) Uani d 1 . .
    H H16 0.383372 0.853116 0.293116 0.053 Uiso calc 1 . .
    C C94 0.5230(3) 0.7746(3) 0.29105(15) 0.0467(9) Uani d 1 . .
    H H94 0.540186 0.794856 0.258802 0.056 Uiso calc 1 . .
    C C95 0.5930(4) 0.7099(3) 0.31728(17) 0.0532(10) Uani d 1 . .
    H H95 0.659532 0.683591 0.303687 0.064 Uiso calc 1 . .
    C C96 0.5662(4) 0.6820(4) 0.3648(2) 0.0732(16) Uani d 1 . .
    H H96 0.615229 0.637713 0.384091 0.088 Uiso calc 1 . .
    C C97 0.4690(4) 0.7187(4) 0.38343(19) 0.0781(18) Uani d 1 . .
    H H97 0.449337 0.698679 0.415347 0.094 Uiso calc 1 . .
    C C98 0.4007(4) 0.7845(3) 0.35542(16) 0.0562(11) Uani d 1 . .
    H H98 0.333483 0.811390 0.368089 0.067 Uiso calc 1 . .
    N N17 0.4739(8) 1.2711(9) 0.4138(4) 0.079(2) Uani d 0.613(9) B 1
    C C99 0.5597(10) 1.2690(12) 0.3889(5) 0.075(2) Uani d 0.613(9) B 1
    H H99 0.608603 1.289865 0.401019 0.090 Uiso calc 0.613(9) B 1
    C C100 0.5802(10) 1.2375(11) 0.3458(5) 0.085(3) Uani d 0.613(9) B 1
    H H100 0.629640 1.253317 0.323214 0.103 Uiso calc 0.613(9) B 1
    C C101 0.5290(8) 1.1833(9) 0.3358(4) 0.082(3) Uani d 0.613(9) B 1
    H H101 0.558128 1.138494 0.315870 0.099 Uiso calc 0.613(9) B 1
    C C102 0.4286(9) 1.1986(9) 0.3573(4) 0.086(3) Uani d 0.613(9) B 1
    H H102 0.376811 1.184269 0.343226 0.103 Uiso calc 0.613(9) B 1
    C C103 0.4090(9) 1.2348(9) 0.3992(4) 0.081(3) Uani d 0.613(9) B 1
    H H103 0.348202 1.234022 0.418134 0.098 Uiso calc 0.613(9) B 1
    N N24 0.5123(13) 1.2593(16) 0.4148(7) 0.080(3) Uani d 0.387(9) B 2
    C C134 0.5869(16) 1.2620(19) 0.3823(8) 0.075(3) Uani d 0.387(9) B 2
    H H134 0.632478 1.293862 0.386566 0.089 Uiso calc 0.387(9) B 2
    C C135 0.6007(14) 1.2205(18) 0.3426(8) 0.080(3) Uani d 0.387(9) B 2
    H H135 0.666145 1.196680 0.327380 0.096 Uiso calc 0.387(9) B 2
    C C136 0.5120(14) 1.2164(14) 0.3270(6) 0.083(3) Uani d 0.387(9) B 2
    H H136 0.489454 1.237078 0.295312 0.099 Uiso calc 0.387(9) B 2
    C C137 0.4575(15) 1.1768(14) 0.3650(6) 0.084(3) Uani d 0.387(9) B 2
    H H137 0.433010 1.128266 0.363045 0.101 Uiso calc 0.387(9) B 2
    C C138 0.4455(15) 1.2193(17) 0.4050(7) 0.085(3) Uani d 0.387(9) B 2
    H H138 0.387595 1.220194 0.426413 0.102 Uiso calc 0.387(9) B 2
    N N18 -0.2501(3) 0.6346(3) 0.14728(16) 0.0629(11) Uani d 1 . .
    C C104 -0.2281(4) 0.5461(4) 0.1506(2) 0.0673(14) Uani d 1 . .
    H H104 -0.211733 0.512153 0.181211 0.081 Uiso calc 1 . .
    C C105 -0.2276(5) 0.5021(4) 0.1139(2) 0.0752(15) Uani d 1 . .
    H H105 -0.212683 0.439485 0.118952 0.090 Uiso calc 1 . .
    C C106 -0.2486(5) 0.5484(4) 0.0696(2) 0.0790(17) Uani d 1 . .
    H H106 -0.247807 0.519069 0.042848 0.095 Uiso calc 1 . .
    C C107 -0.2715(7) 0.6412(5) 0.0642(2) 0.098(2) Uani d 1 . .
    H H107 -0.287083 0.676994 0.034027 0.118 Uiso calc 1 . .
    C C108 -0.2702(6) 0.6767(4) 0.1042(3) 0.103(3) Uani d 1 . .
    H H108 -0.285688 0.739347 0.100486 0.123 Uiso calc 1 . .
    N N19 0.3822(4) 0.5784(3) 0.08496(19) 0.0761(13) Uani d 1 . .
    C C109 0.4613(4) 0.5973(4) 0.0972(2) 0.0683(14) Uani d 1 . .
    H H109 0.527073 0.561506 0.087218 0.082 Uiso calc 1 . .
    C C110 0.4598(5) 0.6624(5) 0.1226(2) 0.0816(18) Uani d 1 . .
    H H110 0.520847 0.670767 0.131416 0.098 Uiso calc 1 . .
    C C111 0.3563(4) 0.7196(3) 0.13569(16) 0.0612(12) Uani d 1 . .
    H H111 0.346385 0.768304 0.152668 0.073 Uiso calc 1 . .
    C C112 0.2766(4) 0.6981(3) 0.12195(18) 0.0572(12) Uani d 1 . .
    H H112 0.208216 0.732418 0.129156 0.069 Uiso calc 1 . .
    C C113 0.2936(5) 0.6280(4) 0.0980(2) 0.0706(14) Uani d 1 . .
    H H113 0.235096 0.614288 0.090230 0.085 Uiso calc 1 . .
    N N20 0.3892(6) 0.2974(6) 0.0540(3) 0.117(2) Uani d 1 . .
    C C114 0.4355(7) 0.2136(8) 0.0478(4) 0.124(4) Uani d 1 . .
    H H114 0.469918 0.201196 0.017797 0.149 Uiso calc 1 . .
    C C115 0.4353(8) 0.1419(7) 0.0846(5) 0.140(4) Uani d 1 . .
    H H115 0.472436 0.082476 0.080394 0.167 Uiso calc 1 . .
    C C116 0.3796(7) 0.1618(7) 0.1262(3) 0.109(3) Uani d 1 . .
    H H116 0.374375 0.116507 0.151639 0.131 Uiso calc 1 . .
    C C117 0.3317(8) 0.2491(8) 0.1301(4) 0.132(4) Uani d 1 . .
    H H117 0.291830 0.264837 0.158519 0.158 Uiso calc 1 . .
    C C118 0.3401(7) 0.3132(7) 0.0942(4) 0.115(3) Uani d 1 . .
    H H118 0.308150 0.373196 0.098950 0.138 Uiso calc 1 . .
    N N21 0.4407(18) 0.4449(14) 0.5223(8) 0.067(5) Uani d 0.396(4) E -1
    C C119 0.483(3) 0.4423(19) 0.4794(8) 0.062(5) Uani d 0.396(4) E -1
    H H119 0.479924 0.398030 0.461497 0.074 Uiso calc 0.396(4) E -1
    C C120 0.533(4) 0.502(2) 0.4593(9) 0.062(5) Uani d 0.396(4) E -1
    H H120 0.564735 0.499128 0.427853 0.074 Uiso calc 0.396(4) E -1
    C C121 0.5383(18) 0.5687(15) 0.4854(10) 0.056(4) Uani d 0.396(4) E -1
    H H121 0.562446 0.616830 0.471222 0.067 Uiso calc 0.396(4) E -1
    C C122 0.506(2) 0.5588(17) 0.5322(7) 0.052(4) Uani d 0.396(4) E -1
    H H122 0.515503 0.596258 0.552946 0.063 Uiso calc 0.396(4) E -1
    C C123 0.461(4) 0.497(2) 0.5494(8) 0.056(4) Uani d 0.396(4) E -1
    H H123 0.442092 0.489824 0.582721 0.067 Uiso calc 0.396(4) E -1
loop_
    _atom_site_aniso_label
    _atom_site_aniso_U_11
    _atom_site_aniso_U_22
    _atom_site_aniso_U_33
    _atom_site_aniso_U_12
    _atom_site_aniso_U_13
    _atom_site_aniso_U_23
    Al1 0.0274(4) 0.0208(4) 0.0171(4) -0.0046(3) -0.0018(3) -0.0033(3)
    Al2 0.0299(5) 0.0266(4) 0.0231(4) -0.0094(4) 0.0018(3) -0.0028(3)
    Al3 0.0295(5) 0.0216(4) 0.0275(4) -0.0031(3) -0.0047(4) -0.0076(3)
    Al5 0.0511(6) 0.0268(5) 0.0187(4) -0.0107(4) 0.0009(4) -0.0024(3)
    Al6 0.0322(5) 0.0228(4) 0.0234(4) -0.0127(4) 0.0047(3) -0.0056(3)
    O1 0.0270(10) 0.0239(9) 0.0199(9) -0.0068(8) -0.0010(8) -0.0029(7)
    O2 0.0289(11) 0.0327(11) 0.0185(9) -0.0073(9) -0.0012(8) -0.0038(8)
    O3 0.0398(13) 0.0455(14) 0.0244(10) -0.0239(11) 0.0049(9) -0.0058(9)
    O4 0.0301(11) 0.0195(9) 0.0251(10) -0.0059(8) 0.0011(8) -0.0021(7)
    O5 0.0260(11) 0.0293(11) 0.0310(11) -0.0077(9) -0.0005(9) -0.0030(9)
    O7 0.0349(11) 0.0249(10) 0.0166(9) -0.0036(9) -0.0056(8) -0.0007(7)
    O8 0.0316(11) 0.0361(12) 0.0249(10) -0.0085(9) -0.0081(9) -0.0045(9)
    O9 0.0251(10) 0.0232(9) 0.0232(9) -0.0061(8) -0.0030(8) -0.0006(7)
    Gd1 0.02211(14) 0.01892(7) 0.01705(7) -0.00647(9) 0.00091(8) -0.00238(5)
    Al4 0.0233(6) 0.0187(6) 0.0198(5) -0.0071(4) -0.0038(4) -0.0008(4)
    O10 0.0306(13) 0.0196(12) 0.0221(11) -0.0054(10) -0.0030(10) -0.0011(9)
    N4 0.0334(15) 0.0215(13) 0.0249(13) -0.0064(11) -0.0031(11) 0.0018(10)
    O11 0.0267(12) 0.0208(11) 0.0276(12) -0.0074(9) -0.0027(10) -0.0005(9)
    C22 0.0320(16) 0.0204(14) 0.0246(15) -0.0078(12) -0.0057(13) -0.0016(12)
    C23 0.041(2) 0.0216(15) 0.0345(18) -0.0064(14) -0.0085(15) 0.0001(13)
    C24 0.035(2) 0.0262(17) 0.056(2) -0.0050(15) -0.0083(18) -0.0062(16)
    C25 0.043(2) 0.030(2) 0.079(3) 0.0010(18) -0.013(2) -0.010(2)
    C26 0.058(3) 0.029(2) 0.086(4) 0.003(2) -0.028(3) 0.000(2)
    C27 0.078(3) 0.029(2) 0.061(3) -0.005(2) -0.027(3) 0.010(2)
    C28 0.059(3) 0.0277(18) 0.042(2) -0.0076(18) -0.015(2) 0.0047(16)
    O12 0.077(3) 0.0349(17) 0.0446(19) -0.0068(16) 0.0039(17) 0.0170(14)
    O25 0.0258(13) 0.0207(13) 0.026(2) -0.0068(10) -0.0020(11) -0.0044(13)
    N9 0.0268(14) 0.0205(14) 0.0252(17) -0.0083(12) -0.0051(11) -0.0026(12)
    O26 0.0367(15) 0.0173(15) 0.040(2) -0.0044(13) -0.0117(13) -0.0073(15)
    C57 0.0331(17) 0.0185(16) 0.0261(18) -0.0055(14) -0.0090(13) -0.0032(14)
    C58 0.0346(17) 0.0210(16) 0.0320(18) -0.0110(14) -0.0084(14) -0.0029(14)
    C59 0.041(2) 0.0251(18) 0.050(2) -0.0140(16) -0.0092(17) -0.0051(16)
    C60 0.046(2) 0.0308(19) 0.065(3) -0.0212(18) -0.008(2) -0.0074(19)
    C61 0.041(2) 0.034(2) 0.061(3) -0.0201(18) -0.0035(19) -0.0091(19)
    C62 0.0310(17) 0.0294(18) 0.0420(19) -0.0133(15) -0.0054(15) -0.0063(16)
    C63 0.0347(17) 0.0233(15) 0.0259(15) -0.0116(14) -0.0057(13) -0.0043(13)
    O27 0.0290(12) 0.0220(13) 0.0278(12) -0.0107(11) -0.0067(10) -0.0001(11)
    N11 0.0300(16) 0.0243(14) 0.0320(16) -0.0098(12) 0.0030(13) -0.0050(12)
    C69 0.0335(19) 0.0329(18) 0.040(2) -0.0069(15) 0.0001(15) -0.0007(15)
    C70 0.043(2) 0.034(2) 0.054(2) -0.0032(17) -0.0047(19) -0.0002(18)
    C71 0.035(2) 0.045(2) 0.054(2) -0.0020(17) -0.0033(18) -0.0120(19)
    C72 0.0301(19) 0.056(2) 0.050(2) -0.0065(17) 0.0050(17) -0.0024(19)
    C73 0.0301(18) 0.0411(19) 0.040(2) -0.0111(15) 0.0010(15) 0.0020(16)
    Gd1B 0.02211(14) 0.01892(7) 0.01705(7) -0.00647(9) 0.00091(8) -0.00238(5)
    Al4B 0.029(3) 0.028(3) 0.027(3) -0.012(2) -0.007(2) -0.005(3)
    O10B 0.036(5) 0.026(5) 0.024(4) -0.007(4) -0.009(4) -0.003(4)
    N4B 0.033(4) 0.024(4) 0.029(4) -0.005(4) -0.005(4) -0.003(4)
    O11B 0.028(4) 0.026(4) 0.028(4) -0.005(4) -0.003(4) -0.002(4)
    C22B 0.030(4) 0.027(4) 0.031(4) -0.006(4) -0.006(4) -0.001(4)
    C23B 0.030(4) 0.040(5) 0.044(5) -0.007(4) 0.002(4) -0.002(4)
    C24B 0.031(5) 0.043(5) 0.054(5) -0.006(5) 0.000(5) -0.004(5)
    C25B 0.033(5) 0.048(5) 0.056(5) -0.005(5) 0.004(5) -0.007(5)
    C26B 0.033(5) 0.046(5) 0.055(5) -0.008(5) 0.003(5) -0.008(5)
    C27B 0.032(4) 0.039(4) 0.048(4) -0.008(3) 0.000(4) 0.000(4)
    C28B 0.033(3) 0.037(3) 0.044(4) -0.005(3) 0.002(3) 0.000(3)
    O12B 0.031(5) 0.029(4) 0.037(5) -0.007(4) 0.004(4) -0.002(4)
    O25B 0.030(5) 0.022(5) 0.023(6) -0.007(5) -0.003(5) 0.001(5)
    N9B 0.027(4) 0.020(4) 0.023(4) -0.009(4) -0.006(4) -0.005(4)
    O26B 0.032(5) 0.019(5) 0.029(5) -0.007(4) -0.012(4) -0.001(5)
    C57B 0.032(4) 0.021(4) 0.030(4) -0.006(4) -0.008(4) -0.004(4)
    C58B 0.036(4) 0.022(4) 0.032(4) -0.012(4) -0.010(3) -0.006(4)
    C59B 0.037(4) 0.028(4) 0.045(4) -0.011(4) -0.008(4) -0.006(4)
    C60B 0.039(4) 0.030(4) 0.053(4) -0.016(4) -0.008(4) -0.006(4)
    C61B 0.038(4) 0.031(4) 0.048(4) -0.013(4) -0.004(4) -0.005(4)
    C62B 0.032(4) 0.030(4) 0.036(4) -0.013(4) -0.008(4) -0.006(4)
    C63B 0.030(4) 0.026(4) 0.031(4) -0.011(4) -0.008(4) -0.006(4)
    O27B 0.029(4) 0.028(4) 0.028(4) -0.009(4) -0.008(4) -0.004(4)
    O13 0.0554(15) 0.0301(11) 0.0218(10) -0.0137(11) -0.0029(10) -0.0053(9)
    O14 0.0612(17) 0.0387(13) 0.0244(11) -0.0108(12) -0.0056(11) -0.0024(10)
    O15 0.141(4) 0.101(3) 0.064(2) -0.077(3) -0.042(3) 0.006(2)
    O16 0.0385(12) 0.0274(10) 0.0193(9) -0.0117(9) 0.0037(8) -0.0026(8)
    O17 0.0366(12) 0.0351(12) 0.0257(11) -0.0133(10) 0.0048(9) -0.0037(9)
    O18 0.0647(18) 0.0379(13) 0.0211(11) -0.0036(12) 0.0054(11) -0.0021(9)
    O19 0.0465(13) 0.0209(9) 0.0208(10) -0.0105(9) -0.0014(9) -0.0028(8)
    O20 0.0622(17) 0.0286(11) 0.0220(10) -0.0156(11) 0.0074(10) -0.0014(9)
    O21 0.0443(13) 0.0251(10) 0.0288(11) -0.0179(10) 0.0054(9) -0.0047(8)
    O22 0.0499(14) 0.0217(10) 0.0177(9) -0.0092(9) 0.0012(9) -0.0025(7)
    O23 0.0429(13) 0.0264(10) 0.0279(11) -0.0183(10) 0.0074(9) -0.0077(8)
    O24 0.0341(11) 0.0225(9) 0.0213(9) -0.0072(8) 0.0011(8) -0.0052(7)
    O28 0.0392(13) 0.0261(11) 0.0291(11) -0.0114(10) -0.0012(9) -0.0066(9)
    O29 0.0403(14) 0.0359(13) 0.0410(14) -0.0145(11) -0.0015(11) -0.0082(11)
    O30 0.156(6) 0.246(10) 0.205(8) -0.078(7) 0.019(6) -0.164(8)
    N1 0.0271(12) 0.0251(11) 0.0216(11) -0.0088(10) -0.0008(9) -0.0022(9)
    N2 0.0287(13) 0.0199(11) 0.0249(12) -0.0032(9) 0.0010(10) -0.0036(9)
    N3 0.0308(13) 0.0211(11) 0.0173(10) -0.0029(9) -0.0043(9) -0.0020(8)
    N5 0.062(2) 0.0407(16) 0.0233(13) -0.0182(15) -0.0029(13) -0.0104(12)
    N6 0.0477(17) 0.0310(13) 0.0201(12) -0.0166(12) 0.0051(11) -0.0031(10)
    N7 0.0456(16) 0.0205(11) 0.0226(12) -0.0111(11) 0.0009(11) -0.0015(9)
    N8 0.0313(13) 0.0239(11) 0.0167(10) -0.0070(10) 0.0006(9) -0.0040(8)
    C1 0.0315(15) 0.0247(13) 0.0220(13) -0.0090(11) -0.0023(11) -0.0009(10)
    C2 0.0310(16) 0.0331(15) 0.0254(14) -0.0108(13) -0.0011(12) -0.0040(12)
    C3 0.0328(17) 0.0435(19) 0.0290(16) -0.0094(14) -0.0037(13) -0.0048(13)
    C4 0.0351(18) 0.061(2) 0.0365(18) -0.0137(17) -0.0070(15) -0.0116(17)
    C5 0.0346(19) 0.062(3) 0.048(2) -0.0174(18) -0.0064(16) -0.0164(19)
    C6 0.0345(18) 0.055(2) 0.0409(19) -0.0221(17) 0.0018(15) -0.0109(16)
    C7 0.0325(16) 0.0342(16) 0.0309(15) -0.0133(13) -0.0022(12) -0.0036(12)
    C8 0.0257(14) 0.0260(13) 0.0264(13) -0.0039(11) 0.0025(11) -0.0058(11)
    C9 0.029(2) 0.0255(16) 0.030(3) -0.0031(14) -0.001(2) -0.0043(15)
    C10 0.028(2) 0.0347(19) 0.038(2) -0.0021(16) -0.0019(17) -0.0059(17)
    C11 0.041(2) 0.034(2) 0.043(2) 0.0049(17) -0.0077(18) -0.0041(18)
    C12 0.048(2) 0.0248(17) 0.046(2) 0.0020(16) -0.0106(19) -0.0016(16)
    C13 0.046(2) 0.0228(17) 0.040(2) -0.0014(16) -0.0053(18) -0.0057(16)
    C14 0.033(2) 0.0232(15) 0.032(2) -0.0038(14) -0.0019(18) -0.0067(14)
    O6 0.0366(12) 0.0230(10) 0.0380(12) -0.0041(9) -0.0074(10) -0.0072(9)
    C8B 0.0257(14) 0.0260(13) 0.0264(13) -0.0039(11) 0.0025(11) -0.0058(11)
    C9B 0.029(4) 0.026(4) 0.033(4) -0.004(4) -0.002(4) -0.006(4)
    C10B 0.033(5) 0.031(4) 0.038(5) 0.000(4) -0.003(5) -0.006(4)
    C11B 0.040(5) 0.031(4) 0.043(5) 0.003(4) -0.007(5) -0.004(5)
    C12B 0.045(5) 0.029(4) 0.046(5) 0.003(4) -0.006(5) -0.004(5)
    C13B 0.041(5) 0.024(4) 0.042(5) -0.004(4) -0.005(5) -0.008(4)
    C14B 0.034(4) 0.023(4) 0.037(4) -0.004(4) -0.006(4) -0.008(4)
    O6B 0.0366(12) 0.0230(10) 0.0380(12) -0.0041(9) -0.0074(10) -0.0072(9)
    C15 0.0266(14) 0.0247(13) 0.0234(13) -0.0036(11) -0.0041(11) -0.0067(10)
    C16 0.0309(15) 0.0264(14) 0.0219(13) -0.0067(12) -0.0023(11) -0.0056(11)
    C17 0.0315(16) 0.0394(17) 0.0295(15) -0.0140(14) -0.0039(12) -0.0034(13)
    C18 0.0330(17) 0.0467(19) 0.0297(16) -0.0194(15) -0.0005(13) -0.0029(14)
    C19 0.0368(17) 0.0360(16) 0.0229(14) -0.0148(14) -0.0002(12) -0.0018(12)
    C20 0.0330(16) 0.0269(14) 0.0229(13) -0.0081(12) -0.0058(11) -0.0047(11)
    C21 0.0285(14) 0.0214(12) 0.0225(13) -0.0071(11) -0.0015(11) -0.0052(10)
    C29 0.056(2) 0.0421(19) 0.0225(15) -0.0127(17) 0.0012(14) -0.0115(13)
    C30 0.054(2) 0.066(3) 0.0273(17) -0.012(2) -0.0009(16) -0.0161(17)
    C31 0.066(3) 0.068(3) 0.053(3) -0.003(2) -0.015(2) -0.018(2)
    C32 0.079(4) 0.092(4) 0.065(3) 0.005(3) -0.029(3) -0.023(3)
    C33 0.066(3) 0.113(5) 0.066(3) -0.003(3) -0.018(3) -0.047(4)
    C34 0.068(3) 0.112(5) 0.051(3) -0.033(3) -0.003(2) -0.036(3)
    C35 0.076(3) 0.088(4) 0.032(2) -0.036(3) -0.003(2) -0.020(2)
    C36 0.0419(18) 0.0349(16) 0.0228(14) -0.0191(14) 0.0049(12) -0.0050(12)
    C37 0.058(2) 0.0356(17) 0.0258(15) -0.0160(16) 0.0107(15) -0.0081(13)
    C38 0.055(2) 0.059(3) 0.0339(19) -0.013(2) 0.0095(17) -0.0104(17)
    C39 0.065(3) 0.086(4) 0.043(2) -0.004(3) 0.019(2) -0.016(2)
    C40 0.104(5) 0.081(4) 0.033(2) -0.004(3) 0.026(3) -0.010(2)
    C41 0.091(4) 0.059(3) 0.0243(18) 0.000(3) 0.014(2) -0.0056(17)
    C42 0.065(3) 0.0365(18) 0.0260(16) -0.0145(18) 0.0090(16) -0.0057(13)
    C43 0.0469(19) 0.0262(14) 0.0232(14) -0.0131(13) 0.0023(13) -0.0007(11)
    C44 0.050(2) 0.0261(15) 0.0299(16) -0.0147(14) 0.0065(14) -0.0011(12)
    C45 0.063(3) 0.0348(18) 0.040(2) -0.0196(18) 0.0137(18) -0.0022(15)
    C46 0.068(3) 0.042(2) 0.051(2) -0.029(2) 0.020(2) -0.0007(18)
    C47 0.058(3) 0.0342(19) 0.062(3) -0.0248(18) 0.014(2) -0.0046(17)
    C48 0.044(2) 0.0311(16) 0.045(2) -0.0174(15) 0.0080(16) -0.0088(14)
    C49 0.0372(17) 0.0264(14) 0.0311(15) -0.0135(13) 0.0040(13) -0.0003(12)
    C50 0.0286(14) 0.0273(14) 0.0238(13) -0.0131(11) 0.0033(11) -0.0075(11)
    C51 0.0403(17) 0.0296(15) 0.0240(14) -0.0167(13) 0.0050(12) -0.0089(11)
    C52 0.088(3) 0.043(2) 0.0347(19) -0.039(2) 0.0144(19) -0.0156(16)
    C53 0.109(4) 0.047(2) 0.039(2) -0.044(3) 0.018(2) -0.0238(18)
    C54 0.078(3) 0.042(2) 0.0294(17) -0.023(2) 0.0134(18) -0.0174(15)
    C55 0.0456(19) 0.0294(15) 0.0251(14) -0.0117(14) 0.0048(13) -0.0066(12)
    C56 0.0268(14) 0.0274(14) 0.0241(13) -0.0073(11) -0.0007(11) -0.0072(11)
    N10 0.064(2) 0.0300(14) 0.0286(14) 0.0051(14) -0.0080(14) -0.0113(11)
    C64 0.081(3) 0.056(3) 0.046(2) -0.002(2) -0.019(2) -0.027(2)
    C65 0.168(7) 0.077(4) 0.043(3) -0.012(4) -0.024(4) -0.030(3)
    C66 0.258(11) 0.065(4) 0.030(2) -0.036(5) 0.010(4) -0.018(2)
    C67 0.260(10) 0.046(3) 0.033(2) -0.039(4) 0.042(4) -0.017(2)
    C68 0.122(5) 0.0327(19) 0.0321(19) -0.014(2) 0.016(2) -0.0114(16)
    N12 0.0429(19) 0.0445(19) 0.053(2) -0.0049(15) 0.0016(15) 0.0093(16)
    C74 0.051(3) 0.093(4) 0.035(2) -0.010(3) -0.0028(18) -0.010(2)
    C75 0.063(3) 0.067(3) 0.068(3) -0.009(3) 0.010(3) -0.029(3)
    C76 0.058(3) 0.051(3) 0.076(4) 0.003(2) 0.001(3) 0.014(2)
    C77 0.061(3) 0.098(4) 0.043(2) -0.017(3) -0.018(2) 0.004(3)
    C78 0.057(3) 0.055(3) 0.062(3) -0.019(2) 0.001(2) -0.021(2)
    N13 0.0521(19) 0.0368(16) 0.0363(16) -0.0169(14) 0.0025(14) -0.0087(12)
    C79 0.062(3) 0.0368(19) 0.044(2) -0.0160(18) 0.0050(18) -0.0133(16)
    C80 0.057(3) 0.036(2) 0.074(3) -0.0141(19) -0.001(2) -0.015(2)
    C81 0.080(4) 0.048(3) 0.104(5) -0.036(3) 0.008(3) -0.002(3)
    C82 0.100(5) 0.084(4) 0.068(3) -0.054(4) 0.027(3) -0.010(3)
    C83 0.068(3) 0.056(3) 0.043(2) -0.028(2) 0.008(2) -0.0138(19)
    N14 0.111(5) 0.108(5) 0.060(4) -0.062(4) -0.023(4) -0.010(4)
    C84 0.117(5) 0.107(6) 0.059(4) -0.057(4) -0.017(4) -0.008(4)
    C85 0.125(5) 0.104(5) 0.062(4) -0.066(4) -0.012(4) -0.004(4)
    C86 0.144(6) 0.110(6) 0.075(5) -0.071(5) -0.004(4) -0.006(4)
    C87 0.143(6) 0.114(5) 0.073(5) -0.072(5) -0.009(5) -0.009(4)
    C88 0.132(6) 0.112(6) 0.066(5) -0.063(5) -0.013(4) -0.012(4)
    N22 0.119(5) 0.114(6) 0.065(5) -0.054(5) -0.024(4) -0.011(5)
    C124 0.119(5) 0.110(6) 0.064(5) -0.054(5) -0.019(5) -0.012(5)
    C125 0.133(6) 0.109(6) 0.069(5) -0.060(5) -0.011(5) -0.013(5)
    C126 0.144(6) 0.115(6) 0.076(5) -0.057(5) -0.006(5) -0.010(5)
    C127 0.145(6) 0.114(6) 0.075(5) -0.059(5) -0.008(5) -0.010(5)
    C128 0.131(6) 0.116(6) 0.068(5) -0.058(5) -0.016(5) -0.008(5)
    N15 0.075(2) 0.054(2) 0.051(2) -0.020(2) -0.0067(19) 0.0158(18)
    C89 0.072(4) 0.055(4) 0.059(3) -0.017(3) -0.004(3) 0.017(3)
    C90 0.084(4) 0.054(4) 0.055(3) -0.013(4) 0.005(4) 0.015(3)
    C91 0.090(4) 0.072(4) 0.071(4) -0.016(4) 0.006(4) 0.014(4)
    C92 0.084(4) 0.080(4) 0.083(4) -0.016(4) 0.002(4) 0.013(4)
    C93 0.083(4) 0.072(4) 0.068(4) -0.009(4) -0.007(3) 0.014(4)
    N23 0.075(2) 0.054(2) 0.051(2) -0.020(2) -0.0067(19) 0.0158(18)
    C129 0.072(4) 0.055(4) 0.056(4) -0.018(4) -0.007(4) 0.013(4)
    C130 0.077(5) 0.058(4) 0.056(4) -0.017(4) 0.000(4) 0.016(4)
    C131 0.086(4) 0.071(5) 0.072(4) -0.015(4) 0.005(4) 0.015(4)
    C132 0.082(4) 0.076(5) 0.076(4) -0.014(4) 0.001(4) 0.013(4)
    C133 0.080(4) 0.066(4) 0.066(4) -0.015(4) -0.007(4) 0.012(4)
    N25 0.091(7) 0.082(7) 0.081(7) -0.012(7) -0.015(7) 0.015(7)
    C139 0.085(5) 0.069(5) 0.068(5) -0.014(5) -0.008(5) 0.012(5)
    C140 0.082(3) 0.067(3) 0.066(3) -0.014(3) -0.002(3) 0.014(3)
    C141 0.088(5) 0.077(5) 0.078(5) -0.014(5) 0.002(5) 0.012(5)
    C142 0.090(7) 0.086(7) 0.086(7) -0.016(7) -0.001(7) 0.010(7)
    C143 0.094(9) 0.090(9) 0.088(9) -0.012(9) -0.008(9) 0.015(9)
    N16 0.0479(19) 0.0414(17) 0.0461(18) -0.0158(15) -0.0158(15) 0.0005(14)
    C94 0.046(2) 0.056(2) 0.041(2) -0.0236(19) -0.0059(17) 0.0013(17)
    C95 0.047(2) 0.052(2) 0.059(3) -0.0157(19) -0.002(2) -0.001(2)
    C96 0.059(3) 0.073(3) 0.062(3) 0.001(3) -0.005(2) 0.021(3)
    C97 0.067(3) 0.085(4) 0.049(3) 0.006(3) 0.004(2) 0.023(3)
    C98 0.055(3) 0.052(2) 0.048(2) -0.003(2) -0.0020(19) 0.0064(19)
    N17 0.080(5) 0.082(4) 0.074(4) -0.020(5) 0.011(4) -0.030(3)
    C99 0.073(5) 0.080(4) 0.073(4) -0.027(5) 0.011(4) -0.011(4)
    C100 0.075(5) 0.101(6) 0.073(4) -0.020(5) 0.013(4) -0.017(4)
    C101 0.071(4) 0.107(6) 0.067(4) -0.019(4) 0.011(4) -0.028(4)
    C102 0.074(5) 0.109(6) 0.068(4) -0.019(5) 0.009(4) -0.019(4)
    C103 0.074(5) 0.095(5) 0.065(4) -0.017(5) 0.016(4) -0.013(4)
    N24 0.079(6) 0.089(5) 0.069(4) -0.019(6) 0.013(5) -0.022(4)
    C134 0.073(6) 0.083(5) 0.069(5) -0.028(5) 0.013(5) -0.016(4)
    C135 0.072(5) 0.095(6) 0.069(5) -0.018(5) 0.010(5) -0.022(4)
    C136 0.074(5) 0.103(6) 0.067(5) -0.020(5) 0.007(4) -0.021(5)
    C137 0.079(6) 0.100(6) 0.070(5) -0.022(5) 0.009(5) -0.022(5)
    C138 0.081(6) 0.097(5) 0.071(4) -0.024(5) 0.014(5) -0.014(4)
    N18 0.057(2) 0.070(3) 0.064(3) -0.013(2) -0.018(2) -0.018(2)
    C104 0.074(3) 0.056(3) 0.076(4) -0.024(3) -0.017(3) -0.007(3)
    C105 0.078(4) 0.066(3) 0.077(4) -0.017(3) -0.020(3) 0.001(3)
    C106 0.077(4) 0.084(4) 0.078(4) -0.010(3) -0.016(3) -0.041(3)
    C107 0.153(7) 0.078(4) 0.059(3) -0.017(4) -0.042(4) -0.009(3)
    C108 0.133(6) 0.066(4) 0.088(5) 0.020(4) -0.055(4) -0.022(3)
    N19 0.066(3) 0.078(3) 0.080(3) -0.013(2) -0.003(2) -0.016(3)
    C109 0.044(3) 0.078(4) 0.072(3) 0.005(2) 0.002(2) -0.027(3)
    C110 0.067(4) 0.131(6) 0.063(3) -0.051(4) -0.003(3) -0.020(4)
    C111 0.086(4) 0.060(3) 0.040(2) -0.026(3) 0.004(2) -0.007(2)
    C112 0.044(2) 0.052(3) 0.063(3) -0.0045(19) 0.003(2) 0.006(2)
    C113 0.067(3) 0.062(3) 0.076(4) -0.013(3) -0.008(3) 0.000(3)
    N20 0.099(5) 0.142(7) 0.136(6) -0.049(5) -0.020(5) -0.056(5)
    C114 0.110(7) 0.152(9) 0.153(9) -0.076(7) 0.025(6) -0.087(8)
    C115 0.117(7) 0.123(8) 0.210(13) -0.040(6) -0.037(8) -0.087(9)
    C116 0.111(6) 0.114(7) 0.115(7) -0.030(5) -0.053(5) -0.030(5)
    C117 0.115(7) 0.169(10) 0.092(6) -0.003(7) -0.031(5) -0.030(7)
    C118 0.092(6) 0.129(7) 0.112(7) 0.002(5) -0.035(5) -0.035(6)
    N21 0.082(9) 0.072(7) 0.039(7) -0.016(6) 0.003(6) -0.002(6)
    C119 0.080(9) 0.066(6) 0.038(9) -0.012(6) -0.004(8) -0.019(7)
    C120 0.070(8) 0.072(7) 0.036(9) -0.012(6) 0.003(9) -0.011(7)
    C121 0.061(8) 0.057(6) 0.048(9) -0.022(6) 0.001(7) 0.001(6)
    C122 0.073(7) 0.049(5) 0.029(8) -0.011(5) 0.001(7) -0.011(6)
    C123 0.070(7) 0.066(6) 0.022(6) -0.011(6) 0.006(6) -0.002(5)
_geom_special_details
;
 All esds (except the esd in the dihedral angle between two l.s. planes)
 are estimated using the full covariance matrix.  The cell esds are taken
 into account individually in the estimation of esds in distances, angles
 and torsion angles; correlations between esds in cell parameters are only
 used when they are defined by crystal symmetry.  An approximate (isotropic)
 treatment of cell esds is used for estimating esds involving l.s. planes.
;
loop_
    _geom_bond_atom_site_label_1
    _geom_bond_atom_site_label_2
    _geom_bond_site_symmetry_2
    _geom_bond_distance
    _geom_bond_publ_flag
    Al1 O24 . 1.822(2) ?
    Al1 O2 . 1.876(2) ?
    Al1 O9 . 1.898(2) ?
    Al1 O1 . 1.907(2) ?
    Al1 N3 . 1.977(3) ?
    Al1 N8 . 2.081(3) ?
    Al2 O3 . 1.818(3) ?
    Al2 O17 . 1.877(2) ?
    Al2 O5 . 1.887(2) ?
    Al2 O4 . 1.890(2) ?
    Al2 O16 . 1.942(2) ?
    Al2 N1 . 2.004(3) ?
    Al2 Gd1B . 3.100(2) ?
    Al2 Gd1 . 3.4536(11) ?
    Al3 O6B . 1.807(2) ?
    Al3 O6 . 1.807(2) ?
    Al3 O26B . 1.83(3) ?
    Al3 O26 . 1.861(5) ?
    Al3 O25 . 1.870(3) ?
    Al3 N2 . 1.916(3) ?
    Al3 O28 . 1.997(2) ?
    Al3 O25B . 2.009(19) ?
    Al3 N10 . 2.113(3) ?
    Al5 O18 . 1.805(3) ?
    Al5 O20 . 1.859(3) ?
    Al5 O19 . 1.904(2) ?
    Al5 O13 . 1.915(3) ?
    Al5 O14 . 1.940(3) ?
    Al5 N6 . 2.028(3) ?
    Al5 Gd1B . 3.225(2) ?
    Al5 Gd1 . 3.4243(10) ?
    Al6 O21 . 1.804(2) ?
    Al6 O23 . 1.837(2) ?
    Al6 O22 . 1.878(2) ?
    Al6 N7 . 1.934(3) ?
    Al6 O12B . 1.980(17) ?
    Al6 O29 . 1.988(3) ?
    Al6 N11 . 2.111(4) ?
    O1 N1 . 1.417(3) ?
    O1 Gd1B . 2.366(3) ?
    O1 Gd1 . 2.388(2) ?
    O2 C1 . 1.298(4) ?
    O3 C7 . 1.323(4) ?
    O4 N2 . 1.394(3) ?
    O4 Gd1B . 2.210(3) ?
    O4 Gd1 . 2.438(2) ?
    O5 C8B . 1.289(4) ?
    O5 C8 . 1.289(4) ?
    O7 N3 . 1.401(3) ?
    O7 Al4B . 1.643(9) ?
    O7 Al4 . 1.915(3) ?
    O7 Gd1 . 2.341(2) ?
    O7 Gd1B . 2.711(3) ?
    O8 C15 . 1.298(4) ?
    O8 Al4 . 1.844(3) ?
    O8 Al4B . 2.213(10) ?
    O9 C21 . 1.341(4) ?
    Gd1 O22 . 2.398(2) ?
    Gd1 O25 . 2.401(3) ?
    Gd1 O19 . 2.428(2) ?
    Gd1 O16 . 2.527(2) ?
    Gd1 O13 . 2.537(2) ?
    Gd1 O10 . 2.603(3) ?
    Gd1 Al4 . 3.4813(14) ?
    Al4 O27 . 1.854(3) ?
    Al4 O11 . 1.892(3) ?
    Al4 O10 . 1.943(3) ?
    Al4 N9 . 1.976(3) ?
    O10 N4 . 1.368(4) ?
    N4 C22 . 1.311(5) ?
    N4 H4N . 0.8800 ?
    O11 C22 . 1.282(4) ?
    C22 C23 . 1.476(5) ?
    C23 C24 . 1.383(6) ?
    C23 C28 . 1.406(6) ?
    C24 C25 . 1.388(6) ?
    C24 H24 . 0.9500 ?
    C25 C26 . 1.383(8) ?
    C25 H25 . 0.9500 ?
    C26 C27 . 1.364(9) ?
    C26 H26 . 0.9500 ?
    C27 C28 . 1.410(6) ?
    C27 H27 . 0.9500 ?
    C28 O12 . 1.340(6) ?
    O12 H12O . 0.8400 ?
    O25 N9 . 1.419(4) ?
    N9 C57 . 1.300(5) ?
    O26 C57 . 1.307(5) ?
    C57 C58 . 1.468(5) ?
    C58 C59 . 1.399(6) ?
    C58 C63 . 1.402(5) ?
    C59 C60 . 1.386(6) ?
    C59 H59 . 0.9500 ?
    C60 C61 . 1.388(7) ?
    C60 H60 . 0.9500 ?
    C61 C62 . 1.383(6) ?
    C61 H61 . 0.9500 ?
    C62 C63 . 1.396(5) ?
    C62 H62 . 0.9500 ?
    C63 O27 . 1.343(4) ?
    N11 C69 . 1.330(5) ?
    N11 C73 . 1.331(5) ?
    C69 C70 . 1.376(6) ?
    C69 H69 . 0.9500 ?
    C70 C71 . 1.360(7) ?
    C70 H70 . 0.9500 ?
    C71 C72 . 1.375(7) ?
    C71 H71 . 0.9500 ?
    C72 C73 . 1.381(6) ?
    C72 H72 . 0.9500 ?
    C73 H73 . 0.9500 ?
    Gd1B O16 . 2.114(3) ?
    Gd1B O19 . 2.330(3) ?
    Gd1B O25B . 2.383(15) ?
    Gd1B O22 . 2.387(3) ?
    Gd1B O13 . 2.472(3) ?
    Gd1B O10B . 2.633(13) ?
    Gd1B N6 . 2.799(3) ?
    Gd1B N1 . 2.951(3) ?
    Al4B O27B . 1.851(13) ?
    Al4B O11B . 1.904(13) ?
    Al4B O10B . 1.922(14) ?
    Al4B N9B . 1.970(14) ?
    O10B N4B . 1.392(15) ?
    N4B C22B . 1.310(16) ?
    N4B H4B . 0.88(2) ?
    O11B C22B . 1.288(16) ?
    C22B C23B . 1.477(15) ?
    C23B C24B . 1.390(17) ?
    C23B C28B . 1.416(17) ?
    C24B C25B . 1.386(18) ?
    C24B H24B . 0.9500 ?
    C25B C26B . 1.384(18) ?
    C25B H25B . 0.9500 ?
    C26B C27B . 1.343(18) ?
    C26B H26B . 0.9500 ?
    C27B C28B . 1.423(17) ?
    C27B H27B . 0.9500 ?
    C28B O12B . 1.337(16) ?
    O12B H12P . 0.8400 ?
    O25B N9B . 1.426(16) ?
    N9B C57B . 1.293(16) ?
    O26B C57B . 1.312(16) ?
    C57B C58B . 1.480(16) ?
    C58B C59B . 1.389(17) ?
    C58B C63B . 1.407(17) ?
    C59B C60B . 1.415(17) ?
    C59B H59B . 0.9500 ?
    C60B C61B . 1.377(18) ?
    C60B H60B . 0.9500 ?
    C61B C62B . 1.377(18) ?
    C61B H61B . 0.9500 ?
    C62B C63B . 1.390(16) ?
    C62B H62B . 0.9500 ?
    C63B O27B . 1.337(16) ?
    O13 N5 . 1.369(4) ?
    O14 C29 . 1.271(5) ?
    O15 C35 . 1.352(7) ?
    O15 H15 . 0.8400 ?
    O16 N6 . 1.440(3) ?
    O17 C36 . 1.293(4) ?
    O18 C42 . 1.313(5) ?
    O19 N7 . 1.412(3) ?
    O20 C43 . 1.301(4) ?
    O21 C49 . 1.316(4) ?
    O22 N8 . 1.423(3) ?
    O23 C50 . 1.297(4) ?
    O24 C56 . 1.316(4) ?
    O28 H28A . 0.857(19) ?
    O28 H28B . 0.832(19) ?
    O29 H29A . 0.887(19) ?
    O29 H29B . 0.904(19) ?
    O30 H30A . 0.85(2) ?
    O30 H30B . 0.87(2) ?
    N1 C1 . 1.310(4) ?
    N2 C8B . 1.307(4) ?
    N2 C8 . 1.307(4) ?
    N3 C15 . 1.307(4) ?
    N5 C29 . 1.309(5) ?
    N5 H5N . 0.8800 ?
    N6 C36 . 1.315(5) ?
    N7 C43 . 1.308(4) ?
    N8 C50 . 1.308(4) ?
    C1 C2 . 1.468(4) ?
    C2 C3 . 1.398(4) ?
    C2 C7 . 1.417(5) ?
    C3 C4 . 1.378(5) ?
    C3 H3 . 0.9500 ?
    C4 C5 . 1.386(6) ?
    C4 H4 . 0.9500 ?
    C5 C6 . 1.393(5) ?
    C5 H5 . 0.9500 ?
    C6 C7 . 1.399(5) ?
    C6 H6 . 0.9500 ?
    C8 C9 . 1.473(5) ?
    C9 C10 . 1.400(6) ?
    C9 C14 . 1.413(5) ?
    C10 C11 . 1.378(6) ?
    C10 H10 . 0.9500 ?
    C11 C12 . 1.390(7) ?
    C11 H11 . 0.9500 ?
    C12 C13 . 1.372(6) ?
    C12 H12 . 0.9500 ?
    C13 C14 . 1.408(5) ?
    C13 H13 . 0.9500 ?
    C14 O6 . 1.332(5) ?
    C8B C9B . 1.477(15) ?
    C9B C10B . 1.404(17) ?
    C9B C14B . 1.419(16) ?
    C10B C11B . 1.378(17) ?
    C10B H10B . 0.9500 ?
    C11B C12B . 1.387(18) ?
    C11B H11B . 0.9500 ?
    C12B C13B . 1.375(17) ?
    C12B H12B . 0.9500 ?
    C13B C14B . 1.408(16) ?
    C13B H13B . 0.9500 ?
    C14B O6B . 1.346(15) ?
    C15 C16 . 1.466(4) ?
    C16 C17 . 1.399(5) ?
    C16 C21 . 1.411(4) ?
    C17 C18 . 1.384(5) ?
    C17 H17 . 0.9500 ?
    C18 C19 . 1.386(5) ?
    C18 H18 . 0.9500 ?
    C19 C20 . 1.384(5) ?
    C19 H19 . 0.9500 ?
    C20 C21 . 1.403(4) ?
    C20 H20 . 0.9500 ?
    C29 C30 . 1.482(6) ?
    C30 C31 . 1.379(7) ?
    C30 C35 . 1.402(7) ?
    C31 C32 . 1.395(8) ?
    C31 H31 . 0.9500 ?
    C32 C33 . 1.375(10) ?
    C32 H32 . 0.9500 ?
    C33 C34 . 1.360(9) ?
    C33 H33 . 0.9500 ?
    C34 C35 . 1.388(7) ?
    C34 H34 . 0.9500 ?
    C36 C37 . 1.482(4) ?
    C37 C38 . 1.403(6) ?
    C37 C42 . 1.420(6) ?
    C38 C39 . 1.395(6) ?
    C38 H38 . 0.9500 ?
    C39 C40 . 1.384(8) ?
    C39 H39 . 0.9500 ?
    C40 C41 . 1.378(8) ?
    C40 H40 . 0.9500 ?
    C41 C42 . 1.414(5) ?
    C41 H41 . 0.9500 ?
    C43 C44 . 1.476(5) ?
    C44 C45 . 1.401(5) ?
    C44 C49 . 1.421(5) ?
    C45 C46 . 1.381(6) ?
    C45 H45 . 0.9500 ?
    C46 C47 . 1.394(6) ?
    C46 H46 . 0.9500 ?
    C47 C48 . 1.378(5) ?
    C47 H47 . 0.9500 ?
    C48 C49 . 1.408(5) ?
    C48 H48 . 0.9500 ?
    C50 C51 . 1.470(4) ?
    C51 C52 . 1.397(5) ?
    C51 C56 . 1.404(4) ?
    C52 C53 . 1.386(5) ?
    C52 H52 . 0.9500 ?
    C53 C54 . 1.388(6) ?
    C53 H53 . 0.9500 ?
    C54 C55 . 1.375(5) ?
    C54 H54 . 0.9500 ?
    C55 C56 . 1.411(4) ?
    C55 H55 . 0.9500 ?
    N10 C68 . 1.320(6) ?
    N10 C64 . 1.350(6) ?
    C64 C65 . 1.388(7) ?
    C64 H64 . 0.9500 ?
    C65 C66 . 1.361(11) ?
    C65 H65 . 0.9500 ?
    C66 C67 . 1.364(11) ?
    C66 H66 . 0.9500 ?
    C67 C68 . 1.387(6) ?
    C67 H67 . 0.9500 ?
    C68 H68 . 0.9500 ?
    N12 C74 . 1.311(6) ?
    N12 C78 . 1.336(6) ?
    N12 H12A . 0.8800 ?
    C74 C75 . 1.361(7) ?
    C74 H74 . 0.9500 ?
    C75 C76 . 1.376(8) ?
    C75 H75 . 0.9500 ?
    C76 C77 . 1.381(8) ?
    C76 H76 . 0.9500 ?
    C77 C78 . 1.361(7) ?
    C77 H77 . 0.9500 ?
    C78 H78 . 0.9500 ?
    N13 C83 . 1.307(5) ?
    N13 C79 . 1.329(5) ?
    C79 C80 . 1.371(6) ?
    C79 H79 . 0.9500 ?
    C80 C81 . 1.364(7) ?
    C80 H80 . 0.9500 ?
    C81 C82 . 1.376(7) ?
    C81 H81 . 0.9500 ?
    C82 C83 . 1.387(6) ?
    C82 H82 . 0.9500 ?
    C83 H83 . 0.9500 ?
    N14 C88 . 1.314(11) ?
    N14 C84 . 1.345(10) ?
    C84 C85 . 1.353(12) ?
    C84 H84 . 0.9500 ?
    C85 C86 . 1.346(11) ?
    C85 H85 . 0.9500 ?
    C86 C87 . 1.367(11) ?
    C86 H86 . 0.9500 ?
    C87 C88 . 1.372(12) ?
    C87 H87 . 0.9500 ?
    C88 H88 . 0.9500 ?
    N22 C128 . 1.325(14) ?
    N22 C124 . 1.337(13) ?
    C124 C125 . 1.359(14) ?
    C124 H124 . 0.9500 ?
    C125 C126 . 1.346(14) ?
    C125 H125 . 0.9500 ?
    C126 C127 . 1.385(14) ?
    C126 H126 . 0.9500 ?
    C127 C128 . 1.379(14) ?
    C127 H127 . 0.9500 ?
    C128 H128 . 0.9500 ?
    N15 C89 . 1.307(10) ?
    N15 C133 . 1.314(13) ?
    N15 C129 . 1.318(12) ?
    N15 C93 . 1.323(11) ?
    C89 N23 . 1.307(10) ?
    C89 C90 . 1.349(11) ?
    C89 C130 . 1.44(3) ?
    C89 H89 . 0.9500 ?
    C90 C129 . 1.27(3) ?
    C90 C91 . 1.377(13) ?
    C90 C131 . 1.59(3) ?
    C90 H90 . 0.9500 ?
    C91 C131 . 0.71(2) ?
    C91 C130 . 1.16(3) ?
    C91 C92 . 1.416(12) ?
    C91 H91 . 0.9500 ?
    C92 C132 . 0.86(2) ?
    C92 C93 . 1.371(11) ?
    C92 C131 . 1.46(3) ?
    C92 C133 . 1.57(2) ?
    C92 H92 . 0.9500 ?
    C93 N23 . 1.323(11) ?
    C93 C132 . 1.40(2) ?
    C93 H93 . 0.9500 ?
    N23 C133 . 1.314(13) ?
    N23 C129 . 1.318(12) ?
    C129 C130 . 1.355(13) ?
    C129 H129 . 0.9500 ?
    C130 C131 . 1.372(14) ?
    C130 H130 . 0.9500 ?
    C131 C132 . 1.397(13) ?
    C131 H131 . 0.9500 ?
    C132 C133 . 1.377(14) ?
    C132 H132 . 0.9500 ?
    C133 H133 . 0.9500 ?
    N25 C139 . 1.3900 ?
    N25 C143 . 1.3900 ?
    C139 C140 . 1.3900 ?
    C139 H139 . 0.9500 ?
    C140 C141 . 1.3900 ?
    C140 H140 . 0.9500 ?
    C141 C142 . 1.3900 ?
    C141 H141 . 0.9500 ?
    C142 C143 . 1.3900 ?
    C142 H142 . 0.9500 ?
    C143 H143 . 0.9500 ?
    N16 C98 . 1.325(6) ?
    N16 C94 . 1.352(6) ?
    N16 H16 . 0.8800 ?
    C94 C95 . 1.347(6) ?
    C94 H94 . 0.9500 ?
    C95 C96 . 1.396(7) ?
    C95 H95 . 0.9500 ?
    C96 C97 . 1.370(8) ?
    C96 H96 . 0.9500 ?
    C97 C98 . 1.369(6) ?
    C97 H97 . 0.9500 ?
    C98 H98 . 0.9500 ?
    N17 C99 . 1.306(10) ?
    N17 C103 . 1.332(11) ?
    C99 C100 . 1.365(11) ?
    C99 H99 . 0.9500 ?
    C100 C101 . 1.353(12) ?
    C100 H100 . 0.9500 ?
    C101 C102 . 1.415(11) ?
    C101 H101 . 0.9500 ?
    C102 C103 . 1.369(11) ?
    C102 H102 . 0.9500 ?
    C103 H103 . 0.9500 ?
    N24 C134 . 1.314(13) ?
    N24 C138 . 1.343(13) ?
    C134 C135 . 1.363(13) ?
    C134 H134 . 0.9500 ?
    C135 C136 . 1.358(14) ?
    C135 H135 . 0.9500 ?
    C136 C137 . 1.427(14) ?
    C136 H136 . 0.9500 ?
    C137 C138 . 1.383(13) ?
    C137 H137 . 0.9500 ?
    C138 H138 . 0.9500 ?
    N18 C108 . 1.303(8) ?
    N18 C104 . 1.346(7) ?
    C104 C105 . 1.344(8) ?
    C104 H104 . 0.9500 ?
    C105 C106 . 1.357(8) ?
    C105 H105 . 0.9500 ?
    C106 C107 . 1.408(9) ?
    C106 H106 . 0.9500 ?
    C107 C108 . 1.348(8) ?
    C107 H107 . 0.9500 ?
    C108 H108 . 0.9500 ?
    N19 C113 . 1.285(7) ?
    N19 C109 . 1.305(7) ?
    C109 C110 . 1.354(8) ?
    C109 H109 . 0.9500 ?
    C110 C111 . 1.480(9) ?
    C110 H110 . 0.9500 ?
    C111 C112 . 1.352(7) ?
    C111 H111 . 0.9500 ?
    C112 C113 . 1.351(8) ?
    C112 H112 . 0.9500 ?
    C113 H113 . 0.9500 ?
    N20 C118 . 1.284(11) ?
    N20 C114 . 1.327(12) ?
    C114 C115 . 1.420(15) ?
    C114 H114 . 0.9500 ?
    C115 C116 . 1.367(14) ?
    C115 H115 . 0.9500 ?
    C116 C117 . 1.366(13) ?
    C116 H116 . 0.9500 ?
    C117 C118 . 1.346(14) ?
    C117 H117 . 0.9500 ?
    C118 H118 . 0.9500 ?
    N21 C119 . 1.298(14) ?
    N21 C123 . 1.322(16) ?
    C119 C120 . 1.372(17) ?
    C119 H119 . 0.9500 ?
    C120 C121 . 1.413(17) ?
    C120 H120 . 0.9500 ?
    C121 C122 . 1.353(16) ?
    C121 H121 . 0.9500 ?
    C122 C123 . 1.333(16) ?
    C122 H122 . 0.9500 ?
    C123 H123 . 0.9500 ?
loop_
    _geom_angle_atom_site_label_1
    _geom_angle_atom_site_label_2
    _geom_angle_atom_site_label_3
    _geom_angle_site_symmetry_1
    _geom_angle_site_symmetry_3
    _geom_angle
    _geom_angle_publ_flag
    O24 Al1 O2 . . 96.07(10) ?
    O24 Al1 O9 . . 89.33(10) ?
    O2 Al1 O9 . . 88.93(10) ?
    O24 Al1 O1 . . 170.69(10) ?
    O2 Al1 O1 . . 81.82(10) ?
    O9 Al1 O1 . . 99.67(10) ?
    O24 Al1 N3 . . 100.54(11) ?
    O2 Al1 N3 . . 162.06(11) ?
    O9 Al1 N3 . . 84.54(10) ?
    O1 Al1 N3 . . 82.83(10) ?
    O24 Al1 N8 . . 85.98(10) ?
    O2 Al1 N8 . . 95.26(11) ?
    O9 Al1 N8 . . 174.01(11) ?
    O1 Al1 N8 . . 85.19(9) ?
    N3 Al1 N8 . . 92.66(10) ?
    O3 Al2 O17 . . 91.27(11) ?
    O3 Al2 O5 . . 97.48(12) ?
    O17 Al2 O5 . . 94.56(11) ?
    O3 Al2 O4 . . 175.21(11) ?
    O17 Al2 O4 . . 93.52(10) ?
    O5 Al2 O4 . . 82.32(10) ?
    O3 Al2 O16 . . 102.13(11) ?
    O17 Al2 O16 . . 81.64(10) ?
    O5 Al2 O16 . . 160.08(11) ?
    O4 Al2 O16 . . 78.43(10) ?
    O3 Al2 N1 . . 87.87(11) ?
    O17 Al2 N1 . . 169.82(12) ?
    O5 Al2 N1 . . 95.60(10) ?
    O4 Al2 N1 . . 87.39(10) ?
    O16 Al2 N1 . . 88.63(10) ?
    O3 Al2 Gd1B . . 133.06(10) ?
    O17 Al2 Gd1B . . 107.12(9) ?
    O5 Al2 Gd1B . . 122.65(9) ?
    O4 Al2 Gd1B . . 44.91(7) ?
    O16 Al2 Gd1B . . 42.25(8) ?
    N1 Al2 Gd1B . . 66.70(8) ?
    O3 Al2 Gd1 . . 134.65(9) ?
    O17 Al2 Gd1 . . 109.83(8) ?
    O5 Al2 Gd1 . . 119.24(8) ?
    O4 Al2 Gd1 . . 42.97(6) ?
    O16 Al2 Gd1 . . 46.03(7) ?
    N1 Al2 Gd1 . . 64.43(8) ?
    O6B Al3 O26B . . 103.3(5) ?
    O6 Al3 O26 . . 93.52(13) ?
    O6 Al3 O25 . . 176.19(16) ?
    O26 Al3 O25 . . 84.57(15) ?
    O6B Al3 N2 . . 91.34(11) ?
    O6 Al3 N2 . . 91.34(11) ?
    O26B Al3 N2 . . 164.8(6) ?
    O26 Al3 N2 . . 174.92(14) ?
    O25 Al3 N2 . . 90.50(14) ?
    O6B Al3 O28 . . 90.16(11) ?
    O6 Al3 O28 . . 90.16(11) ?
    O26B Al3 O28 . . 95.9(10) ?
    O26 Al3 O28 . . 90.36(17) ?
    O25 Al3 O28 . . 86.56(15) ?
    N2 Al3 O28 . . 88.12(11) ?
    O6B Al3 O25B . . 174.4(6) ?
    O26B Al3 O25B . . 81.2(7) ?
    N2 Al3 O25B . . 84.0(5) ?
    O28 Al3 O25B . . 92.8(9) ?
    O6B Al3 N10 . . 91.73(12) ?
    O6 Al3 N10 . . 91.73(12) ?
    O26B Al3 N10 . . 84.8(10) ?
    O26 Al3 N10 . . 90.61(18) ?
    O25 Al3 N10 . . 91.59(16) ?
    N2 Al3 N10 . . 90.74(14) ?
    O28 Al3 N10 . . 177.82(12) ?
    O25B Al3 N10 . . 85.3(9) ?
    O18 Al5 O20 . . 93.64(13) ?
    O18 Al5 O19 . . 175.11(14) ?
    O20 Al5 O19 . . 82.27(10) ?
    O18 Al5 O13 . . 101.06(12) ?
    O20 Al5 O13 . . 164.87(13) ?
    O19 Al5 O13 . . 83.20(10) ?
    O18 Al5 O14 . . 90.13(13) ?
    O20 Al5 O14 . . 94.82(13) ?
    O19 Al5 O14 . . 92.89(12) ?
    O13 Al5 O14 . . 81.69(12) ?
    O18 Al5 N6 . . 89.81(13) ?
    O20 Al5 N6 . . 99.48(13) ?
    O19 Al5 N6 . . 88.22(11) ?
    O13 Al5 N6 . . 84.26(11) ?
    O14 Al5 N6 . . 165.68(13) ?
    O18 Al5 Gd1B . . 136.17(10) ?
    O20 Al5 Gd1B . . 119.77(9) ?
    O19 Al5 Gd1B . . 45.56(7) ?
    O13 Al5 Gd1B . . 49.90(8) ?
    O14 Al5 Gd1B . . 112.35(10) ?
    N6 Al5 Gd1B . . 59.30(9) ?
    O18 Al5 Gd1 . . 138.88(9) ?
    O20 Al5 Gd1 . . 121.42(8) ?
    O19 Al5 Gd1 . . 43.51(7) ?
    O13 Al5 Gd1 . . 46.93(7) ?
    O14 Al5 Gd1 . . 106.05(9) ?
    N6 Al5 Gd1 . . 65.52(8) ?
    O21 Al6 O23 . . 93.71(10) ?
    O21 Al6 O22 . . 174.08(12) ?
    O23 Al6 O22 . . 83.50(10) ?
    O21 Al6 N7 . . 92.17(11) ?
    O23 Al6 N7 . . 174.09(11) ?
    O22 Al6 N7 . . 90.69(10) ?
    O21 Al6 O12B . . 93.0(5) ?
    O23 Al6 O12B . . 106.3(5) ?
    O22 Al6 O12B . . 92.8(5) ?
    N7 Al6 O12B . . 72.7(5) ?
    O21 Al6 O29 . . 87.38(12) ?
    O23 Al6 O29 . . 93.34(12) ?
    O22 Al6 O29 . . 87.57(11) ?
    N7 Al6 O29 . . 87.50(12) ?
    O12B Al6 O29 . . 160.2(5) ?
    O21 Al6 N11 . . 89.17(12) ?
    O23 Al6 N11 . . 88.08(13) ?
    O22 Al6 N11 . . 95.95(12) ?
    N7 Al6 N11 . . 91.43(14) ?
    O29 Al6 N11 . . 176.34(13) ?
    N1 O1 Al1 . . 112.32(16) ?
    N1 O1 Gd1B . . 99.49(15) ?
    Al1 O1 Gd1B . . 125.27(11) ?
    N1 O1 Gd1 . . 109.53(14) ?
    Al1 O1 Gd1 . . 118.91(10) ?
    C1 O2 Al1 . . 112.91(19) ?
    C7 O3 Al2 . . 131.5(2) ?
    N2 O4 Al2 . . 112.23(17) ?
    N2 O4 Gd1B . . 134.97(18) ?
    Al2 O4 Gd1B . . 97.94(10) ?
    N2 O4 Gd1 . . 126.62(16) ?
    Al2 O4 Gd1 . . 105.14(9) ?
    C8B O5 Al2 . . 112.05(19) ?
    C8 O5 Al2 . . 112.05(19) ?
    N3 O7 Al4B . . 126.1(4) ?
    N3 O7 Al4 . . 111.95(17) ?
    N3 O7 Gd1 . . 118.86(16) ?
    Al4 O7 Gd1 . . 109.34(10) ?
    N3 O7 Gd1B . . 115.55(16) ?
    Al4B O7 Gd1B . . 104.9(3) ?
    C15 O8 Al4 . . 112.9(2) ?
    C15 O8 Al4B . . 104.1(3) ?
    C21 O9 Al1 . . 126.50(18) ?
    O7 Gd1 O1 . . 73.36(7) ?
    O7 Gd1 O22 . . 73.90(8) ?
    O1 Gd1 O22 . . 73.27(7) ?
    O7 Gd1 O25 . . 75.40(10) ?
    O1 Gd1 O25 . . 85.73(12) ?
    O22 Gd1 O25 . . 146.64(11) ?
    O7 Gd1 O19 . . 116.31(8) ?
    O1 Gd1 O19 . . 136.36(7) ?
    O22 Gd1 O19 . . 69.83(7) ?
    O25 Gd1 O19 . . 137.48(12) ?
    O7 Gd1 O4 . . 128.23(7) ?
    O1 Gd1 O4 . . 68.79(7) ?
    O22 Gd1 O4 . . 124.22(8) ?
    O25 Gd1 O4 . . 67.92(10) ?
    O19 Gd1 O4 . . 115.44(8) ?
    O7 Gd1 O16 . . 145.99(7) ?
    O1 Gd1 O16 . . 81.59(7) ?
    O22 Gd1 O16 . . 77.13(8) ?
    O25 Gd1 O16 . . 125.87(10) ?
    O19 Gd1 O16 . . 68.30(8) ?
    O4 Gd1 O16 . . 58.39(7) ?
    O7 Gd1 O13 . . 133.20(8) ?
    O1 Gd1 O13 . . 144.13(8) ?
    O22 Gd1 O13 . . 130.84(7) ?
    O25 Gd1 O13 . . 80.69(12) ?
    O19 Gd1 O13 . . 61.37(7) ?
    O4 Gd1 O13 . . 75.34(8) ?
    O16 Gd1 O13 . . 79.91(8) ?
    O7 Gd1 O10 . . 58.83(8) ?
    O1 Gd1 O10 . . 129.95(8) ?
    O22 Gd1 O10 . . 104.41(9) ?
    O25 Gd1 O10 . . 69.59(11) ?
    O19 Gd1 O10 . . 82.09(8) ?
    O4 Gd1 O10 . . 131.26(8) ?
    O16 Gd1 O10 . . 148.01(8) ?
    O13 Gd1 O10 . . 75.31(9) ?
    O7 Gd1 Al5 . . 142.96(5) ?
    O1 Gd1 Al5 . . 140.24(6) ?
    O22 Gd1 Al5 . . 98.36(5) ?
    O25 Gd1 Al5 . . 114.07(10) ?
    O19 Gd1 Al5 . . 32.68(5) ?
    O4 Gd1 Al5 . . 86.53(5) ?
    O16 Gd1 Al5 . . 58.75(5) ?
    O13 Gd1 Al5 . . 33.46(6) ?
    O10 Gd1 Al5 . . 89.79(6) ?
    O7 Gd1 Al2 . . 131.11(5) ?
    O1 Gd1 Al2 . . 57.80(5) ?
    O22 Gd1 Al2 . . 92.90(6) ?
    O25 Gd1 Al2 . . 97.53(9) ?
    O19 Gd1 Al2 . . 101.50(6) ?
    O4 Gd1 Al2 . . 31.90(5) ?
    O16 Gd1 Al2 . . 33.58(5) ?
    O13 Gd1 Al2 . . 91.19(6) ?
    O10 Gd1 Al2 . . 162.43(6) ?
    Al5 Gd1 Al2 . . 84.65(3) ?
    O7 Gd1 Al4 . . 31.28(6) ?
    O1 Gd1 Al4 . . 96.67(6) ?
    O22 Gd1 Al4 . . 100.33(7) ?
    O25 Gd1 Al4 . . 55.92(8) ?
    O19 Gd1 Al4 . . 112.00(6) ?
    O4 Gd1 Al4 . . 123.02(5) ?
    O16 Gd1 Al4 . . 177.24(5) ?
    O13 Gd1 Al4 . . 102.68(7) ?
    O10 Gd1 Al4 . . 33.46(6) ?
    Al5 Gd1 Al4 . . 123.07(3) ?
    Al2 Gd1 Al4 . . 146.43(3) ?
    O8 Al4 O27 . . 92.32(12) ?
    O8 Al4 O11 . . 100.14(12) ?
    O27 Al4 O11 . . 86.45(13) ?
    O8 Al4 O7 . . 81.85(11) ?
    O27 Al4 O7 . . 173.99(13) ?
    O11 Al4 O7 . . 95.99(12) ?
    O8 Al4 O10 . . 160.27(14) ?
    O27 Al4 O10 . . 107.39(13) ?
    O11 Al4 O10 . . 82.37(12) ?
    O7 Al4 O10 . . 78.43(11) ?
    O8 Al4 N9 . . 96.80(13) ?
    O27 Al4 N9 . . 86.24(15) ?
    O11 Al4 N9 . . 161.79(15) ?
    O7 Al4 N9 . . 92.97(14) ?
    O10 Al4 N9 . . 83.94(13) ?
    O8 Al4 Gd1 . . 114.36(9) ?
    O27 Al4 Gd1 . . 144.40(10) ?
    O11 Al4 Gd1 . . 109.92(10) ?
    O7 Al4 Gd1 . . 39.39(7) ?
    O10 Al4 Gd1 . . 47.63(9) ?
    N9 Al4 Gd1 . . 68.33(11) ?
    N4 O10 Al4 . . 109.0(2) ?
    N4 O10 Gd1 . . 117.8(2) ?
    Al4 O10 Gd1 . . 98.91(11) ?
    C22 N4 O10 . . 117.0(3) ?
    C22 N4 H4N . . 121.5 ?
    O10 N4 H4N . . 121.5 ?
    C22 O11 Al4 . . 114.0(2) ?
    O11 C22 N4 . . 117.4(3) ?
    O11 C22 C23 . . 120.4(3) ?
    N4 C22 C23 . . 122.0(3) ?
    C24 C23 C28 . . 120.2(4) ?
    C24 C23 C22 . . 117.7(3) ?
    C28 C23 C22 . . 122.0(4) ?
    C23 C24 C25 . . 120.8(4) ?
    C23 C24 H24 . . 119.6 ?
    C25 C24 H24 . . 119.6 ?
    C26 C25 C24 . . 119.1(5) ?
    C26 C25 H25 . . 120.5 ?
    C24 C25 H25 . . 120.5 ?
    C27 C26 C25 . . 121.1(4) ?
    C27 C26 H26 . . 119.4 ?
    C25 C26 H26 . . 119.4 ?
    C26 C27 C28 . . 120.8(5) ?
    C26 C27 H27 . . 119.6 ?
    C28 C27 H27 . . 119.6 ?
    O12 C28 C23 . . 119.0(4) ?
    O12 C28 C27 . . 123.1(4) ?
    C23 C28 C27 . . 118.0(5) ?
    C28 O12 H12O . . 109.5 ?
    N9 O25 Al3 . . 109.9(2) ?
    N9 O25 Gd1 . . 117.7(2) ?
    Al3 O25 Gd1 . . 130.76(19) ?
    C57 N9 O25 . . 112.4(3) ?
    C57 N9 Al4 . . 129.3(3) ?
    O25 N9 Al4 . . 117.6(3) ?
    C57 O26 Al3 . . 110.7(3) ?
    N9 C57 O26 . . 120.5(4) ?
    N9 C57 C58 . . 119.9(3) ?
    O26 C57 C58 . . 119.6(4) ?
    C59 C58 C63 . . 119.7(4) ?
    C59 C58 C57 . . 118.4(4) ?
    C63 C58 C57 . . 121.8(4) ?
    C60 C59 C58 . . 120.6(4) ?
    C60 C59 H59 . . 119.7 ?
    C58 C59 H59 . . 119.7 ?
    C59 C60 C61 . . 119.5(4) ?
    C59 C60 H60 . . 120.2 ?
    C61 C60 H60 . . 120.2 ?
    C62 C61 C60 . . 120.4(4) ?
    C62 C61 H61 . . 119.8 ?
    C60 C61 H61 . . 119.8 ?
    C61 C62 C63 . . 120.8(4) ?
    C61 C62 H62 . . 119.6 ?
    C63 C62 H62 . . 119.6 ?
    O27 C63 C62 . . 118.6(4) ?
    O27 C63 C58 . . 122.5(3) ?
    C62 C63 C58 . . 118.9(4) ?
    C63 O27 Al4 . . 126.9(2) ?
    C69 N11 C73 . . 117.3(4) ?
    C69 N11 Al6 . . 119.8(3) ?
    C73 N11 Al6 . . 122.0(3) ?
    N11 C69 C70 . . 122.9(4) ?
    N11 C69 H69 . . 118.6 ?
    C70 C69 H69 . . 118.6 ?
    C71 C70 C69 . . 119.5(4) ?
    C71 C70 H70 . . 120.2 ?
    C69 C70 H70 . . 120.2 ?
    C70 C71 C72 . . 118.4(4) ?
    C70 C71 H71 . . 120.8 ?
    C72 C71 H71 . . 120.8 ?
    C71 C72 C73 . . 118.9(4) ?
    C71 C72 H72 . . 120.6 ?
    C73 C72 H72 . . 120.6 ?
    N11 C73 C72 . . 122.9(4) ?
    N11 C73 H73 . . 118.6 ?
    C72 C73 H73 . . 118.6 ?
    O16 Gd1B O4 . . 68.13(10) ?
    O16 Gd1B O19 . . 77.37(10) ?
    O4 Gd1B O19 . . 129.98(12) ?
    O16 Gd1B O1 . . 91.46(10) ?
    O4 Gd1B O1 . . 73.07(9) ?
    O19 Gd1B O1 . . 144.37(11) ?
    O16 Gd1B O25B . . 132.6(5) ?
    O4 Gd1B O25B . . 65.8(5) ?
    O19 Gd1B O25B . . 126.6(7) ?
    O1 Gd1B O25B . . 85.7(8) ?
    O16 Gd1B O22 . . 85.86(11) ?
    O4 Gd1B O22 . . 136.84(12) ?
    O19 Gd1B O22 . . 71.68(9) ?
    O1 Gd1B O22 . . 73.86(9) ?
    O25B Gd1B O22 . . 137.3(6) ?
    O16 Gd1B O13 . . 89.98(11) ?
    O4 Gd1B O13 . . 80.82(10) ?
    O19 Gd1B O13 . . 63.66(9) ?
    O1 Gd1B O13 . . 151.16(11) ?
    O25B Gd1B O13 . . 72.4(8) ?
    O22 Gd1B O13 . . 134.95(11) ?
    O16 Gd1B O10B . . 143.4(3) ?
    O4 Gd1B O10B . . 132.0(3) ?
    O19 Gd1B O10B . . 66.7(3) ?
    O1 Gd1B O10B . . 121.9(3) ?
    O25B Gd1B O10B . . 70.1(6) ?
    O22 Gd1B O10B . . 89.3(3) ?
    O13 Gd1B O10B . . 68.4(3) ?
    O16 Gd1B O7 . . 149.35(11) ?
    O4 Gd1B O7 . . 121.52(10) ?
    O19 Gd1B O7 . . 106.75(10) ?
    O1 Gd1B O7 . . 67.22(8) ?
    O25B Gd1B O7 . . 70.0(6) ?
    O22 Gd1B O7 . . 67.62(9) ?
    O13 Gd1B O7 . . 119.46(11) ?
    O10B Gd1B O7 . . 55.1(3) ?
    O16 Gd1B N6 . . 30.18(8) ?
    O4 Gd1B N6 . . 68.31(9) ?
    O19 Gd1B N6 . . 63.76(10) ?
    O1 Gd1B N6 . . 118.58(11) ?
    O25B Gd1B N6 . . 117.2(6) ?
    O22 Gd1B N6 . . 105.49(10) ?
    O13 Gd1B N6 . . 59.88(9) ?
    O10B Gd1B N6 . . 119.5(3) ?
    O7 Gd1B N6 . . 170.17(10) ?
    O16 Gd1B N1 . . 63.44(9) ?
    O4 Gd1B N1 . . 60.87(9) ?
    O19 Gd1B N1 . . 130.94(11) ?
    O1 Gd1B N1 . . 28.26(7) ?
    O25B Gd1B N1 . . 102.0(7) ?
    O22 Gd1B N1 . . 76.96(9) ?
    O13 Gd1B N1 . . 138.89(11) ?
    O10B Gd1B N1 . . 149.6(3) ?
    O7 Gd1B N1 . . 94.57(8) ?
    N6 Gd1B N1 . . 90.49(10) ?
    O16 Gd1B Al2 . . 38.15(7) ?
    O4 Gd1B Al2 . . 37.15(7) ?
    O19 Gd1B Al2 . . 115.10(10) ?
    O1 Gd1B Al2 . . 64.27(7) ?
    O25B Gd1B Al2 . . 101.5(5) ?
    O22 Gd1B Al2 . . 102.52(9) ?
    O13 Gd1B Al2 . . 101.31(9) ?
    O10B Gd1B Al2 . . 168.0(3) ?
    O7 Gd1B Al2 . . 131.26(8) ?
    N6 Gd1B Al2 . . 55.90(7) ?
    N1 Gd1B Al2 . . 38.57(6) ?
    O7 Al4B O27B . . 162.9(8) ?
    O7 Al4B O11B . . 94.8(6) ?
    O27B Al4B O11B . . 88.6(7) ?
    O7 Al4B O10B . . 87.4(6) ?
    O27B Al4B O10B . . 109.7(8) ?
    O11B Al4B O10B . . 82.9(6) ?
    O7 Al4B N9B . . 93.6(7) ?
    O27B Al4B N9B . . 86.7(7) ?
    O11B Al4B N9B . . 165.8(10) ?
    O10B Al4B N9B . . 86.0(7) ?
    O7 Al4B O8 . . 77.9(4) ?
    O27B Al4B O8 . . 85.1(6) ?
    O11B Al4B O8 . . 101.4(6) ?
    O10B Al4B O8 . . 164.9(6) ?
    N9B Al4B O8 . . 91.6(8) ?
    O7 Al4B Gd1B . . 48.3(2) ?
    O27B Al4B Gd1B . . 144.9(6) ?
    O11B Al4B Gd1B . . 110.3(5) ?
    O10B Al4B Gd1B . . 47.7(4) ?
    N9B Al4B Gd1B . . 67.6(5) ?
    O8 Al4B Gd1B . . 117.9(3) ?
    N4B O10B Al4B . . 105.3(10) ?
    N4B O10B Gd1B . . 103.8(10) ?
    Al4B O10B Gd1B . . 99.7(6) ?
    C22B N4B O10B . . 118.5(14) ?
    C22B N4B H4B . . 109(7) ?
    O10B N4B H4B . . 128(10) ?
    C22B O11B Al4B . . 109.3(11) ?
    O11B C22B N4B . . 114.7(13) ?
    O11B C22B C23B . . 124.8(14) ?
    N4B C22B C23B . . 120.0(14) ?
    C24B C23B C28B . . 119.9(14) ?
    C24B C23B C22B . . 115.9(14) ?
    C28B C23B C22B . . 123.9(14) ?
    C25B C24B C23B . . 120.2(17) ?
    C25B C24B H24B . . 119.9 ?
    C23B C24B H24B . . 119.9 ?
    C26B C25B C24B . . 118.9(18) ?
    C26B C25B H25B . . 120.5 ?
    C24B C25B H25B . . 120.5 ?
    C27B C26B C25B . . 122.6(18) ?
    C27B C26B H26B . . 118.7 ?
    C25B C26B H26B . . 118.7 ?
    C26B C27B C28B . . 119.0(17) ?
    C26B C27B H27B . . 120.5 ?
    C28B C27B H27B . . 120.5 ?
    O12B C28B C23B . . 118.8(15) ?
    O12B C28B C27B . . 122.9(16) ?
    C23B C28B C27B . . 118.3(14) ?
    C28B O12B Al6 . . 133.4(17) ?
    C28B O12B H12P . . 109.5 ?
    Al6 O12B H12P . . 109.5 ?
    N9B O25B Al3 . . 106.8(10) ?
    N9B O25B Gd1B . . 118.4(11) ?
    Al3 O25B Gd1B . . 129.7(10) ?
    C57B N9B O25B . . 112.7(13) ?
    C57B N9B Al4B . . 128.2(13) ?
    O25B N9B Al4B . . 118.2(12) ?
    C57B O26B Al3 . . 113.7(16) ?
    N9B C57B O26B . . 119.9(16) ?
    N9B C57B C58B . . 120.7(15) ?
    O26B C57B C58B . . 119.2(17) ?
    C59B C58B C63B . . 121.6(15) ?
    C59B C58B C57B . . 117.7(14) ?
    C63B C58B C57B . . 120.7(14) ?
    C58B C59B C60B . . 120.4(17) ?
    C58B C59B H59B . . 119.8 ?
    C60B C59B H59B . . 119.8 ?
    C61B C60B C59B . . 117.0(18) ?
    C61B C60B H60B . . 121.5 ?
    C59B C60B H60B . . 121.5 ?
    C60B C61B C62B . . 122.6(18) ?
    C60B C61B H61B . . 118.7 ?
    C62B C61B H61B . . 118.7 ?
    C61B C62B C63B . . 121.4(17) ?
    C61B C62B H62B . . 119.3 ?
    C63B C62B H62B . . 119.3 ?
    O27B C63B C62B . . 119.7(16) ?
    O27B C63B C58B . . 123.2(15) ?
    C62B C63B C58B . . 116.9(15) ?
    C63B O27B Al4B . . 125.5(13) ?
    N5 O13 Al5 . . 110.2(2) ?
    N5 O13 Gd1B . . 127.5(2) ?
    Al5 O13 Gd1B . . 93.77(10) ?
    N5 O13 Gd1 . . 118.2(2) ?
    Al5 O13 Gd1 . . 99.61(9) ?
    C29 O14 Al5 . . 113.4(2) ?
    C35 O15 H15 . . 109.5 ?
    N6 O16 Al2 . . 109.55(17) ?
    N6 O16 Gd1B . . 102.26(18) ?
    Al2 O16 Gd1B . . 99.60(11) ?
    N6 O16 Gd1 . . 102.87(17) ?
    Al2 O16 Gd1 . . 100.39(9) ?
    C36 O17 Al2 . . 111.5(2) ?
    C42 O18 Al5 . . 133.5(2) ?
    N7 O19 Al5 . . 110.17(18) ?
    N7 O19 Gd1B . . 120.47(17) ?
    Al5 O19 Gd1B . . 98.75(10) ?
    N7 O19 Gd1 . . 124.67(16) ?
    Al5 O19 Gd1 . . 103.82(9) ?
    C43 O20 Al5 . . 111.5(2) ?
    C49 O21 Al6 . . 129.4(2) ?
    N8 O22 Al6 . . 112.02(16) ?
    N8 O22 Gd1B . . 120.76(16) ?
    Al6 O22 Gd1B . . 123.66(11) ?
    N8 O22 Gd1 . . 117.71(15) ?
    Al6 O22 Gd1 . . 129.40(10) ?
    C50 O23 Al6 . . 113.16(19) ?
    C56 O24 Al1 . . 130.7(2) ?
    Al3 O28 H28A . . 117(3) ?
    Al3 O28 H28B . . 116(3) ?
    H28A O28 H28B . . 117(4) ?
    Al6 O29 H29A . . 104(3) ?
    Al6 O29 H29B . . 130(3) ?
    H29A O29 H29B . . 116(5) ?
    H30A O30 H30B . . 119(10) ?
    C1 N1 O1 . . 110.2(2) ?
    C1 N1 Al2 . . 130.0(2) ?
    O1 N1 Al2 . . 119.76(17) ?
    C1 N1 Gd1B . . 145.7(2) ?
    O1 N1 Gd1B . . 52.25(12) ?
    Al2 N1 Gd1B . . 74.73(9) ?
    C8B N2 O4 . . 111.7(3) ?
    C8 N2 O4 . . 111.7(3) ?
    C8B N2 Al3 . . 129.3(2) ?
    C8 N2 Al3 . . 129.3(2) ?
    O4 N2 Al3 . . 118.19(18) ?
    C15 N3 O7 . . 110.2(2) ?
    C15 N3 Al1 . . 132.6(2) ?
    O7 N3 Al1 . . 117.26(18) ?
    C29 N5 O13 . . 117.3(3) ?
    C29 N5 H5N . . 121.4 ?
    O13 N5 H5N . . 121.4 ?
    C36 N6 O16 . . 109.8(3) ?
    C36 N6 Al5 . . 127.4(2) ?
    O16 N6 Al5 . . 120.3(2) ?
    C36 N6 Gd1B . . 126.6(2) ?
    O16 N6 Gd1B . . 47.56(13) ?
    Al5 N6 Gd1B . . 82.17(11) ?
    C43 N7 O19 . . 110.6(2) ?
    C43 N7 Al6 . . 128.0(2) ?
    O19 N7 Al6 . . 120.14(18) ?
    C50 N8 O22 . . 110.2(2) ?
    C50 N8 Al1 . . 125.5(2) ?
    O22 N8 Al1 . . 123.30(17) ?
    O2 C1 N1 . . 121.0(3) ?
    O2 C1 C2 . . 119.1(3) ?
    N1 C1 C2 . . 120.0(3) ?
    C3 C2 C7 . . 120.0(3) ?
    C3 C2 C1 . . 118.3(3) ?
    C7 C2 C1 . . 121.6(3) ?
    C4 C3 C2 . . 121.4(3) ?
    C4 C3 H3 . . 119.3 ?
    C2 C3 H3 . . 119.3 ?
    C3 C4 C5 . . 118.8(3) ?
    C3 C4 H4 . . 120.6 ?
    C5 C4 H4 . . 120.6 ?
    C4 C5 C6 . . 121.0(4) ?
    C4 C5 H5 . . 119.5 ?
    C6 C5 H5 . . 119.5 ?
    C5 C6 C7 . . 120.9(3) ?
    C5 C6 H6 . . 119.5 ?
    C7 C6 H6 . . 119.5 ?
    O3 C7 C6 . . 119.2(3) ?
    O3 C7 C2 . . 123.1(3) ?
    C6 C7 C2 . . 117.7(3) ?
    O5 C8 N2 . . 120.6(3) ?
    O5 C8 C9 . . 120.1(3) ?
    N2 C8 C9 . . 119.2(3) ?
    C10 C9 C14 . . 119.4(4) ?
    C10 C9 C8 . . 118.0(4) ?
    C14 C9 C8 . . 122.6(4) ?
    C11 C10 C9 . . 121.5(4) ?
    C11 C10 H10 . . 119.2 ?
    C9 C10 H10 . . 119.2 ?
    C10 C11 C12 . . 119.2(4) ?
    C10 C11 H11 . . 120.4 ?
    C12 C11 H11 . . 120.4 ?
    C13 C12 C11 . . 120.4(4) ?
    C13 C12 H12 . . 119.8 ?
    C11 C12 H12 . . 119.8 ?
    C12 C13 C14 . . 121.7(4) ?
    C12 C13 H13 . . 119.2 ?
    C14 C13 H13 . . 119.2 ?
    O6 C14 C13 . . 118.3(4) ?
    O6 C14 C9 . . 123.9(4) ?
    C13 C14 C9 . . 117.8(4) ?
    C14 O6 Al3 . . 128.1(3) ?
    O5 C8B N2 . . 120.6(3) ?
    O5 C8B C9B . . 120.3(9) ?
    N2 C8B C9B . . 118.9(10) ?
    C10B C9B C14B . . 119.4(15) ?
    C10B C9B C8B . . 117.8(15) ?
    C14B C9B C8B . . 122.7(16) ?
    C11B C10B C9B . . 122.2(19) ?
    C11B C10B H10B . . 118.9 ?
    C9B C10B H10B . . 118.9 ?
    C10B C11B C12B . . 118.6(18) ?
    C10B C11B H11B . . 120.7 ?
    C12B C11B H11B . . 120.7 ?
    C13B C12B C11B . . 120.4(18) ?
    C13B C12B H12B . . 119.8 ?
    C11B C12B H12B . . 119.8 ?
    C12B C13B C14B . . 122.6(17) ?
    C12B C13B H13B . . 118.7 ?
    C14B C13B H13B . . 118.7 ?
    O6B C14B C13B . . 120.3(15) ?
    O6B C14B C9B . . 122.8(16) ?
    C13B C14B C9B . . 116.8(14) ?
    C14B O6B Al3 . . 124.6(14) ?
    O8 C15 N3 . . 120.7(3) ?
    O8 C15 C16 . . 120.3(3) ?
    N3 C15 C16 . . 118.9(3) ?
    C17 C16 C21 . . 119.9(3) ?
    C17 C16 C15 . . 118.8(3) ?
    C21 C16 C15 . . 121.2(3) ?
    C18 C17 C16 . . 121.4(3) ?
    C18 C17 H17 . . 119.3 ?
    C16 C17 H17 . . 119.3 ?
    C17 C18 C19 . . 118.7(3) ?
    C17 C18 H18 . . 120.6 ?
    C19 C18 H18 . . 120.6 ?
    C20 C19 C18 . . 120.8(3) ?
    C20 C19 H19 . . 119.6 ?
    C18 C19 H19 . . 119.6 ?
    C19 C20 C21 . . 121.5(3) ?
    C19 C20 H20 . . 119.3 ?
    C21 C20 H20 . . 119.3 ?
    O9 C21 C20 . . 119.7(3) ?
    O9 C21 C16 . . 122.7(3) ?
    C20 C21 C16 . . 117.6(3) ?
    O14 C29 N5 . . 117.2(4) ?
    O14 C29 C30 . . 121.7(4) ?
    N5 C29 C30 . . 121.0(4) ?
    C31 C30 C35 . . 118.9(5) ?
    C31 C30 C29 . . 117.7(4) ?
    C35 C30 C29 . . 123.4(4) ?
    C30 C31 C32 . . 120.3(6) ?
    C30 C31 H31 . . 119.8 ?
    C32 C31 H31 . . 119.8 ?
    C33 C32 C31 . . 119.7(6) ?
    C33 C32 H32 . . 120.1 ?
    C31 C32 H32 . . 120.1 ?
    C34 C33 C32 . . 120.9(6) ?
    C34 C33 H33 . . 119.5 ?
    C32 C33 H33 . . 119.5 ?
    C33 C34 C35 . . 120.0(6) ?
    C33 C34 H34 . . 120.0 ?
    C35 C34 H34 . . 120.0 ?
    O15 C35 C34 . . 121.1(5) ?
    O15 C35 C30 . . 118.7(4) ?
    C34 C35 C30 . . 120.2(5) ?
    O17 C36 N6 . . 121.8(3) ?
    O17 C36 C37 . . 117.6(3) ?
    N6 C36 C37 . . 120.6(3) ?
    C38 C37 C42 . . 120.6(3) ?
    C38 C37 C36 . . 117.4(4) ?
    C42 C37 C36 . . 122.0(4) ?
    C39 C38 C37 . . 121.1(4) ?
    C39 C38 H38 . . 119.4 ?
    C37 C38 H38 . . 119.4 ?
    C40 C39 C38 . . 118.5(5) ?
    C40 C39 H39 . . 120.7 ?
    C38 C39 H39 . . 120.7 ?
    C41 C40 C39 . . 121.2(4) ?
    C41 C40 H40 . . 119.4 ?
    C39 C40 H40 . . 119.4 ?
    C40 C41 C42 . . 122.1(4) ?
    C40 C41 H41 . . 119.0 ?
    C42 C41 H41 . . 119.0 ?
    O18 C42 C41 . . 119.4(4) ?
    O18 C42 C37 . . 124.1(3) ?
    C41 C42 C37 . . 116.5(4) ?
    O20 C43 N7 . . 120.5(3) ?
    O20 C43 C44 . . 118.9(3) ?
    N7 C43 C44 . . 120.6(3) ?
    C45 C44 C49 . . 119.9(3) ?
    C45 C44 C43 . . 117.9(3) ?
    C49 C44 C43 . . 122.2(3) ?
    C46 C45 C44 . . 121.3(4) ?
    C46 C45 H45 . . 119.3 ?
    C44 C45 H45 . . 119.3 ?
    C45 C46 C47 . . 119.0(4) ?
    C45 C46 H46 . . 120.5 ?
    C47 C46 H46 . . 120.5 ?
    C48 C47 C46 . . 120.7(4) ?
    C48 C47 H47 . . 119.6 ?
    C46 C47 H47 . . 119.6 ?
    C47 C48 C49 . . 121.7(4) ?
    C47 C48 H48 . . 119.1 ?
    C49 C48 H48 . . 119.1 ?
    O21 C49 C48 . . 118.6(3) ?
    O21 C49 C44 . . 124.1(3) ?
    C48 C49 C44 . . 117.3(3) ?
    O23 C50 N8 . . 120.9(3) ?
    O23 C50 C51 . . 118.5(3) ?
    N8 C50 C51 . . 120.6(3) ?
    C52 C51 C56 . . 120.1(3) ?
    C52 C51 C50 . . 117.6(3) ?
    C56 C51 C50 . . 122.0(3) ?
    C53 C52 C51 . . 121.5(3) ?
    C53 C52 H52 . . 119.3 ?
    C51 C52 H52 . . 119.3 ?
    C52 C53 C54 . . 118.8(3) ?
    C52 C53 H53 . . 120.6 ?
    C54 C53 H53 . . 120.6 ?
    C55 C54 C53 . . 120.3(3) ?
    C55 C54 H54 . . 119.8 ?
    C53 C54 H54 . . 119.8 ?
    C54 C55 C56 . . 122.0(3) ?
    C54 C55 H55 . . 119.0 ?
    C56 C55 H55 . . 119.0 ?
    O24 C56 C51 . . 123.6(3) ?
    O24 C56 C55 . . 119.2(3) ?
    C51 C56 C55 . . 117.2(3) ?
    C68 N10 C64 . . 117.5(4) ?
    C68 N10 Al3 . . 122.9(3) ?
    C64 N10 Al3 . . 119.6(3) ?
    N10 C64 C65 . . 121.9(6) ?
    N10 C64 H64 . . 119.1 ?
    C65 C64 H64 . . 119.1 ?
    C66 C65 C64 . . 119.0(6) ?
    C66 C65 H65 . . 120.5 ?
    C64 C65 H65 . . 120.5 ?
    C65 C66 C67 . . 120.0(5) ?
    C65 C66 H66 . . 120.0 ?
    C67 C66 H66 . . 120.0 ?
    C66 C67 C68 . . 117.9(7) ?
    C66 C67 H67 . . 121.1 ?
    C68 C67 H67 . . 121.1 ?
    N10 C68 C67 . . 123.9(6) ?
    N10 C68 H68 . . 118.1 ?
    C67 C68 H68 . . 118.1 ?
    C74 N12 C78 . . 122.0(4) ?
    C74 N12 H12A . . 119.0 ?
    C78 N12 H12A . . 119.0 ?
    N12 C74 C75 . . 121.0(4) ?
    N12 C74 H74 . . 119.5 ?
    C75 C74 H74 . . 119.5 ?
    C74 C75 C76 . . 118.9(5) ?
    C74 C75 H75 . . 120.5 ?
    C76 C75 H75 . . 120.5 ?
    C75 C76 C77 . . 118.8(5) ?
    C75 C76 H76 . . 120.6 ?
    C77 C76 H76 . . 120.6 ?
    C78 C77 C76 . . 119.8(5) ?
    C78 C77 H77 . . 120.1 ?
    C76 C77 H77 . . 120.1 ?
    N12 C78 C77 . . 119.3(4) ?
    N12 C78 H78 . . 120.3 ?
    C77 C78 H78 . . 120.3 ?
    C83 N13 C79 . . 118.4(4) ?
    N13 C79 C80 . . 124.1(4) ?
    N13 C79 H79 . . 118.0 ?
    C80 C79 H79 . . 118.0 ?
    C81 C80 C79 . . 117.0(4) ?
    C81 C80 H80 . . 121.5 ?
    C79 C80 H80 . . 121.5 ?
    C80 C81 C82 . . 120.0(4) ?
    C80 C81 H81 . . 120.0 ?
    C82 C81 H81 . . 120.0 ?
    C81 C82 C83 . . 118.6(5) ?
    C81 C82 H82 . . 120.7 ?
    C83 C82 H82 . . 120.7 ?
    N13 C83 C82 . . 121.9(4) ?
    N13 C83 H83 . . 119.1 ?
    C82 C83 H83 . . 119.1 ?
    C88 N14 C84 . . 118.5(11) ?
    N14 C84 C85 . . 121.3(11) ?
    N14 C84 H84 . . 119.3 ?
    C85 C84 H84 . . 119.3 ?
    C86 C85 C84 . . 119.7(11) ?
    C86 C85 H85 . . 120.1 ?
    C84 C85 H85 . . 120.1 ?
    C85 C86 C87 . . 119.9(11) ?
    C85 C86 H86 . . 120.0 ?
    C87 C86 H86 . . 120.0 ?
    C86 C87 C88 . . 117.5(10) ?
    C86 C87 H87 . . 121.2 ?
    C88 C87 H87 . . 121.2 ?
    N14 C88 C87 . . 122.7(11) ?
    N14 C88 H88 . . 118.6 ?
    C87 C88 H88 . . 118.6 ?
    C128 N22 C124 . . 117.4(16) ?
    N22 C124 C125 . . 123.5(17) ?
    N22 C124 H124 . . 118.2 ?
    C125 C124 H124 . . 118.2 ?
    C126 C125 C124 . . 117.9(15) ?
    C126 C125 H125 . . 121.0 ?
    C124 C125 H125 . . 121.0 ?
    C125 C126 C127 . . 120.2(15) ?
    C125 C126 H126 . . 119.9 ?
    C127 C126 H126 . . 119.9 ?
    C128 C127 C126 . . 116.8(14) ?
    C128 C127 H127 . . 121.6 ?
    C126 C127 H127 . . 121.6 ?
    N22 C128 C127 . . 122.3(16) ?
    N22 C128 H128 . . 118.9 ?
    C127 C128 H128 . . 118.9 ?
    C89 N15 C133 . . 119.5(11) ?
    C133 N15 C129 . . 117.1(12) ?
    C89 N15 C93 . . 117.5(9) ?
    C129 N15 C93 . . 112.0(12) ?
    N23 C89 C90 . . 127.8(12) ?
    N15 C89 C90 . . 127.8(12) ?
    N23 C89 C130 . . 119.8(14) ?
    N15 C89 C130 . . 119.8(14) ?
    N23 C89 H89 . . 116.1 ?
    N15 C89 H89 . . 116.1 ?
    C90 C89 H89 . . 116.1 ?
    C130 C89 H89 . . 124.0 ?
    C129 C90 C91 . . 109.8(14) ?
    C89 C90 C91 . . 114.5(11) ?
    C129 C90 C131 . . 107.9(12) ?
    C89 C90 C131 . . 107.9(12) ?
    C129 C90 H90 . . 126.6 ?
    C89 C90 H90 . . 122.8 ?
    C91 C90 H90 . . 122.8 ?
    C131 C90 H90 . . 122.9 ?
    C131 C91 C130 . . 91(3) ?
    C131 C91 C90 . . 94(3) ?
    C131 C91 C92 . . 79(2) ?
    C130 C91 C92 . . 119.8(14) ?
    C90 C91 C92 . . 120.4(10) ?
    C131 C91 C132 . . 50.1(17) ?
    C130 C91 C132 . . 109.1(18) ?
    C90 C91 C132 . . 111.0(12) ?
    C131 C91 H91 . . 97.3 ?
    C130 C91 H91 . . 120.3 ?
    C90 C91 H91 . . 119.8 ?
    C92 C91 H91 . . 119.8 ?
    C132 C91 H91 . . 121.1 ?
    C132 C92 C93 . . 74.1(15) ?
    C132 C92 C91 . . 96.8(17) ?
    C93 C92 C91 . . 117.5(11) ?
    C132 C92 C131 . . 68.6(16) ?
    C93 C92 C131 . . 111.5(14) ?
    C132 C92 C133 . . 61.0(13) ?
    C91 C92 C133 . . 115.3(11) ?
    C131 C92 C133 . . 103.2(14) ?
    C132 C92 H92 . . 98.6 ?
    C93 C92 H92 . . 121.2 ?
    C91 C92 H92 . . 121.2 ?
    C131 C92 H92 . . 119.6 ?
    C133 C92 H92 . . 121.8 ?
    N23 C93 C92 . . 121.6(10) ?
    N15 C93 C92 . . 121.6(10) ?
    N23 C93 C132 . . 120.2(14) ?
    N15 C93 C132 . . 120.2(14) ?
    N23 C93 H93 . . 119.2 ?
    N15 C93 H93 . . 119.2 ?
    C92 C93 H93 . . 119.2 ?
    C132 C93 H93 . . 108.3 ?
    C89 N23 C133 . . 119.5(11) ?
    C133 N23 C129 . . 117.1(12) ?
    C89 N23 C93 . . 117.5(9) ?
    C129 N23 C93 . . 112.0(12) ?
    C90 C129 N23 . . 134.7(19) ?
    C90 C129 N15 . . 134.7(19) ?
    N23 C129 C130 . . 125.9(16) ?
    N15 C129 C130 . . 125.9(16) ?
    C90 C129 H129 . . 108.2 ?
    N23 C129 H129 . . 117.1 ?
    N15 C129 H129 . . 117.1 ?
    C130 C129 H129 . . 117.1 ?
    C91 C130 C129 . . 118(2) ?
    C129 C130 C131 . . 116.3(16) ?
    C91 C130 C89 . . 122.6(18) ?
    C131 C130 C89 . . 115.3(16) ?
    C91 C130 H130 . . 111.3 ?
    C129 C130 H130 . . 121.8 ?
    C131 C130 H130 . . 121.8 ?
    C89 C130 H130 . . 122.0 ?
    C91 C131 C130 . . 58(3) ?
    C91 C131 C132 . . 107(3) ?
    C130 C131 C132 . . 119.4(13) ?
    C91 C131 C92 . . 72(2) ?
    C130 C131 C92 . . 104.3(19) ?
    C91 C131 C90 . . 60(2) ?
    C132 C131 C90 . . 119.3(14) ?
    C92 C131 C90 . . 105.3(15) ?
    C91 C131 H131 . . 103.7 ?
    C130 C131 H131 . . 120.3 ?
    C132 C131 H131 . . 120.3 ?
    C92 C131 H131 . . 124.5 ?
    C90 C131 H131 . . 120.4 ?
    C92 C132 C133 . . 85.9(19) ?
    C92 C132 C131 . . 76.5(18) ?
    C133 C132 C131 . . 117.7(14) ?
    C92 C132 C93 . . 69.9(15) ?
    C131 C132 C93 . . 113.2(13) ?
    C92 C132 C91 . . 53.9(12) ?
    C133 C132 C91 . . 107.5(13) ?
    C93 C132 C91 . . 97.9(12) ?
    C92 C132 H132 . . 107.2 ?
    C133 C132 H132 . . 121.1 ?
    C131 C132 H132 . . 121.1 ?
    C93 C132 H132 . . 123.2 ?
    C91 C132 H132 . . 126.8 ?
    N23 C133 C132 . . 122.9(14) ?
    N15 C133 C132 . . 122.9(14) ?
    N23 C133 C92 . . 108.9(12) ?
    N15 C133 C92 . . 108.9(12) ?
    N23 C133 H133 . . 118.5 ?
    N15 C133 H133 . . 118.5 ?
    C132 C133 H133 . . 118.5 ?
    C92 C133 H133 . . 122.5 ?
    C139 N25 C143 . . 120.0 ?
    N25 C139 C140 . . 120.0 ?
    N25 C139 H139 . . 120.0 ?
    C140 C139 H139 . . 120.0 ?
    C141 C140 C139 . . 120.0 ?
    C141 C140 H140 . . 120.0 ?
    C139 C140 H140 . . 120.0 ?
    C140 C141 C142 . . 120.0 ?
    C140 C141 H141 . . 120.0 ?
    C142 C141 H141 . . 120.0 ?
    C141 C142 C143 . . 120.0 ?
    C141 C142 H142 . . 120.0 ?
    C143 C142 H142 . . 120.0 ?
    C142 C143 N25 . . 120.0 ?
    C142 C143 H143 . . 120.0 ?
    N25 C143 H143 . . 120.0 ?
    C98 N16 C94 . . 122.1(4) ?
    C98 N16 H16 . . 118.9 ?
    C94 N16 H16 . . 118.9 ?
    C95 C94 N16 . . 120.0(4) ?
    C95 C94 H94 . . 120.0 ?
    N16 C94 H94 . . 120.0 ?
    C94 C95 C96 . . 118.9(4) ?
    C94 C95 H95 . . 120.6 ?
    C96 C95 H95 . . 120.6 ?
    C97 C96 C95 . . 119.9(5) ?
    C97 C96 H96 . . 120.0 ?
    C95 C96 H96 . . 120.0 ?
    C98 C97 C96 . . 119.0(5) ?
    C98 C97 H97 . . 120.5 ?
    C96 C97 H97 . . 120.5 ?
    N16 C98 C97 . . 120.1(5) ?
    N16 C98 H98 . . 120.0 ?
    C97 C98 H98 . . 120.0 ?
    C99 N17 C103 . . 119.7(9) ?
    N17 C99 C100 . . 121.2(10) ?
    N17 C99 H99 . . 119.4 ?
    C100 C99 H99 . . 119.4 ?
    C101 C100 C99 . . 118.8(11) ?
    C101 C100 H100 . . 120.6 ?
    C99 C100 H100 . . 120.6 ?
    C100 C101 C102 . . 114.9(11) ?
    C100 C101 H101 . . 122.6 ?
    C102 C101 H101 . . 122.6 ?
    C103 C102 C101 . . 117.4(10) ?
    C103 C102 H102 . . 121.3 ?
    C101 C102 H102 . . 121.3 ?
    N17 C103 C102 . . 121.1(9) ?
    N17 C103 H103 . . 119.4 ?
    C102 C103 H103 . . 119.4 ?
    C134 N24 C138 . . 116.3(14) ?
    N24 C134 C135 . . 121.9(15) ?
    N24 C134 H134 . . 119.0 ?
    C135 C134 H134 . . 119.0 ?
    C136 C135 C134 . . 113.6(15) ?
    C136 C135 H135 . . 123.2 ?
    C134 C135 H135 . . 123.2 ?
    C135 C136 C137 . . 110.5(16) ?
    C135 C136 H136 . . 124.8 ?
    C137 C136 H136 . . 124.8 ?
    C138 C137 C136 . . 110.0(15) ?
    C138 C137 H137 . . 125.0 ?
    C136 C137 H137 . . 125.0 ?
    N24 C138 C137 . . 122.8(14) ?
    N24 C138 H138 . . 118.6 ?
    C137 C138 H138 . . 118.6 ?
    C108 N18 C104 . . 114.2(5) ?
    C105 C104 N18 . . 124.9(6) ?
    C105 C104 H104 . . 117.6 ?
    N18 C104 H104 . . 117.6 ?
    C104 C105 C106 . . 119.0(6) ?
    C104 C105 H105 . . 120.5 ?
    C106 C105 H105 . . 120.5 ?
    C105 C106 C107 . . 118.1(5) ?
    C105 C106 H106 . . 120.9 ?
    C107 C106 H106 . . 120.9 ?
    C108 C107 C106 . . 116.5(6) ?
    C108 C107 H107 . . 121.7 ?
    C106 C107 H107 . . 121.7 ?
    N18 C108 C107 . . 127.2(7) ?
    N18 C108 H108 . . 116.4 ?
    C107 C108 H108 . . 116.4 ?
    C113 N19 C109 . . 116.0(5) ?
    N19 C109 C110 . . 127.0(5) ?
    N19 C109 H109 . . 116.5 ?
    C110 C109 H109 . . 116.5 ?
    C109 C110 C111 . . 115.1(5) ?
    C109 C110 H110 . . 122.4 ?
    C111 C110 H110 . . 122.4 ?
    C112 C111 C110 . . 115.8(5) ?
    C112 C111 H111 . . 122.1 ?
    C110 C111 H111 . . 122.1 ?
    C113 C112 C111 . . 120.5(5) ?
    C113 C112 H112 . . 119.8 ?
    C111 C112 H112 . . 119.8 ?
    N19 C113 C112 . . 125.5(6) ?
    N19 C113 H113 . . 117.3 ?
    C112 C113 H113 . . 117.3 ?
    C118 N20 C114 . . 118.2(10) ?
    N20 C114 C115 . . 122.3(10) ?
    N20 C114 H114 . . 118.8 ?
    C115 C114 H114 . . 118.8 ?
    C116 C115 C114 . . 117.2(9) ?
    C116 C115 H115 . . 121.4 ?
    C114 C115 H115 . . 121.4 ?
    C117 C116 C115 . . 117.7(10) ?
    C117 C116 H116 . . 121.1 ?
    C115 C116 H116 . . 121.1 ?
    C118 C117 C116 . . 121.0(10) ?
    C118 C117 H117 . . 119.5 ?
    C116 C117 H117 . . 119.5 ?
    N20 C118 C117 . . 123.4(10) ?
    N20 C118 H118 . . 118.3 ?
    C117 C118 H118 . . 118.3 ?
    C119 N21 C123 . . 118.2(15) ?
    N21 C119 C120 . . 121.1(15) ?
    N21 C119 H119 . . 119.4 ?
    C120 C119 H119 . . 119.4 ?
    C119 C120 C121 . . 119.8(14) ?
    C119 C120 H120 . . 120.1 ?
    C122 C121 C120 . . 115.1(14) ?
    C122 C121 H121 . . 122.4 ?
    C120 C121 H121 . . 122.4 ?
    C123 C122 C121 . . 120.7(13) ?
    C123 C122 H122 . . 119.7 ?
    C121 C122 H122 . . 119.7 ?
    N21 C123 C122 . . 123.2(13) ?
    N21 C123 H123 . . 118.4 ?
    C122 C123 H123 . . 118.4 ?
loop_
    _geom_torsion_atom_site_label_1
    _geom_torsion_atom_site_label_2
    _geom_torsion_atom_site_label_3
    _geom_torsion_atom_site_label_4
    _geom_torsion_site_symmetry_1
    _geom_torsion_site_symmetry_2
    _geom_torsion_site_symmetry_3
    _geom_torsion_site_symmetry_4
    _geom_torsion
    _geom_torsion_publ_flag
    O24 Al1 O2 C1 . . . . 160.5(2) ?
    O9 Al1 O2 C1 . . . . -110.3(2) ?
    O1 Al1 O2 C1 . . . . -10.4(2) ?
    N3 Al1 O2 C1 . . . . -41.8(4) ?
    N8 Al1 O2 C1 . . . . 74.0(2) ?
    O17 Al2 O3 C7 . . . . 163.5(3) ?
    O5 Al2 O3 C7 . . . . 68.8(3) ?
    O16 Al2 O3 C7 . . . . -114.8(3) ?
    N1 Al2 O3 C7 . . . . -26.6(3) ?
    Gd1B Al2 O3 C7 . . . . -81.4(3) ?
    Gd1 Al2 O3 C7 . . . . -76.6(3) ?
    O17 Al2 O4 N2 . . . . -103.27(18) ?
    O5 Al2 O4 N2 . . . . -9.13(17) ?
    O16 Al2 O4 N2 . . . . 176.02(18) ?
    N1 Al2 O4 N2 . . . . 86.88(18) ?
    Gd1B Al2 O4 N2 . . . . 145.9(2) ?
    Gd1 Al2 O4 N2 . . . . 141.1(2) ?
    O17 Al2 O4 Gd1B . . . . 110.86(11) ?
    O5 Al2 O4 Gd1B . . . . -155.01(11) ?
    O16 Al2 O4 Gd1B . . . . 30.14(10) ?
    N1 Al2 O4 Gd1B . . . . -58.99(11) ?
    O17 Al2 O4 Gd1 . . . . 115.64(10) ?
    O5 Al2 O4 Gd1 . . . . -150.22(10) ?
    O16 Al2 O4 Gd1 . . . . 34.92(9) ?
    N1 Al2 O4 Gd1 . . . . -54.21(10) ?
    O3 Al2 O5 C8B . . . . -166.7(2) ?
    O17 Al2 O5 C8B . . . . 101.5(2) ?
    O4 Al2 O5 C8B . . . . 8.5(2) ?
    O16 Al2 O5 C8B . . . . 23.5(4) ?
    N1 Al2 O5 C8B . . . . -78.1(2) ?
    Gd1B Al2 O5 C8B . . . . -12.2(2) ?
    O3 Al2 O5 C8 . . . . -166.7(2) ?
    O17 Al2 O5 C8 . . . . 101.5(2) ?
    O4 Al2 O5 C8 . . . . 8.5(2) ?
    O16 Al2 O5 C8 . . . . 23.5(4) ?
    N1 Al2 O5 C8 . . . . -78.1(2) ?
    Gd1 Al2 O5 C8 . . . . -14.3(2) ?
    O24 Al1 O9 C21 . . . . -60.3(2) ?
    O2 Al1 O9 C21 . . . . -156.4(2) ?
    O1 Al1 O9 C21 . . . . 122.1(2) ?
    N3 Al1 O9 C21 . . . . 40.3(2) ?
    C15 O8 Al4 O27 . . . . -164.5(2) ?
    C15 O8 Al4 O11 . . . . 108.7(2) ?
    C15 O8 Al4 O7 . . . . 14.0(2) ?
    C15 O8 Al4 O10 . . . . 13.0(5) ?
    C15 O8 Al4 N9 . . . . -78.0(2) ?
    C15 O8 Al4 Gd1 . . . . -8.8(2) ?
    Al4 O10 N4 C22 . . . . 4.2(4) ?
    Gd1 O10 N4 C22 . . . . 115.7(3) ?
    O8 Al4 O11 C22 . . . . -159.7(2) ?
    O27 Al4 O11 C22 . . . . 108.5(3) ?
    O7 Al4 O11 C22 . . . . -77.0(3) ?
    O10 Al4 O11 C22 . . . . 0.5(3) ?
    N9 Al4 O11 C22 . . . . 42.1(6) ?
    Gd1 Al4 O11 C22 . . . . -39.0(3) ?
    Al4 O11 C22 N4 . . . . 1.8(4) ?
    Al4 O11 C22 C23 . . . . -173.5(3) ?
    O10 N4 C22 O11 . . . . -4.2(5) ?
    O10 N4 C22 C23 . . . . 171.1(3) ?
    O11 C22 C23 C24 . . . . -2.5(6) ?
    N4 C22 C23 C24 . . . . -177.6(4) ?
    O11 C22 C23 C28 . . . . 175.3(4) ?
    N4 C22 C23 C28 . . . . 0.2(6) ?
    C28 C23 C24 C25 . . . . -1.3(7) ?
    C22 C23 C24 C25 . . . . 176.6(4) ?
    C23 C24 C25 C26 . . . . 0.7(8) ?
    C24 C25 C26 C27 . . . . -0.1(9) ?
    C25 C26 C27 C28 . . . . 0.1(9) ?
    C24 C23 C28 O12 . . . . -179.3(4) ?
    C22 C23 C28 O12 . . . . 2.9(7) ?
    C24 C23 C28 C27 . . . . 1.2(7) ?
    C22 C23 C28 C27 . . . . -176.6(4) ?
    C26 C27 C28 O12 . . . . 179.9(5) ?
    C26 C27 C28 C23 . . . . -0.7(8) ?
    O26 Al3 O25 N9 . . . . -12.5(3) ?
    N2 Al3 O25 N9 . . . . 166.2(3) ?
    O28 Al3 O25 N9 . . . . 78.1(3) ?
    N10 Al3 O25 N9 . . . . -103.0(3) ?
    O26 Al3 O25 Gd1 . . . . -177.2(3) ?
    N2 Al3 O25 Gd1 . . . . 1.6(3) ?
    O28 Al3 O25 Gd1 . . . . -86.5(3) ?
    N10 Al3 O25 Gd1 . . . . 92.3(3) ?
    Al3 O25 N9 C57 . . . . 11.8(4) ?
    Gd1 O25 N9 C57 . . . . 178.7(3) ?
    Al3 O25 N9 Al4 . . . . -159.6(2) ?
    Gd1 O25 N9 Al4 . . . . 7.3(4) ?
    O6 Al3 O26 C57 . . . . -165.5(3) ?
    O25 Al3 O26 C57 . . . . 11.2(3) ?
    O28 Al3 O26 C57 . . . . -75.3(3) ?
    N10 Al3 O26 C57 . . . . 102.7(3) ?
    O25 N9 C57 O26 . . . . -3.0(6) ?
    Al4 N9 C57 O26 . . . . 167.2(3) ?
    O25 N9 C57 C58 . . . . 176.8(4) ?
    Al4 N9 C57 C58 . . . . -13.1(6) ?
    Al3 O26 C57 N9 . . . . -7.5(5) ?
    Al3 O26 C57 C58 . . . . 172.7(3) ?
    N9 C57 C58 C59 . . . . 172.8(4) ?
    O26 C57 C58 C59 . . . . -7.5(6) ?
    N9 C57 C58 C63 . . . . -9.1(6) ?
    O26 C57 C58 C63 . . . . 170.6(4) ?
    C63 C58 C59 C60 . . . . -0.2(7) ?
    C57 C58 C59 C60 . . . . 178.0(4) ?
    C58 C59 C60 C61 . . . . 1.3(8) ?
    C59 C60 C61 C62 . . . . -1.2(8) ?
    C60 C61 C62 C63 . . . . -0.1(7) ?
    C61 C62 C63 O27 . . . . -178.3(4) ?
    C61 C62 C63 C58 . . . . 1.2(6) ?
    C59 C58 C63 O27 . . . . 178.4(4) ?
    C57 C58 C63 O27 . . . . 0.3(6) ?
    C59 C58 C63 C62 . . . . -1.0(6) ?
    C57 C58 C63 C62 . . . . -179.1(4) ?
    C62 C63 O27 Al4 . . . . -148.1(3) ?
    C58 C63 O27 Al4 . . . . 32.5(5) ?
    O8 Al4 O27 C63 . . . . 56.9(3) ?
    O11 Al4 O27 C63 . . . . 157.0(3) ?
    O10 Al4 O27 C63 . . . . -122.2(3) ?
    N9 Al4 O27 C63 . . . . -39.7(3) ?
    Gd1 Al4 O27 C63 . . . . -83.0(3) ?
    C73 N11 C69 C70 . . . . -1.5(7) ?
    Al6 N11 C69 C70 . . . . 168.3(4) ?
    N11 C69 C70 C71 . . . . -0.8(8) ?
    C69 C70 C71 C72 . . . . 1.6(8) ?
    C70 C71 C72 C73 . . . . -0.2(8) ?
    C69 N11 C73 C72 . . . . 3.1(7) ?
    Al6 N11 C73 C72 . . . . -166.5(4) ?
    C71 C72 C73 N11 . . . . -2.3(8) ?
    N3 O7 Al4B O27B . . . . -8(3) ?
    Gd1B O7 Al4B O27B . . . . -146(2) ?
    N3 O7 Al4B O11B . . . . -108.6(6) ?
    Gd1B O7 Al4B O11B . . . . 113.1(5) ?
    N3 O7 Al4B O10B . . . . 168.7(4) ?
    Gd1B O7 Al4B O10B . . . . 30.4(5) ?
    N3 O7 Al4B N9B . . . . 82.8(7) ?
    Gd1B O7 Al4B N9B . . . . -55.4(7) ?
    N3 O7 Al4B O8 . . . . -8.0(4) ?
    Gd1B O7 Al4B O8 . . . . -146.31(15) ?
    N3 O7 Al4B Gd1B . . . . 138.3(4) ?
    Al4B O10B N4B C22B . . . . 8(2) ?
    Gd1B O10B N4B C22B . . . . 112.0(17) ?
    Al4B O11B C22B N4B . . . . -31(2) ?
    Al4B O11B C22B C23B . . . . 157.8(19) ?
    O10B N4B C22B O11B . . . . 15(3) ?
    O10B N4B C22B C23B . . . . -172.6(18) ?
    O11B C22B C23B C24B . . . . 17(4) ?
    N4B C22B C23B C24B . . . . -154(2) ?
    O11B C22B C23B C28B . . . . -156(2) ?
    N4B C22B C23B C28B . . . . 33(4) ?
    C28B C23B C24B C25B . . . . 1(4) ?
    C22B C23B C24B C25B . . . . -173(3) ?
    C23B C24B C25B C26B . . . . -3(4) ?
    C24B C25B C26B C27B . . . . 9(5) ?
    C25B C26B C27B C28B . . . . -13(5) ?
    C24B C23B C28B O12B . . . . 177(2) ?
    C22B C23B C28B O12B . . . . -10(4) ?
    C24B C23B C28B C27B . . . . -4(4) ?
    C22B C23B C28B C27B . . . . 169(2) ?
    C26B C27B C28B O12B . . . . -171(3) ?
    C26B C27B C28B C23B . . . . 10(4) ?
    C23B C28B O12B Al6 . . . . 109(3) ?
    C27B C28B O12B Al6 . . . . -70(3) ?
    Al3 O25B N9B C57B . . . . 17(3) ?
    Gd1B O25B N9B C57B . . . . 174(2) ?
    Al3 O25B N9B Al4B . . . . -152.9(14) ?
    Gd1B O25B N9B Al4B . . . . 4(3) ?
    O6B Al3 O26B C57B . . . . -163(2) ?
    N2 Al3 O26B C57B . . . . 33(5) ?
    O28 Al3 O26B C57B . . . . -72(2) ?
    O25B Al3 O26B C57B . . . . 20(2) ?
    N10 Al3 O26B C57B . . . . 106(2) ?
    O25B N9B C57B O26B . . . . -2(4) ?
    Al4B N9B C57B O26B . . . . 167(2) ?
    O25B N9B C57B C58B . . . . 173(3) ?
    Al4B N9B C57B C58B . . . . -18(4) ?
    Al3 O26B C57B N9B . . . . -17(4) ?
    Al3 O26B C57B C58B . . . . 168(2) ?
    N9B C57B C58B C59B . . . . 174(3) ?
    O26B C57B C58B C59B . . . . -10(4) ?
    N9B C57B C58B C63B . . . . -3(4) ?
    O26B C57B C58B C63B . . . . 173(3) ?
    C63B C58B C59B C60B . . . . -4(4) ?
    C57B C58B C59B C60B . . . . 179(3) ?
    C58B C59B C60B C61B . . . . 5(4) ?
    C59B C60B C61B C62B . . . . -4(4) ?
    C60B C61B C62B C63B . . . . 3(4) ?
    C61B C62B C63B O27B . . . . -177(2) ?
    C61B C62B C63B C58B . . . . -2(4) ?
    C59B C58B C63B O27B . . . . 177(2) ?
    C57B C58B C63B O27B . . . . -6(4) ?
    C59B C58B C63B C62B . . . . 2(4) ?
    C57B C58B C63B C62B . . . . 180(2) ?
    C62B C63B O27B Al4B . . . . -148.9(18) ?
    C58B C63B O27B Al4B . . . . 37(3) ?
    O7 Al4B O27B C63B . . . . 50(3) ?
    O11B Al4B O27B C63B . . . . 151.5(18) ?
    O10B Al4B O27B C63B . . . . -126.5(17) ?
    N9B Al4B O27B C63B . . . . -41.9(19) ?
    O8 Al4B O27B C63B . . . . 50.0(18) ?
    Gd1B Al4B O27B C63B . . . . -84(2) ?
    O3 Al2 O17 C36 . . . . 122.5(2) ?
    O5 Al2 O17 C36 . . . . -139.9(2) ?
    O4 Al2 O17 C36 . . . . -57.3(2) ?
    O16 Al2 O17 C36 . . . . 20.4(2) ?
    N1 Al2 O17 C36 . . . . 37.5(8) ?
    Gd1B Al2 O17 C36 . . . . -13.7(2) ?
    Gd1 Al2 O17 C36 . . . . -16.6(2) ?
    O20 Al5 O18 C42 . . . . -103.8(4) ?
    O13 Al5 O18 C42 . . . . 79.8(4) ?
    O14 Al5 O18 C42 . . . . 161.4(4) ?
    N6 Al5 O18 C42 . . . . -4.3(4) ?
    Gd1B Al5 O18 C42 . . . . 37.9(5) ?
    Gd1 Al5 O18 C42 . . . . 46.3(5) ?
    O18 Al5 O20 C43 . . . . 159.1(3) ?
    O19 Al5 O20 C43 . . . . -18.2(3) ?
    O13 Al5 O20 C43 . . . . -34.6(6) ?
    O14 Al5 O20 C43 . . . . -110.5(3) ?
    N6 Al5 O20 C43 . . . . 68.7(3) ?
    Gd1B Al5 O20 C43 . . . . 8.7(3) ?
    Gd1 Al5 O20 C43 . . . . 1.7(3) ?
    O23 Al6 O21 C49 . . . . -161.8(3) ?
    N7 Al6 O21 C49 . . . . 18.8(3) ?
    O12B Al6 O21 C49 . . . . 91.6(6) ?
    O29 Al6 O21 C49 . . . . -68.6(3) ?
    N11 Al6 O21 C49 . . . . 110.2(3) ?
    O23 Al6 O22 N8 . . . . 4.80(19) ?
    N7 Al6 O22 N8 . . . . -176.3(2) ?
    O12B Al6 O22 N8 . . . . 110.9(5) ?
    O29 Al6 O22 N8 . . . . -88.8(2) ?
    N11 Al6 O22 N8 . . . . 92.2(2) ?
    O23 Al6 O22 Gd1B . . . . 163.54(16) ?
    N7 Al6 O22 Gd1B . . . . -17.57(17) ?
    O12B Al6 O22 Gd1B . . . . -90.3(5) ?
    O29 Al6 O22 Gd1B . . . . 69.89(16) ?
    O23 Al6 O22 Gd1 . . . . 173.71(17) ?
    N7 Al6 O22 Gd1 . . . . -7.41(18) ?
    O29 Al6 O22 Gd1 . . . . 80.06(16) ?
    N11 Al6 O22 Gd1 . . . . -98.92(17) ?
    O21 Al6 O23 C50 . . . . 171.4(2) ?
    O22 Al6 O23 C50 . . . . -3.4(2) ?
    O12B Al6 O23 C50 . . . . -94.4(6) ?
    O29 Al6 O23 C50 . . . . 83.8(2) ?
    N11 Al6 O23 C50 . . . . -99.6(2) ?
    O2 Al1 O24 C56 . . . . -60.1(3) ?
    O9 Al1 O24 C56 . . . . -149.0(3) ?
    N3 Al1 O24 C56 . . . . 126.7(3) ?
    N8 Al1 O24 C56 . . . . 34.8(3) ?
    Al1 O1 N1 C1 . . . . -11.4(3) ?
    Gd1B O1 N1 C1 . . . . -145.9(2) ?
    Gd1 O1 N1 C1 . . . . -145.81(19) ?
    Al1 O1 N1 Al2 . . . . 168.80(12) ?
    Gd1B O1 N1 Al2 . . . . 34.26(19) ?
    Gd1 O1 N1 Al2 . . . . 34.4(2) ?
    Al1 O1 N1 Gd1B . . . . 134.55(17) ?
    Al2 O4 N2 C8B . . . . 8.2(3) ?
    Gd1B O4 N2 C8B . . . . 136.5(2) ?
    Al2 O4 N2 C8 . . . . 8.2(3) ?
    Gd1 O4 N2 C8 . . . . 139.1(2) ?
    Al2 O4 N2 Al3 . . . . -162.24(12) ?
    Gd1B O4 N2 Al3 . . . . -34.0(3) ?
    Gd1 O4 N2 Al3 . . . . -31.3(3) ?
    Al4B O7 N3 C15 . . . . 6.1(5) ?
    Al4 O7 N3 C15 . . . . 8.4(3) ?
    Gd1 O7 N3 C15 . . . . 137.5(2) ?
    Gd1B O7 N3 C15 . . . . 140.7(2) ?
    Al4B O7 N3 Al1 . . . . -173.2(4) ?
    Al4 O7 N3 Al1 . . . . -170.95(12) ?
    Gd1 O7 N3 Al1 . . . . -41.9(2) ?
    Gd1B O7 N3 Al1 . . . . -38.7(2) ?
    Al5 O13 N5 C29 . . . . 5.0(4) ?
    Gd1B O13 N5 C29 . . . . -106.7(3) ?
    Gd1 O13 N5 C29 . . . . -108.5(3) ?
    Al2 O16 N6 C36 . . . . 16.9(3) ?
    Gd1B O16 N6 C36 . . . . 121.9(2) ?
    Gd1 O16 N6 C36 . . . . 123.0(2) ?
    Al2 O16 N6 Al5 . . . . -146.49(15) ?
    Gd1B O16 N6 Al5 . . . . -41.5(2) ?
    Gd1 O16 N6 Al5 . . . . -40.4(2) ?
    Al2 O16 N6 Gd1B . . . . -104.97(16) ?
    Al5 O19 N7 C43 . . . . -17.3(3) ?
    Gd1B O19 N7 C43 . . . . -131.2(2) ?
    Gd1 O19 N7 C43 . . . . -141.6(2) ?
    Al5 O19 N7 Al6 . . . . 151.09(15) ?
    Gd1B O19 N7 Al6 . . . . 37.3(3) ?
    Gd1 O19 N7 Al6 . . . . 26.8(3) ?
    Al6 O22 N8 C50 . . . . -5.3(3) ?
    Gd1B O22 N8 C50 . . . . -164.8(2) ?
    Gd1 O22 N8 C50 . . . . -175.7(2) ?
    Al6 O22 N8 Al1 . . . . 163.55(14) ?
    Gd1B O22 N8 Al1 . . . . 4.1(3) ?
    Gd1 O22 N8 Al1 . . . . -6.8(3) ?
    Al1 O2 C1 N1 . . . . 7.0(4) ?
    Al1 O2 C1 C2 . . . . -173.4(2) ?
    O1 N1 C1 O2 . . . . 3.0(4) ?
    Al2 N1 C1 O2 . . . . -177.2(2) ?
    Gd1B N1 C1 O2 . . . . -48.8(5) ?
    O1 N1 C1 C2 . . . . -176.5(2) ?
    Al2 N1 C1 C2 . . . . 3.3(4) ?
    Gd1B N1 C1 C2 . . . . 131.6(3) ?
    O2 C1 C2 C3 . . . . -12.4(4) ?
    N1 C1 C2 C3 . . . . 167.2(3) ?
    O2 C1 C2 C7 . . . . 165.0(3) ?
    N1 C1 C2 C7 . . . . -15.4(5) ?
    C7 C2 C3 C4 . . . . -2.6(5) ?
    C1 C2 C3 C4 . . . . 174.8(3) ?
    C2 C3 C4 C5 . . . . 0.1(6) ?
    C3 C4 C5 C6 . . . . 1.7(7) ?
    C4 C5 C6 C7 . . . . -0.9(7) ?
    Al2 O3 C7 C6 . . . . -159.3(3) ?
    Al2 O3 C7 C2 . . . . 22.8(5) ?
    C5 C6 C7 O3 . . . . -179.6(4) ?
    C5 C6 C7 C2 . . . . -1.6(6) ?
    C3 C2 C7 O3 . . . . -178.7(3) ?
    C1 C2 C7 O3 . . . . 3.9(5) ?
    C3 C2 C7 C6 . . . . 3.3(5) ?
    C1 C2 C7 C6 . . . . -174.0(3) ?
    Al2 O5 C8 N2 . . . . -6.5(4) ?
    Al2 O5 C8 C9 . . . . 176.3(6) ?
    O4 N2 C8 O5 . . . . -1.1(4) ?
    Al3 N2 C8 O5 . . . . 168.0(2) ?
    O4 N2 C8 C9 . . . . 176.1(6) ?
    Al3 N2 C8 C9 . . . . -14.8(7) ?
    O5 C8 C9 C10 . . . . -2.9(12) ?
    N2 C8 C9 C10 . . . . 179.8(6) ?
    O5 C8 C9 C14 . . . . 174.4(7) ?
    N2 C8 C9 C14 . . . . -2.9(13) ?
    C14 C9 C10 C11 . . . . 0.8(13) ?
    C8 C9 C10 C11 . . . . 178.1(7) ?
    C9 C10 C11 C12 . . . . -1.0(9) ?
    C10 C11 C12 C13 . . . . 0.2(8) ?
    C11 C12 C13 C14 . . . . 0.9(8) ?
    C12 C13 C14 O6 . . . . 179.2(5) ?
    C12 C13 C14 C9 . . . . -1.1(10) ?
    C10 C9 C14 O6 . . . . 179.9(7) ?
    C8 C9 C14 O6 . . . . 2.7(14) ?
    C10 C9 C14 C13 . . . . 0.3(13) ?
    C8 C9 C14 C13 . . . . -176.9(8) ?
    C13 C14 O6 Al3 . . . . -164.3(4) ?
    C9 C14 O6 Al3 . . . . 16.2(9) ?
    O26 Al3 O6 C14 . . . . 154.2(4) ?
    N2 Al3 O6 C14 . . . . -24.3(4) ?
    O28 Al3 O6 C14 . . . . 63.8(4) ?
    N10 Al3 O6 C14 . . . . -115.1(4) ?
    Al2 O5 C8B N2 . . . . -6.5(4) ?
    Al2 O5 C8B C9B . . . . 170(4) ?
    O4 N2 C8B O5 . . . . -1.1(4) ?
    Al3 N2 C8B O5 . . . . 168.0(2) ?
    O4 N2 C8B C9B . . . . -178(4) ?
    Al3 N2 C8B C9B . . . . -9(4) ?
    O5 C8B C9B C10B . . . . -6(8) ?
    N2 C8B C9B C10B . . . . 170(4) ?
    O5 C8B C9B C14B . . . . 178(5) ?
    N2 C8B C9B C14B . . . . -5(9) ?
    C14B C9B C10B C11B . . . . 0(9) ?
    C8B C9B C10B C11B . . . . -175(5) ?
    C9B C10B C11B C12B . . . . 2(7) ?
    C10B C11B C12B C13B . . . . -2(5) ?
    C11B C12B C13B C14B . . . . 0(5) ?
    C12B C13B C14B O6B . . . . -178(4) ?
    C12B C13B C14B C9B . . . . 2(7) ?
    C10B C9B C14B O6B . . . . 178(6) ?
    C8B C9B C14B O6B . . . . -7(10) ?
    C10B C9B C14B C13B . . . . -2(9) ?
    C8B C9B C14B C13B . . . . 174(6) ?
    C13B C14B O6B Al3 . . . . -147(3) ?
    C9B C14B O6B Al3 . . . . 33(7) ?
    O26B Al3 O6B C14B . . . . 149(3) ?
    N2 Al3 O6B C14B . . . . -35(3) ?
    O28 Al3 O6B C14B . . . . 53(3) ?
    N10 Al3 O6B C14B . . . . -126(3) ?
    Al4 O8 C15 N3 . . . . -13.9(4) ?
    Al4B O8 C15 N3 . . . . -7.9(4) ?
    Al4 O8 C15 C16 . . . . 163.8(2) ?
    Al4B O8 C15 C16 . . . . 169.8(3) ?
    O7 N3 C15 O8 . . . . 3.3(4) ?
    Al1 N3 C15 O8 . . . . -177.5(2) ?
    O7 N3 C15 C16 . . . . -174.5(2) ?
    Al1 N3 C15 C16 . . . . 4.8(4) ?
    O8 C15 C16 C17 . . . . 11.8(4) ?
    N3 C15 C16 C17 . . . . -170.4(3) ?
    O8 C15 C16 C21 . . . . -164.2(3) ?
    N3 C15 C16 C21 . . . . 13.6(4) ?
    C21 C16 C17 C18 . . . . -3.0(5) ?
    C15 C16 C17 C18 . . . . -179.0(3) ?
    C16 C17 C18 C19 . . . . 0.1(5) ?
    C17 C18 C19 C20 . . . . 1.6(5) ?
    C18 C19 C20 C21 . . . . -0.4(5) ?
    Al1 O9 C21 C20 . . . . 144.9(2) ?
    Al1 O9 C21 C16 . . . . -37.0(4) ?
    C19 C20 C21 O9 . . . . 175.8(3) ?
    C19 C20 C21 C16 . . . . -2.5(4) ?
    C17 C16 C21 O9 . . . . -174.1(3) ?
    C15 C16 C21 O9 . . . . 1.9(4) ?
    C17 C16 C21 C20 . . . . 4.1(4) ?
    C15 C16 C21 C20 . . . . -180.0(3) ?
    Al5 O14 C29 N5 . . . . 0.1(4) ?
    Al5 O14 C29 C30 . . . . -178.3(3) ?
    O13 N5 C29 O14 . . . . -3.5(5) ?
    O13 N5 C29 C30 . . . . 175.0(3) ?
    O14 C29 C30 C31 . . . . 5.5(6) ?
    N5 C29 C30 C31 . . . . -172.8(4) ?
    O14 C29 C30 C35 . . . . -176.8(4) ?
    N5 C29 C30 C35 . . . . 4.8(6) ?
    C35 C30 C31 C32 . . . . 0.9(7) ?
    C29 C30 C31 C32 . . . . 178.6(5) ?
    C30 C31 C32 C33 . . . . -0.6(9) ?
    C31 C32 C33 C34 . . . . -0.1(9) ?
    C32 C33 C34 C35 . . . . 0.5(9) ?
    C33 C34 C35 O15 . . . . 179.9(5) ?
    C33 C34 C35 C30 . . . . -0.2(8) ?
    C31 C30 C35 O15 . . . . 179.4(5) ?
    C29 C30 C35 O15 . . . . 1.8(7) ?
    C31 C30 C35 C34 . . . . -0.5(7) ?
    C29 C30 C35 C34 . . . . -178.1(4) ?
    Al2 O17 C36 N6 . . . . -17.1(4) ?
    Al2 O17 C36 C37 . . . . 164.8(2) ?
    O16 N6 C36 O17 . . . . -0.4(4) ?
    Al5 N6 C36 O17 . . . . 161.5(2) ?
    Gd1B N6 C36 O17 . . . . 50.8(4) ?
    O16 N6 C36 C37 . . . . 177.6(3) ?
    Al5 N6 C36 C37 . . . . -20.4(5) ?
    Gd1B N6 C36 C37 . . . . -131.1(3) ?
    O17 C36 C37 C38 . . . . 8.1(5) ?
    N6 C36 C37 C38 . . . . -170.0(4) ?
    O17 C36 C37 C42 . . . . -172.7(3) ?
    N6 C36 C37 C42 . . . . 9.2(5) ?
    C42 C37 C38 C39 . . . . -1.8(7) ?
    C36 C37 C38 C39 . . . . 177.4(4) ?
    C37 C38 C39 C40 . . . . 0.9(9) ?
    C38 C39 C40 C41 . . . . 0.0(10) ?
    C39 C40 C41 C42 . . . . 0.0(10) ?
    Al5 O18 C42 C41 . . . . 177.2(4) ?
    Al5 O18 C42 C37 . . . . -3.5(6) ?
    C40 C41 C42 O18 . . . . 178.5(5) ?
    C40 C41 C42 C37 . . . . -0.9(8) ?
    C38 C37 C42 O18 . . . . -177.5(4) ?
    C36 C37 C42 O18 . . . . 3.3(6) ?
    C38 C37 C42 C41 . . . . 1.8(6) ?
    C36 C37 C42 C41 . . . . -177.4(4) ?
    Al5 O20 C43 N7 . . . . 13.7(4) ?
    Al5 O20 C43 C44 . . . . -165.7(3) ?
    O19 N7 C43 O20 . . . . 2.7(5) ?
    Al6 N7 C43 O20 . . . . -164.5(3) ?
    O19 N7 C43 C44 . . . . -177.8(3) ?
    Al6 N7 C43 C44 . . . . 14.9(5) ?
    O20 C43 C44 C45 . . . . -4.7(5) ?
    N7 C43 C44 C45 . . . . 175.8(4) ?
    O20 C43 C44 C49 . . . . 176.9(3) ?
    N7 C43 C44 C49 . . . . -2.6(6) ?
    C49 C44 C45 C46 . . . . -1.2(7) ?
    C43 C44 C45 C46 . . . . -179.6(4) ?
    C44 C45 C46 C47 . . . . -0.3(7) ?
    C45 C46 C47 C48 . . . . 1.4(7) ?
    C46 C47 C48 C49 . . . . -1.1(7) ?
    Al6 O21 C49 C48 . . . . 167.9(3) ?
    Al6 O21 C49 C44 . . . . -13.5(5) ?
    C47 C48 C49 O21 . . . . 178.2(4) ?
    C47 C48 C49 C44 . . . . -0.4(6) ?
    C45 C44 C49 O21 . . . . -177.1(4) ?
    C43 C44 C49 O21 . . . . 1.3(6) ?
    C45 C44 C49 C48 . . . . 1.5(6) ?
    C43 C44 C49 C48 . . . . 179.9(3) ?
    Al6 O23 C50 N8 . . . . 1.1(4) ?
    Al6 O23 C50 C51 . . . . 177.9(2) ?
    O22 N8 C50 O23 . . . . 2.8(4) ?
    Al1 N8 C50 O23 . . . . -165.7(2) ?
    O22 N8 C50 C51 . . . . -173.8(3) ?
    Al1 N8 C50 C51 . . . . 17.6(4) ?
    O23 C50 C51 C52 . . . . 5.4(5) ?
    N8 C50 C51 C52 . . . . -177.9(4) ?
    O23 C50 C51 C56 . . . . -168.0(3) ?
    N8 C50 C51 C56 . . . . 8.7(5) ?
    C56 C51 C52 C53 . . . . 2.8(7) ?
    C50 C51 C52 C53 . . . . -170.7(4) ?
    C51 C52 C53 C54 . . . . 0.9(8) ?
    C52 C53 C54 C55 . . . . -3.4(8) ?
    C53 C54 C55 C56 . . . . 2.3(7) ?
    Al1 O24 C56 C51 . . . . -21.6(5) ?
    Al1 O24 C56 C55 . . . . 159.6(2) ?
    C52 C51 C56 O24 . . . . 177.3(4) ?
    C50 C51 C56 O24 . . . . -9.4(5) ?
    C52 C51 C56 C55 . . . . -3.8(5) ?
    C50 C51 C56 C55 . . . . 169.4(3) ?
    C54 C55 C56 O24 . . . . -179.7(4) ?
    C54 C55 C56 C51 . . . . 1.3(5) ?
    C68 N10 C64 C65 . . . . -1.2(7) ?
    Al3 N10 C64 C65 . . . . 178.6(4) ?
    N10 C64 C65 C66 . . . . 1.9(10) ?
    C64 C65 C66 C67 . . . . -1.6(12) ?
    C65 C66 C67 C68 . . . . 0.5(13) ?
    C64 N10 C68 C67 . . . . 0.1(8) ?
    Al3 N10 C68 C67 . . . . -179.7(5) ?
    C66 C67 C68 N10 . . . . 0.2(11) ?
    C78 N12 C74 C75 . . . . -2.3(8) ?
    N12 C74 C75 C76 . . . . 1.0(9) ?
    C74 C75 C76 C77 . . . . 1.2(9) ?
    C75 C76 C77 C78 . . . . -2.3(9) ?
    C74 N12 C78 C77 . . . . 1.1(7) ?
    C76 C77 C78 N12 . . . . 1.2(8) ?
    C83 N13 C79 C80 . . . . -2.9(7) ?
    N13 C79 C80 C81 . . . . 1.3(8) ?
    C79 C80 C81 C82 . . . . -0.2(9) ?
    C80 C81 C82 C83 . . . . 0.7(10) ?
    C79 N13 C83 C82 . . . . 3.4(8) ?
    C81 C82 C83 N13 . . . . -2.3(10) ?
    C88 N14 C84 C85 . . . . 2(3) ?
    N14 C84 C85 C86 . . . . -1(3) ?
    C84 C85 C86 C87 . . . . 2(3) ?
    C85 C86 C87 C88 . . . . -5(2) ?
    C84 N14 C88 C87 . . . . -5(3) ?
    C86 C87 C88 N14 . . . . 6(3) ?
    C128 N22 C124 C125 . . . . -6(6) ?
    N22 C124 C125 C126 . . . . 7(5) ?
    C124 C125 C126 C127 . . . . 2(4) ?
    C125 C126 C127 C128 . . . . -13(4) ?
    C124 N22 C128 C127 . . . . -6(5) ?
    C126 C127 C128 N22 . . . . 15(4) ?
    C133 N15 C89 N23 . . . . 0E1(10)
                                    ?
    C129 N15 C89 N23 . . . . 0E1(10)
                                    ?
    C93 N15 C89 N23 . . . . 0E1(10)
                                   ?
    C133 N15 C89 C90 . . . . 25(3) ?
    C129 N15 C89 C90 . . . . -55(8) ?
    C93 N15 C89 C90 . . . . 5(3) ?
    C133 N15 C89 C130 . . . . 22(3) ?
    C129 N15 C89 C130 . . . . -58(8) ?
    C93 N15 C89 C130 . . . . 3(3) ?
    N23 C89 C90 C129 . . . . 65(7) ?
    N15 C89 C90 C129 . . . . 65(7) ?
    C130 C89 C90 C129 . . . .  8E1(2)
                                     ?
    N23 C89 C90 C91 . . . . 1(4) ?
    N15 C89 C90 C91 . . . . 1(4) ?
    C130 C89 C90 C91 . . . .  2E1(2)
                                    ?
    N23 C89 C90 C131 . . . . -27(3) ?
    N15 C89 C90 C131 . . . . -27(3) ?
    C130 C89 C90 C131 . . . .  -1E1(2)
                                      ?
    C129 C90 C91 C131 . . . . -91(3) ?
    C89 C90 C91 C131 . . . . -81(3) ?
    C89 C90 C91 C130 . . . .  -8E1(3)
                                     ?
    C131 C90 C91 C130 . . . . 0E1(3)
                                    ?
    C129 C90 C91 C92 . . . . -11(3) ?
    C89 C90 C91 C92 . . . . -2(3) ?
    C131 C90 C91 C92 . . . . 79(2) ?
    C129 C90 C91 C132 . . . . -42(3) ?
    C89 C90 C91 C132 . . . . -33(3) ?
    C131 C90 C91 C132 . . . . 48.4(16) ?
    C131 C91 C92 C132 . . . . 9(2) ?
    C130 C91 C92 C132 . . . . -75(3) ?
    C90 C91 C92 C132 . . . . -79(2) ?
    C131 C91 C92 C93 . . . . 85(2) ?
    C130 C91 C92 C93 . . . . 0(3) ?
    C90 C91 C92 C93 . . . . -3(2) ?
    C132 C91 C92 C93 . . . . 75.6(18) ?
    C130 C91 C92 C131 . . . . -85(3) ?
    C90 C91 C92 C131 . . . . -88(3) ?
    C132 C91 C92 C131 . . . . -9(2) ?
    C131 C91 C92 C133 . . . . 70(2) ?
    C130 C91 C92 C133 . . . . -14(3) ?
    C90 C91 C92 C133 . . . . -18(2) ?
    C132 C91 C92 C133 . . . . 61.1(15) ?
    C89 N15 C93 N23 . . . . 0E1(10)
                                   ?
    C133 N15 C93 N23 . . . . 0E1(10)
                                    ?
    C129 N15 C93 N23 . . . . 0E1(10)
                                    ?
    C89 N15 C93 C92 . . . . -11(2) ?
    C133 N15 C93 C92 . . . . -112(5) ?
    C129 N15 C93 C92 . . . . -1(2) ?
    C89 N15 C93 C132 . . . . 31.6(19) ?
    C133 N15 C93 C132 . . . . -70(4) ?
    C129 N15 C93 C132 . . . . 42(2) ?
    C132 C92 C93 N23 . . . . 99(2) ?
    C91 C92 C93 N23 . . . . 10(2) ?
    C131 C92 C93 N23 . . . . 40(2) ?
    C133 C92 C93 N23 . . . . 93(4) ?
    C132 C92 C93 N15 . . . . 99(2) ?
    C91 C92 C93 N15 . . . . 10(2) ?
    C131 C92 C93 N15 . . . . 40(2) ?
    C133 C92 C93 N15 . . . . 93(4) ?
    C91 C92 C93 C132 . . . . -89.5(19) ?
    C131 C92 C93 C132 . . . . -58.7(16) ?
    C133 C92 C93 C132 . . . . -6(4) ?
    N15 C89 N23 C133 . . . . 0E1(10)
                                    ?
    C90 C89 N23 C133 . . . . 25(3) ?
    C130 C89 N23 C133 . . . . 22(3) ?
    N15 C89 N23 C129 . . . . 0E1(10)
                                    ?
    C90 C89 N23 C129 . . . . -55(8) ?
    C130 C89 N23 C129 . . . . -58(8) ?
    N15 C89 N23 C93 . . . . 0E1(8)
                                  ?
    C90 C89 N23 C93 . . . . 5(3) ?
    C130 C89 N23 C93 . . . . 3(3) ?
    N15 C93 N23 C89 . . . . 0E1(10)
                                   ?
    C92 C93 N23 C89 . . . . -11(2) ?
    C132 C93 N23 C89 . . . . 31.6(19) ?
    N15 C93 N23 C133 . . . . 0E1(10)
                                    ?
    C92 C93 N23 C133 . . . . -112(5) ?
    C132 C93 N23 C133 . . . . -70(4) ?
    N15 C93 N23 C129 . . . . 0E1(10)
                                    ?
    C92 C93 N23 C129 . . . . -1(2) ?
    C132 C93 N23 C129 . . . . 42(2) ?
    C89 C90 C129 N23 . . . . -94(9) ?
    C91 C90 C129 N23 . . . . 26(5) ?
    C131 C90 C129 N23 . . . . -2(5) ?
    C89 C90 C129 N15 . . . . -94(9) ?
    C91 C90 C129 N15 . . . . 26(5) ?
    C131 C90 C129 N15 . . . . -2(5) ?
    C89 C90 C129 C130 . . . .  -10E1(2)
                                       ?
    C91 C90 C129 C130 . . . .  2E1(2)
                                     ?
    C131 C90 C129 C130 . . . .  -1E1(2)
                                       ?
    C89 N23 C129 C90 . . . . 103(11) ?
    C133 N23 C129 C90 . . . . -2(5) ?
    C93 N23 C129 C90 . . . . -20(5) ?
    C89 N23 C129 N15 . . . . 0E1(10)
                                    ?
    C133 N23 C129 N15 . . . . 0E1(10)
                                     ?
    C93 N23 C129 N15 . . . . 0E1(10)
                                    ?
    C89 N23 C129 C130 . . . . 105(11) ?
    C133 N23 C129 C130 . . . . -1(5) ?
    C93 N23 C129 C130 . . . . -18(4) ?
    C89 N15 C129 C90 . . . . 103(11) ?
    C133 N15 C129 C90 . . . . -2(5) ?
    C93 N15 C129 C90 . . . . -20(5) ?
    C89 N15 C129 N23 . . . . 0E1(10)
                                    ?
    C133 N15 C129 N23 . . . . 0E1(10)
                                     ?
    C93 N15 C129 N23 . . . . 0E1(10)
                                    ?
    C89 N15 C129 C130 . . . . 105(11) ?
    C133 N15 C129 C130 . . . . -1(5) ?
    C93 N15 C129 C130 . . . . -18(4) ?
    C131 C91 C130 C129 . . . . -95(4) ?
    C90 C91 C130 C129 . . . .  9E1(3)
                                     ?
    C92 C91 C130 C129 . . . . -17(5) ?
    C132 C91 C130 C129 . . . . -47(4) ?
    C90 C91 C130 C131 . . . .  18E1(10)
                                       ?
    C92 C91 C130 C131 . . . . 78(2) ?
    C132 C91 C130 C131 . . . . 47.6(17) ?
    C131 C91 C130 C89 . . . . -86(4) ?
    C92 C91 C130 C89 . . . . -8(5) ?
    C132 C91 C130 C89 . . . . -38(5) ?
    C90 C129 C130 C91 . . . .  -16E1(3)
                                       ?
    N23 C129 C130 C91 . . . . 29(6) ?
    N15 C129 C130 C91 . . . . 29(6) ?
    C90 C129 C130 C131 . . . .  17E1(3)
                                       ?
    N23 C129 C130 C131 . . . . -6(6) ?
    N15 C129 C130 C131 . . . . -6(6) ?
    C90 C129 C130 C89 . . . .  8E1(2)
                                     ?
    N23 C129 C130 C89 . . . . -92(8) ?
    N15 C129 C130 C89 . . . . -92(8) ?
    N23 C89 C130 C91 . . . . 7(5) ?
    N15 C89 C130 C91 . . . . 7(5) ?
    C90 C89 C130 C91 . . . .  -16E1(3)
                                      ?
    N23 C89 C130 C129 . . . . 70(6) ?
    N15 C89 C130 C129 . . . . 70(6) ?
    C90 C89 C130 C129 . . . . -10E1(2)
                                      ?
    N23 C89 C130 C131 . . . . -28(5) ?
    N15 C89 C130 C131 . . . . -28(5) ?
    C90 C89 C130 C131 . . . .  17E1(3)
                                      ?
    C90 C91 C131 C130 . . . . 0.0(14) ?
    C92 C91 C131 C130 . . . . -120.3(13) ?
    C132 C91 C131 C130 . . . . -114.5(17) ?
    C130 C91 C131 C132 . . . . 114.5(17) ?
    C90 C91 C131 C132 . . . . 114.5(17) ?
    C92 C91 C131 C132 . . . . -5.8(15) ?
    C130 C91 C131 C92 . . . . 120.3(13) ?
    C90 C91 C131 C92 . . . . 120.3(10) ?
    C132 C91 C131 C92 . . . . 5.8(15) ?
    C130 C91 C131 C90 . . . . 0.0(14) ?
    C92 C91 C131 C90 . . . . -120.3(10) ?
    C132 C91 C131 C90 . . . . -114.5(17) ?
    C129 C130 C131 C91 . . . . 101(4) ?
    C89 C130 C131 C91 . . . . 112(4) ?
    C91 C130 C131 C132 . . . . -92(3) ?
    C129 C130 C131 C132 . . . . 9(5) ?
    C89 C130 C131 C132 . . . . 19(5) ?
    C91 C130 C131 C92 . . . . -58(2) ?
    C129 C130 C131 C92 . . . . 43(4) ?
    C89 C130 C131 C92 . . . . 53(4) ?
    C132 C92 C131 C91 . . . . -170(2) ?
    C93 C92 C131 C91 . . . . -108(2) ?
    C133 C92 C131 C91 . . . . -119(2) ?
    C132 C92 C131 C130 . . . . -121(2) ?
    C93 C92 C131 C130 . . . . -59(2) ?
    C91 C92 C131 C130 . . . . 49(2) ?
    C133 C92 C131 C130 . . . . -70(2) ?
    C93 C92 C131 C132 . . . . 61.9(15) ?
    C91 C92 C131 C132 . . . . 170(2) ?
    C133 C92 C131 C132 . . . . 51.2(13) ?
    C132 C92 C131 C90 . . . . -120(2) ?
    C93 C92 C131 C90 . . . . -57.7(19) ?
    C91 C92 C131 C90 . . . . 50.7(17) ?
    C133 C92 C131 C90 . . . . -68.4(17) ?
    C129 C90 C131 C91 . . . . 99(3) ?
    C89 C90 C131 C91 . . . . 109(3) ?
    C129 C90 C131 C132 . . . . 5(4) ?
    C89 C90 C131 C132 . . . . 16(3) ?
    C91 C90 C131 C132 . . . . -93(3) ?
    C129 C90 C131 C92 . . . . 40(3) ?
    C89 C90 C131 C92 . . . . 50(2) ?
    C91 C90 C131 C92 . . . . -58.6(19) ?
    C93 C92 C132 C133 . . . . -1.6(10) ?
    C91 C92 C132 C133 . . . . 115.2(11) ?
    C131 C92 C132 C133 . . . . 119.8(13) ?
    C93 C92 C132 C131 . . . . -121.4(11) ?
    C91 C92 C132 C131 . . . . -4.6(12) ?
    C133 C92 C132 C131 . . . . -119.8(13) ?
    C91 C92 C132 C93 . . . . 116.7(11) ?
    C131 C92 C132 C93 . . . . 121.4(11) ?
    C133 C92 C132 C93 . . . . 1.6(10) ?
    C93 C92 C132 C91 . . . . -116.7(11) ?
    C131 C92 C132 C91 . . . . 4.6(12) ?
    C133 C92 C132 C91 . . . . -115.2(11) ?
    C91 C131 C132 C92 . . . . 10(2) ?
    C130 C131 C132 C92 . . . . 72(3) ?
    C90 C131 C132 C92 . . . . 74(3) ?
    C91 C131 C132 C133 . . . . -68(3) ?
    C130 C131 C132 C133 . . . . -6(4) ?
    C92 C131 C132 C133 . . . . -78(2) ?
    C90 C131 C132 C133 . . . . -4(4) ?
    C91 C131 C132 C93 . . . . -51(3) ?
    C130 C131 C132 C93 . . . . 11(4) ?
    C92 C131 C132 C93 . . . . -60.7(17) ?
    C90 C131 C132 C93 . . . . 13(3) ?
    C130 C131 C132 C91 . . . . 62(3) ?
    C92 C131 C132 C91 . . . . -10(3) ?
    C90 C131 C132 C91 . . . . 64(2) ?
    N23 C93 C132 C92 . . . . -103.4(18) ?
    N15 C93 C132 C92 . . . . -103.4(18) ?
    N23 C93 C132 C133 . . . . 71(3) ?
    N15 C93 C132 C133 . . . . 71(3) ?
    C92 C93 C132 C133 . . . . 174(4) ?
    N23 C93 C132 C131 . . . . -39(3) ?
    N15 C93 C132 C131 . . . . -39(3) ?
    C92 C93 C132 C131 . . . . 65(2) ?
    N23 C93 C132 C91 . . . . -56.6(18) ?
    N15 C93 C132 C91 . . . . -56.6(18) ?
    C92 C93 C132 C91 . . . . 46.7(11) ?
    C131 C91 C132 C92 . . . . -168(3) ?
    C130 C91 C132 C92 . . . . 117(3) ?
    C90 C91 C132 C92 . . . . 115(2) ?
    C131 C91 C132 C133 . . . . 120(3) ?
    C130 C91 C132 C133 . . . . 46(3) ?
    C90 C91 C132 C133 . . . . 44(2) ?
    C92 C91 C132 C133 . . . . -71.2(19) ?
    C130 C91 C132 C131 . . . . -74(3) ?
    C90 C91 C132 C131 . . . . -77(3) ?
    C92 C91 C132 C131 . . . . 168(3) ?
    C131 C91 C132 C93 . . . . 134(3) ?
    C130 C91 C132 C93 . . . . 59(3) ?
    C90 C91 C132 C93 . . . . 57(2) ?
    C92 C91 C132 C93 . . . . -57.9(15) ?
    C89 N23 C133 N15 . . . . 0E1(10)
                                    ?
    C129 N23 C133 N15 . . . . 0E1(10)
                                     ?
    C93 N23 C133 N15 . . . . 0E1(10)
                                    ?
    C89 N23 C133 C132 . . . . -8(3) ?
    C129 N23 C133 C132 . . . . 4(3) ?
    C93 N23 C133 C132 . . . . 80(4) ?
    C89 N23 C133 C92 . . . . -41(2) ?
    C129 N23 C133 C92 . . . . -29(3) ?
    C93 N23 C133 C92 . . . . 47(3) ?
    C89 N15 C133 N23 . . . . 0E1(10)
                                    ?
    C129 N15 C133 N23 . . . . 0E1(10)
                                     ?
    C93 N15 C133 N23 . . . . 0E1(10)
                                    ?
    C89 N15 C133 C132 . . . . -8(3) ?
    C129 N15 C133 C132 . . . . 4(3) ?
    C93 N15 C133 C132 . . . . 80(4) ?
    C89 N15 C133 C92 . . . . -41(2) ?
    C129 N15 C133 C92 . . . . -29(3) ?
    C93 N15 C133 C92 . . . . 47(3) ?
    C92 C132 C133 N23 . . . . -73(3) ?
    C131 C132 C133 N23 . . . . -1(4) ?
    C93 C132 C133 N23 . . . . -79(3) ?
    C91 C132 C133 N23 . . . . -23(3) ?
    C92 C132 C133 N15 . . . . -73(3) ?
    C131 C132 C133 N15 . . . . -1(4) ?
    C93 C132 C133 N15 . . . . -79(3) ?
    C91 C132 C133 N15 . . . . -23(3) ?
    C131 C132 C133 C92 . . . . 72(2) ?
    C93 C132 C133 C92 . . . . -5(3) ?
    C91 C132 C133 C92 . . . . 50.0(13) ?
    C132 C92 C133 N23 . . . . 122(2) ?
    C93 C92 C133 N23 . . . . -65(3) ?
    C91 C92 C133 N23 . . . . 38(2) ?
    C131 C92 C133 N23 . . . . 65.7(19) ?
    C132 C92 C133 N15 . . . . 122(2) ?
    C93 C92 C133 N15 . . . . -65(3) ?
    C91 C92 C133 N15 . . . . 38(2) ?
    C131 C92 C133 N15 . . . . 65.7(19) ?
    C93 C92 C133 C132 . . . . 173(4) ?
    C91 C92 C133 C132 . . . . -83.6(19) ?
    C131 C92 C133 C132 . . . . -56.1(16) ?
    C143 N25 C139 C140 . . . . 0.0 ?
    N25 C139 C140 C141 . . . . 0.0 ?
    C139 C140 C141 C142 . . . . 0.0 ?
    C140 C141 C142 C143 . . . . 0.0 ?
    C141 C142 C143 N25 . . . . 0.0 ?
    C139 N25 C143 C142 . . . . 0.0 ?
    C98 N16 C94 C95 . . . . -0.2(7) ?
    N16 C94 C95 C96 . . . . -0.7(7) ?
    C94 C95 C96 C97 . . . . 1.9(9) ?
    C95 C96 C97 C98 . . . . -2.2(10) ?
    C94 N16 C98 C97 . . . . -0.1(8) ?
    C96 C97 C98 N16 . . . . 1.3(10) ?
    C103 N17 C99 C100 . . . . 6(2) ?
    N17 C99 C100 C101 . . . . -21(2) ?
    C99 C100 C101 C102 . . . . 30(2) ?
    C100 C101 C102 C103 . . . . -27(2) ?
    C99 N17 C103 C102 . . . . -2.8(19) ?
    C101 C102 C103 N17 . . . . 13.7(19) ?
    C138 N24 C134 C135 . . . . -5(3) ?
    N24 C134 C135 C136 . . . . 31(3) ?
    C134 C135 C136 C137 . . . . -54(3) ?
    C135 C136 C137 C138 . . . . 52(3) ?
    C134 N24 C138 C137 . . . . 5(3) ?
    C136 C137 C138 N24 . . . . -29(3) ?
    C108 N18 C104 C105 . . . . -1.0(9) ?
    N18 C104 C105 C106 . . . . 1.3(10) ?
    C104 C105 C106 C107 . . . . -0.9(10) ?
    C105 C106 C107 C108 . . . . 0.3(12) ?
    C104 N18 C108 C107 . . . . 0.3(12) ?
    C106 C107 C108 N18 . . . . 0.0(14) ?
    C113 N19 C109 C110 . . . . 1.0(10) ?
    N19 C109 C110 C111 . . . . -2.7(10) ?
    C109 C110 C111 C112 . . . . 1.9(8) ?
    C110 C111 C112 C113 . . . . 0.3(7) ?
    C109 N19 C113 C112 . . . . 1.7(9) ?
    C111 C112 C113 N19 . . . . -2.3(9) ?
    C118 N20 C114 C115 . . . . -2.2(13) ?
    N20 C114 C115 C116 . . . . 4.0(13) ?
    C114 C115 C116 C117 . . . . -2.5(12) ?
    C115 C116 C117 C118 . . . . -0.7(14) ?
    C114 N20 C118 C117 . . . . -1.3(13) ?
    C116 C117 C118 N20 . . . . 2.8(15) ?
    C123 N21 C119 C120 . . . . -11(3) ?
    N21 C119 C120 C121 . . . . 0(4) ?
    C119 C120 C121 C122 . . . . 10(4) ?
    C120 C121 C122 C123 . . . . -8(3) ?
    C119 N21 C123 C122 . . . . 13(5) ?
    C121 C122 C123 N21 . . . . -3(4) ?
loop_
    _geom_hbond_atom_site_label_D
    _geom_hbond_atom_site_label_H
    _geom_hbond_atom_site_label_A
    _geom_hbond_site_symmetry_A
    _geom_hbond_distance_DH
    _geom_hbond_distance_HA
    _geom_hbond_distance_DA
    _geom_hbond_angle_DHA
    _geom_hbond_publ_flag
    N4 H4N O12 . 0.88 1.94 2.590(4) 130 yes
    O12 H12O N15 . 0.84 1.82 2.615(5) 158 yes
    C62 H62 O17 1_655 0.95 2.54 3.354(5) 143 yes
    O15 H15 N14 . 0.84 1.90 2.693(14) 157.0 yes
    O15 H15 N22 . 0.84 1.69 2.51(2) 163 yes
    O28 H28A N13 . 0.857(19) 1.78(2) 2.630(4) 175(5) yes
    O29 H29A O16 . 0.887(19) 1.84(2) 2.723(3) 172(5) yes
    O29 H29B N18 . 0.904(19) 1.88(3) 2.701(5) 150(5) yes
    O30 H30A N19 . 0.85(2) 2.11(2) 2.830(8) 142(4) yes
    O30 H30B N20 . 0.87(2) 2.22(2) 3.033(15) 156(7) yes
    N5 H5N O15 . 0.88 1.95 2.617(5) 131 yes
    C68 H68 O4 . 0.95 2.30 3.093(5) 141 yes
    N12 H12A O9 . 0.88 1.79 2.624(4) 157 yes
    C74 H74 O28 . 0.95 2.46 3.379(5) 164 yes
    C130 H130 O18 2_566 0.95 2.47 3.35(2) 153 yes
    N16 H16 O27 . 0.88 1.76 2.632(4) 168 yes
    C94 H94 O3 1_655 0.95 2.29 3.131(5) 147 yes
_shelx_space_group_comment
;
The symmetry employed for this shelxl refinement is uniquely defined
by the following loop, which should always be used as a source of
symmetry information in preference to the above space-group names.
They are only intended as comments.
;
_shelx_estimated_absorpt_T_min     0.838
_shelx_estimated_absorpt_T_max     0.914
_shelx_hkl_file
;
  -2   0   0 566.224 14.6712   7
  -2   0   0 562.616 14.0255   2
  -2   0   0 543.089 14.5245   4
  -2   0   0 568.961 14.6638   6
   2   0   0 592.114 14.7119   7
   2   0   0 548.688 14.0051   2
   2   0   0 574.308 14.5997   4
   2   0   0 563.686 14.2617   5
   2   0   0 480.523 14.5010   6
   2   0   0 589.813 14.7264   7
  -3   0   0 133.366 6.52324   4
  -3   0   0 117.452 4.47885   2
  -3   0   0 127.999 5.66075   6
   3   0   0 150.567 5.60005   4
   3   0   0 155.373 5.70685   7
  -4   0   0 464.184 12.7579   7
  -4   0   0 413.786 12.6402   6
  -4   0   0 476.764 12.8581   7
  -4   0   0 416.768 12.4589   4
  -4   0   0 370.979 11.1610   2
   4   0   0 402.784 11.1635   2
   4   0   0 416.204 12.6733   6
   4   0   0 432.335 12.6275   7
   4   0   0 419.279 12.6413   7
   4   0   0 400.015 12.3397   4
   4   0   0 389.646 11.7194   5
  -5   0   0 221.098 7.49607   5
  -5   0   0 196.391 6.62764   2
  -6   0   0 372.087 12.7116   6
  -6   0   0 356.887 11.3557   5
  -6   0   0 370.132 12.7399   7
  -6   0   0 350.994 10.4236   2
  -6   0   0 360.556 12.3787   4
  -6   0   0 359.553 12.5638   7
   6   0   0 365.290 11.3671   5
   6   0   0 390.900 12.7090   7
   6   0   0 329.735 10.3042   2
   6   0   0 368.264 11.9791   3
   6   0   0 352.045 12.5182   6
   6   0   0 366.346 12.4272   4
   6   0   0 358.196 12.5186   7
  -7   0   0 389.041 12.3318   5
  -7   0   0 399.013 13.9619   6
  -7   0   0 377.375 11.2656   2
  -7   0   0 405.952 13.9287   7
  -7   0   0 405.787 13.5692   4
  -7   0   0 389.171 13.8669   7
   7   0   0 394.619 13.7722   7
   7   0   0 329.851 12.3615   2
   7   0   0 387.452 12.9768   3
   7   0   0 401.740 13.5801   4
   7   0   0 386.581 13.6276   7
   7   0   0 395.952 12.3845   5
   7   0   0 381.662 13.7640   6
  -8   0   0 152.272 9.27689   6
  -8   0   0 167.479 9.04200   7
  -8   0   0 160.604 9.27185   7
  -8   0   0 149.043 7.45275   5
  -8   0   0 141.507 6.19878   2
  -8   0   0 151.557 8.62560   4
   8   0   0 139.003 8.92323   4
   8   0   0 142.897 8.93412   6
   8   0   0 153.820 7.53750   5
   8   0   0 140.735 8.11353   3
   8   0   0 144.845 8.98789   7
   8   0   0 142.805 8.18885   3
   8   0   0 143.745 8.75383   7
   8   0   0 148.953 6.06300   2
  -9   0   0 54.6005 6.12244   5
  -9   0   0 54.5237 7.41866   7
  -9   0   0 39.4348 5.05244   4
  -9   0   0 58.7000 8.02030   7
  -9   0   0 57.5305 6.41996   6
  -9   0   0 39.3820 4.55430   2
   9   0   0 50.2100 5.18530   3
   9   0   0 38.9720 4.77427   3
   9   0   0 48.5486 5.98116   6
   9   0   0 39.3379 5.19713   7
   9   0   0 54.3556 4.32224   2
   9   0   0 39.5543 5.00218   7
   9   0   0 50.0108 5.83812   4
   9   0   0 52.9699 6.24889   5
 -10   0   0 109.157 6.17342   2
 -10   0   0 103.535 9.65755   7
 -10   0   0 122.267 8.25474   5
 -10   0   0 127.864 10.6154   6
 -10   0   0 115.894 10.2218   7
 -10   0   0 116.313 9.47436   4
  10   0   0 99.6718 9.15595   3
  10   0   0 114.629 5.80880   2
  10   0   0 107.063 8.75061   3
  10   0   0 107.734 10.0292   4
  10   0   0 114.780 8.02034   5
  10   0   0 125.188 10.0313   6
  10   0   0 100.967 9.46069   7
  10   0   0 113.725 10.0163   7
 -11   0   0 223.139 12.7438   4
 -11   0   0 212.747 13.6191   6
 -11   0   0 221.951 8.54118   2
 -11   0   0 212.847 13.0011   7
 -11   0   0 228.795 13.5768   7
 -11   0   0 207.806 10.7409   5
  11   0   0 212.093 11.8219   3
  11   0   0 211.933 13.1966   7
  11   0   0 225.643 12.2995   3
  11   0   0 203.085 13.0739   6
  11   0   0 228.314 10.9850   5
  11   0   0 225.284 8.24001   2
  11   0   0 227.245 13.3367   4
  11   0   0 227.463 13.1181   7
 -12   0   0 156.554 10.4373   5
 -12   0   0 167.173 14.1509   7
 -12   0   0 142.856 13.6984   6
 -12   0   0 157.218 7.63078   2
 -12   0   0 154.413 13.1611   7
 -12   0   0 181.098 13.3665   4
  12   0   0 139.932 13.3645   4
  12   0   0 157.037 13.8435   7
  12   0   0 154.726 11.7040   3
  12   0   0 149.979 11.0269   5
  12   0   0 164.756 7.31150   2
  12   0   0 169.030 13.7811   6
  12   0   0 156.775 13.1464   7
  12   0   0 138.483 12.3257   3
 -13   0   0 12.9654 7.01117   7
 -13   0   0 11.7118 6.43522   4
 -13   0   0 9.94580 6.43164   7
 -13   0   0 0.22039 3.16761   2
 -13   0   0 6.05308 4.90134   5
  13   0   0 4.04947 6.21208   3
  13   0   0 2.06895 5.15343   5
  13   0   0 1.41512 7.04613   7
  13   0   0 2.96675 5.50833   3
  13   0   0 5.22849 6.94135   6
  13   0   0 -7.7712 6.54727   7
  13   0   0 14.5338 3.17206   2
 -14   0   0 6.71450 3.12175   2
 -14   0   0 -0.6536 7.23873   7
 -14   0   0 4.02854 5.34067   5
 -14   0   0 5.15521 6.33993   7
 -14   0   0 12.9621 7.02873   4
  14   0   0 -2.7392 5.98697   5
  14   0   0 9.35851 6.57398   3
  14   0   0 -18.911 9.13133   7
  14   0   0 4.90123 7.22432   6
 -15   0   0 24.3597 8.32582   4
 -15   0   0 12.1204 6.44753   5
 -15   0   0 11.2879 7.00482   7
 -15   0   0 27.7566 9.05712   7
  15   0   0 15.3834 8.62268   6
  15   0   0 19.2960 7.41023   5
  15   0   0 5.78177 8.31900   3
  15   0   0 -0.1878 8.36690   7
 -16   0   0 3.07125 7.92968   4
 -16   0   0 10.6859 7.89842   7
 -16   0   0 15.8884 7.30729   5
  16   0   0 18.9886 8.19640   5
  16   0   0 21.0712 9.10366   7
  16   0   0 5.54793 9.55993   6
  16   0   0 4.54215 7.75130   3
 -17   0   0 14.3224 9.82305   4
 -17   0   0 23.7344 10.1837   7
 -17   0   0 19.7650 8.52574   5
  17   0   0 30.2396 11.2603   6
  17   0   0 14.9286 9.35987   3
 -18   0   0 5.22798 10.5507   5
 -18   0   0 -4.4750 10.1911   7
 -18   0   0 15.9341 11.1723   4
  18   0   0 12.4558 10.8465   3
  18   0   0 10.4892 12.5419   6
  18  -1   0 -2.9193 10.8138   3
  18  -1   0 2.91181 12.6985   6
 -18   1   0 -4.1376 9.60163   5
 -18   1   0 6.55142 10.1321   7
 -18   1   0 -11.612 10.0820   4
  17  -1   0 -4.7658 9.13760   3
  17  -1   0 5.13581 10.9264   6
 -17   1   0 6.27698 10.8746   5
 -17   1   0 -12.657 8.65846   7
 -17   1   0 11.3854 9.70830   4
  16  -1   0 10.6202 9.68312   6
  16  -1   0 -1.2679 8.51522   7
  16  -1   0 4.33127 7.82209   3
  16  -1   0 9.27819 9.39145   5
 -16   1   0 10.3437 8.61392   7
 -16   1   0 7.08268 7.65421   5
 -16   1   0 7.26067 9.15335   4
  15  -1   0 13.4809 7.93382   3
  15  -1   0 14.7452 7.99250   5
  15  -1   0 -6.4757 7.77341   7
  15  -1   0 17.0287 8.36237   6
 -15   1   0 11.1258 7.06520   5
 -15   1   0 1.57617 9.27219   7
 -15   1   0 22.4357 8.60518   4
 -15   1   0 4.46260 8.34013   7
  14  -1   0 6.57822 6.82266   5
  14  -1   0 7.98042 6.54844   3
  14  -1   0 2.64458 7.37498   6
  14  -1   0 -11.809 11.7201   7
 -14   1   0 11.0678 7.80192   7
 -14   1   0 9.92159 7.18290   4
 -14   1   0 11.9205 6.61839   7
 -14   1   0 8.26053 5.88994   5
  13  -1   0 42.8216 8.52610   6
  13  -1   0 26.1927 9.18707   7
  13  -1   0 34.1863 6.84198   3
  13  -1   0 34.1707 6.59274   5
  13  -1   0 23.6840 7.03067   3
  13  -1   0 30.0390 7.32058   7
 -13   1   0 24.0676 7.24618   4
 -13   1   0 48.4201 8.29159   7
 -13   1   0 35.1979 6.23453   5
 -13   1   0 34.3031 7.38757   7
  12  -1   0 345.192 17.2526   7
  12  -1   0 362.723 17.5504   6
  12  -1   0 331.067 16.7075   3
  12  -1   0 342.728 17.8089   7
  12  -1   0 350.833 16.2458   3
  12  -1   0 346.812 15.0342   5
  12  -1   0 334.349 17.3387   4
 -12   1   0 347.245 17.4201   7
 -12   1   0 337.011 17.7777   7
 -12   1   0 348.095 15.0066   5
 -12   1   0 346.434 16.7452   4
 -12   1   0 330.416 17.6645   6
  11  -1   0 199.397 11.8556   3
  11  -1   0 208.336 13.1893   7
  11  -1   0 219.937 13.5669   6
  11  -1   0 198.939 12.5516   3
  11  -1   0 211.510 13.3210   4
  11  -1   0 213.040 11.4542   5
  11  -1   0 212.213 13.3946   7
 -11   1   0 185.334 13.4870   7
 -11   1   0 225.981 13.3557   7
 -11   1   0 231.295 14.0729   6
 -11   1   0 208.746 12.8944   4
 -11   1   0 213.771 7.38987   2
 -11   1   0 212.481 11.2545   5
  10  -1   0 17.6193 5.45901   7
  10  -1   0 19.9631 4.61559   5
  10  -1   0 27.8121 5.62256   6
  10  -1   0 18.6335 2.79205   2
  10  -1   0 16.2476 4.73664   3
  10  -1   0 26.4721 5.74812   7
  10  -1   0 16.7818 5.04270   3
  10  -1   0 14.3974 5.52809   4
 -10   1   0 26.8824 5.23145   7
 -10   1   0 12.4198 5.16205   7
 -10   1   0 19.3426 2.72275   2
 -10   1   0 25.9210 6.01779   6
 -10   1   0 24.4239 4.67993   5
   9  -1   0 10.8829 2.23407   2
   9  -1   0 11.6652 3.78601   5
   9  -1   0 17.5264 4.47555   7
   9  -1   0 22.6580 4.63533   6
   9  -1   0 11.6714 3.91368   3
   9  -1   0 14.2501 4.35711   7
   9  -1   0 16.2387 4.54110   4
  -9   1   0 10.2921 4.17575   7
  -9   1   0 13.1691 4.19437   4
  -9   1   0 19.2475 4.85085   6
  -9   1   0 18.8315 4.75340   7
  -9   1   0 14.6085 3.92826   5
  -9   1   0 8.81896 2.27755   2
   8  -1   0 19.7519 3.85470   3
   8  -1   0 19.5929 4.35383   6
   8  -1   0 26.4552 5.97732   7
   8  -1   0 19.3964 4.06762   4
   8  -1   0 22.6112 3.71845   5
   8  -1   0 20.7871 4.53069   7
   8  -1   0 22.1806 2.29599   2
  -8   1   0 14.0886 3.78489   4
  -8   1   0 29.5977 4.66452   7
  -8   1   0 19.3471 4.06043   7
  -8   1   0 20.9347 3.76354   5
  -8   1   0 22.5210 2.46456   2
  -8   1   0 20.5452 4.42928   6
   7  -1   0 19.6556 3.90353   7
   7  -1   0 16.5515 2.04479   2
   7  -1   0 15.3484 3.64144   4
   7  -1   0 16.0430 3.88959   6
   7  -1   0 19.6608 3.60370   3
   7  -1   0 16.7929 3.47847   7
   7  -1   0 20.8486 3.45948   5
  -7   1   0 14.7107 3.31158   5
  -7   1   0 19.7758 4.03048   7
  -7   1   0 16.9340 3.67535   4
  -7   1   0 18.4214 4.31344   6
  -7   1   0 17.1775 3.81742   7
  -7   1   0 18.4975 2.22816   2
   6  -1   0 924.886 25.8831   3
   6  -1   0 928.822 26.4981   7
   6  -1   0 959.091 26.2054   4
   6  -1   0 924.050 26.3783   6
   6  -1   0 956.576 25.5419   5
   6  -1   0 917.993 23.8229   2
   6  -1   0 984.546 26.5690   7
  -6   1   0 976.611 26.6882   7
  -6   1   0 907.329 23.8487   2
  -6   1   0 943.449 26.2036   4
  -6   1   0 949.209 26.5455   7
  -6   1   0 970.828 26.5046   6
  -6   1   0 918.707 25.4995   5
   5  -1   0 569.102 16.5612   7
   5  -1   0 564.393 16.1914   4
   5  -1   0 565.813 15.7685   5
   5  -1   0 535.161 16.4084   6
   5  -1   0 517.733 14.1843   2
   5  -1   0 541.092 16.0164   3
   5  -1   0 569.177 16.5830   7
  -5   1   0 581.749 16.6390   7
  -5   1   0 569.981 16.6109   7
  -5   1   0 529.229 14.2601   2
  -5   1   0 548.265 16.4767   6
  -5   1   0 547.452 15.7283   5
  -5   1   0 532.848 16.1902   4
   4  -1   0 28.2901 3.17151   7
   4  -1   0 28.1531 2.81481   5
   4  -1   0 26.1616 3.21372   7
   4  -1   0 22.3995 3.02392   6
   4  -1   0 27.5928 2.15260   2
   4  -1   0 28.4332 3.15743   4
   4  -1   0 33.5521 4.13404   3
  -4   1   0 31.7704 3.38177   6
  -4   1   0 23.5681 2.92451   7
  -4   1   0 20.8207 2.62102   7
  -4   1   0 22.7100 2.76576   5
  -4   1   0 19.9600 2.72492   4
  -4   1   0 30.6025 2.31102   2
   3  -1   0 943.353 23.9343   5
   3  -1   0 943.287 24.1091   4
   3  -1   0 886.071 24.2231   3
   3  -1   0 975.406 24.4087   7
   3  -1   0 961.927 22.8478   2
   3  -1   0 917.447 24.2540   6
  -3   1   0 902.266 22.8371   2
  -3   1   0 871.366 24.3069   7
  -3   1   0 919.832 24.1959   6
  -3   1   0 930.878 24.1282   4
   2  -1   0 306.063 8.58371   7
   2  -1   0 285.867 8.27781   3
   2  -1   0 294.199 8.30289   5
   2  -1   0 282.569 8.29672   4
   2  -1   0 273.884 8.34285   6
   2  -1   0 293.960 8.48278   7
  -2   1   0 278.982 8.31017   3
  -2   1   0 283.933 8.27533   5
  -2   1   0 254.132 7.25652   2
  -2   1   0 281.176 8.38638   6
  -2   1   0 283.758 8.29080   4
  -2   1   0 319.745 8.71789   7
   1  -1   0 374.525 11.2765   4
  -1   1   0 475.742 11.2782   4
  -2  -1   0 375.416 9.90784   3
  -2  -1   0 382.016 10.1599   7
  -2  -1   0 315.997 10.0375   7
  -2  -1   0 368.725 9.92784   2
  -2  -1   0 367.151 10.0857   6
   2   1   0 381.097 10.1950   7
   2   1   0 395.877 9.47444   5
   2   1   0 381.793 9.91416   3
   2   1   0 381.783 10.2045   7
   2   1   0 378.772 10.0350   4
   2   1   0 361.888 9.90120   2
  -3  -1   0 1284.79 32.2849   3
  -3  -1   0 1252.03 32.0864   2
  -3  -1   0 1269.55 32.5700   6
  -3  -1   0 1272.57 32.6470   7
  -3  -1   0 1319.59 32.7254   7
  -3  -1   0 1260.81 31.7672   5
   3   1   0 1319.16 32.6556   7
   3   1   0 1301.68 32.3075   3
   3   1   0 1238.69 32.0734   2
   3   1   0 1304.71 31.7891   5
   3   1   0 1277.05 32.6404   7
   3   1   0 1304.59 32.5229   4
  -4  -1   0 1721.12 42.3697   7
  -4  -1   0 1600.05 41.3561   2
  -4  -1   0 1747.63 42.3744   7
  -4  -1   0 1618.47 41.1852   5
  -4  -1   0 1644.09 42.0755   4
   4   1   0 1667.22 42.2163   7
   4   1   0 1676.60 41.8197   3
   4   1   0 1670.17 42.0697   4
   4   1   0 1654.32 41.1920   5
   4   1   0 1723.10 42.3529   7
   4   1   0 1623.04 42.1847   6
   4   1   0 1571.91 41.3470   2
  -5  -1   0 427.856 12.1786   2
  -5  -1   0 425.858 13.3680   7
  -5  -1   0 427.734 13.3299   6
  -5  -1   0 439.508 13.1891   4
  -5  -1   0 435.196 13.3792   7
   5   1   0 402.950 12.1589   2
   5   1   0 433.077 13.1728   4
   5   1   0 436.213 13.3108   7
   5   1   0 432.219 12.8109   3
   5   1   0 426.082 13.2987   6
   5   1   0 439.244 13.4303   7
   5   1   0 441.707 12.0764   5
  -6  -1   0 1451.99 38.6540   4
  -6  -1   0 1495.00 38.8848   6
  -6  -1   0 1490.11 39.0195   7
  -6  -1   0 1498.99 39.0133   7
  -6  -1   0 1479.52 37.4518   2
  -6  -1   0 1476.24 37.4927   5
   6   1   0 1545.30 39.0069   7
   6   1   0 1312.27 37.5148   2
   6   1   0 1472.53 38.9573   7
   6   1   0 1524.78 38.7613   4
   6   1   0 1427.51 38.8348   6
   6   1   0 1492.13 37.4801   5
   6   1   0 1528.91 38.3523   3
  -7  -1   0 711.880 21.6514   7
  -7  -1   0 747.631 21.7307   6
  -7  -1   0 712.357 19.9066   5
  -7  -1   0 735.114 21.4035   4
  -7  -1   0 694.299 19.6478   2
  -7  -1   0 750.104 21.7745   7
   7   1   0 733.621 19.9424   5
   7   1   0 750.994 21.6925   7
   7   1   0 716.160 21.3665   4
   7   1   0 714.737 21.5574   6
   7   1   0 703.320 19.6118   2
   7   1   0 762.901 20.9845   3
   7   1   0 724.119 21.6288   7
  -8  -1   0 312.265 12.5128   7
  -8  -1   0 303.783 12.2367   7
  -8  -1   0 282.308 10.2367   5
  -8  -1   0 301.948 12.4962   6
  -8  -1   0 299.973 11.9396   4
  -8  -1   0 282.304 9.94664   2
   8   1   0 303.464 10.3635   5
   8   1   0 282.849 12.1251   6
   8   1   0 325.353 12.4003   7
   8   1   0 287.142 9.82466   2
   8   1   0 320.416 12.3651   7
   8   1   0 306.772 11.5891   3
   8   1   0 306.407 12.1894   4
  -9  -1   0 195.266 11.0152   7
  -9  -1   0 199.398 10.3196   4
  -9  -1   0 211.240 10.8380   7
  -9  -1   0 213.110 8.22729   2
  -9  -1   0 211.020 8.78865   5
  -9  -1   0 206.056 11.1768   6
   9   1   0 191.322 10.2322   3
   9   1   0 191.816 10.6800   6
   9   1   0 201.994 8.77522   5
   9   1   0 203.035 7.94533   2
   9   1   0 216.603 11.0076   7
   9   1   0 202.673 10.7613   4
   9   1   0 229.860 11.2033   7
 -10  -1   0 17.2726 3.76270   5
 -10  -1   0 14.9940 4.43373   7
 -10  -1   0 28.2586 5.71996   6
 -10  -1   0 18.0653 4.60200   4
 -10  -1   0 22.4522 3.51856   2
 -10  -1   0 20.0412 4.99174   7
  10   1   0 25.9717 5.16134   6
  10   1   0 23.0751 4.92735   7
  10   1   0 24.1218 4.63846   3
  10   1   0 17.6269 3.84134   5
  10   1   0 18.1889 4.23813   3
  10   1   0 24.8620 3.28599   2
  10   1   0 21.0042 5.03378   7
  10   1   0 23.4789 5.30899   4
 -11  -1   0 5.62557 3.84799   5
 -11  -1   0 -2.5681 4.35950   7
 -11  -1   0 -0.0398 5.14820   6
 -11  -1   0 3.60951 4.68222   4
 -11  -1   0 3.43638 3.33449   2
 -11  -1   0 0.91573 4.93320   7
  11   1   0 -7.0703 3.76594   3
  11   1   0 4.05338 5.19622   6
  11   1   0 -3.8733 4.46970   3
  11   1   0 5.28761 2.94475   2
  11   1   0 -5.5435 4.83935   7
  11   1   0 0.27926 4.54638   7
  11   1   0 9.09737 5.40782   4
  11   1   0 -2.0791 3.51206   5
 -12  -1   0 61.3764 6.84966   2
 -12  -1   0 61.6008 6.10608   5
 -12  -1   0 69.2516 8.39396   7
 -12  -1   0 56.2829 7.71622   7
 -12  -1   0 70.2712 8.22404   6
 -12  -1   0 88.3008 10.8485   4
  12   1   0 67.1778 8.07806   7
  12   1   0 62.9070 7.80598   4
  12   1   0 62.6157 7.65956   7
  12   1   0 67.3383 6.48117   5
  12   1   0 71.3118 6.25111   2
  12   1   0 43.4364 6.75263   3
  12   1   0 82.7968 9.41607   3
  12   1   0 91.0868 11.4464   6
 -13  -1   0 45.4899 8.37187   7
 -13  -1   0 36.6481 6.69332   7
 -13  -1   0 43.1303 5.94745   5
 -13  -1   0 42.8757 10.3559   6
 -13  -1   0 38.1372 7.33118   4
 -13  -1   0 48.6103 4.89714   2
  13   1   0 26.8878 7.43274   7
  13   1   0 51.4724 6.31952   5
  13   1   0 55.9963 8.58681   6
  13   1   0 46.0066 5.85127   2
  13   1   0 34.3250 6.55481   3
  13   1   0 48.3135 7.57140   3
  13   1   0 40.7290 8.96845   4
 -14  -1   0 20.6010 7.79378   7
 -14  -1   0 12.9102 6.94306   7
 -14  -1   0 25.6900 4.59405   2
 -14  -1   0 18.8130 7.37015   4
 -14  -1   0 26.0740 5.69736   5
  14   1   0 29.5101 7.75080   3
  14   1   0 24.2550 4.04824   2
  14   1   0 27.5170 8.37952   6
  14   1   0 20.6177 8.58826   7
  14   1   0 18.0047 5.79916   5
  14   1   0 7.44471 7.63244   7
  14   1   0 19.0083 6.80893   3
 -15  -1   0 25.8908 6.36651   5
 -15  -1   0 13.6699 7.22041   7
 -15  -1   0 19.6189 8.15882   4
 -15  -1   0 13.2222 4.21488   2
 -15  -1   0 10.8371 7.85119   7
  15   1   0 20.6219 9.00221   6
  15   1   0 22.2011 6.96670   5
  15   1   0 -1.7852 6.91773   7
  15   1   0 28.5817 8.44930   3
  15   1   0 21.4771 3.98579   2
 -16  -1   0 4.48880 6.51107   5
 -16  -1   0 -0.2695 7.64330   4
 -16  -1   0 12.0444 7.29699   7
  16   1   0 20.9557 9.24150   7
  16   1   0 26.7531 7.78663   5
  16   1   0 9.00812 9.39246   6
  16   1   0 13.8705 7.67579   3
 -17  -1   0 -3.2840 9.00958   4
 -17  -1   0 -6.7516 8.83534   7
 -17  -1   0 13.8373 7.72545   5
  17   1   0 -1.9150 8.37882   3
  17   1   0 -11.280 9.50575   6
 -18  -1   0 -0.5159 8.42521   7
 -18  -1   0 4.65369 10.6545   4
 -18  -1   0 2.06506 9.95075   5
  18   1   0 15.6839 12.1413   6
  18   1   0 3.65239 9.89992   3
  18  -2   0 10.3515 12.8361   6
  18  -2   0 27.5498 11.6993   3
 -18   2   0 -8.1366 9.60641   5
 -18   2   0 7.58530 11.4524   7
 -18   2   0 5.26177 11.6328   4
  17  -2   0 19.1351 11.1174   6
  17  -2   0 38.8414 11.3260   3
 -17   2   0 18.8386 9.97940   7
 -17   2   0 42.0253 11.3243   4
 -17   2   0 35.9104 10.1328   5
  16  -2   0 8.50318 10.2573   6
  16  -2   0 7.76628 8.48501   3
 -16   2   0 -6.7985 8.79918   4
 -16   2   0 -0.7656 7.73046   7
 -16   2   0 -0.9783 10.2005   5
  15  -2   0 14.7405 7.87791   3
  15  -2   0 11.1451 9.07874   6
  15  -2   0 15.7063 8.80901   5
 -15   2   0 29.7921 8.12446   5
 -15   2   0 20.0375 7.94867   7
 -15   2   0 20.7875 8.19876   4
  14  -2   0 15.7933 8.28394   6
  14  -2   0 14.2208 11.1137   7
  14  -2   0 31.0433 7.81139   5
 -14   2   0 20.5814 7.74020   4
 -14   2   0 29.9269 8.57817   7
 -14   2   0 6.18562 6.42605   5
 -14   2   0 12.1714 9.41856   7
  13  -2   0 -7.3054 6.56184   7
  13  -2   0 17.5312 6.49177   3
  13  -2   0 27.0511 7.62373   3
  13  -2   0 9.75416 6.27103   5
  13  -2   0 5.06082 10.3137   7
 -13   2   0 29.3376 9.54352   4
 -13   2   0 17.2374 7.44092   7
 -13   2   0 11.6515 6.82209   7
 -13   2   0 24.0516 6.22133   5
  12  -2   0 114.018 11.1270   5
  12  -2   0 106.683 12.2832   3
  12  -2   0 125.359 12.6393   6
  12  -2   0 111.959 12.2741   7
  12  -2   0 129.395 13.6547   7
  12  -2   0 103.273 9.98355   4
  12  -2   0 117.352 11.7528   3
 -12   2   0 108.816 12.2457   7
 -12   2   0 102.525 11.9849   4
 -12   2   0 114.274 13.1849   7
 -12   2   0 103.415 13.1336   6
 -12   2   0 109.208 10.4589   5
  11  -2   0 154.519 13.0679   4
  11  -2   0 169.160 12.8182   6
  11  -2   0 151.981 12.9574   7
  11  -2   0 161.966 11.5475   3
  11  -2   0 150.885 12.8200   7
  11  -2   0 162.084 11.3719   5
 -11   2   0 178.030 13.6850   6
 -11   2   0 166.530 12.8172   7
 -11   2   0 157.443 12.3076   4
 -11   2   0 151.784 10.7832   5
 -11   2   0 164.812 13.2664   7
  10  -2   0 8.01454 4.44000   5
  10  -2   0 3.64861 4.93242   4
  10  -2   0 3.59446 4.30477   3
  10  -2   0 4.88166 4.69043   7
  10  -2   0 6.05639 4.72414   7
  10  -2   0 -4.2491 4.76546   6
 -10   2   0 10.2765 4.81718   4
 -10   2   0 2.23039 4.48844   7
 -10   2   0 1.99175 5.04129   7
 -10   2   0 0.94419 4.10963   5
 -10   2   0 1.79340 5.17230   6
   9  -2   0 5.65375 3.83816   7
   9  -2   0 23.1365 5.07980   4
   9  -2   0 7.07196 3.96896   5
   9  -2   0 11.3446 4.49788   7
   9  -2   0 15.2646 4.96534   6
   9  -2   0 6.43532 3.87263   3
  -9   2   0 4.63116 4.10808   7
  -9   2   0 6.30090 4.08387   4
  -9   2   0 16.9114 5.07864   6
  -9   2   0 10.5506 4.52997   7
  -9   2   0 13.0757 4.11543   5
   8  -2   0 84.0507 7.88619   7
   8  -2   0 81.8163 7.18925   5
   8  -2   0 78.1496 7.23052   3
   8  -2   0 82.1432 7.83051   4
   8  -2   0 77.7703 7.86161   7
   8  -2   0 80.0056 7.79032   6
  -8   2   0 84.8727 7.63818   4
  -8   2   0 71.7980 6.93956   5
  -8   2   0 74.1419 8.16215   7
  -8   2   0 81.2955 7.96691   7
  -8   2   0 95.9703 8.38997   6
   7  -2   0 5.03504 3.17207   7
   7  -2   0 7.49663 3.24882   5
   7  -2   0 4.53395 3.33851   7
   7  -2   0 6.30589 3.51199   6
   7  -2   0 8.25808 3.32587   3
   7  -2   0 7.82943 6.19888   4
  -7   2   0 5.44980 3.48591   4
  -7   2   0 9.47219 1.60152   2
  -7   2   0 10.9166 3.52322   7
  -7   2   0 9.16108 3.39783   7
  -7   2   0 11.1569 3.56586   5
   6  -2   0 220.968 9.72833   7
   6  -2   0 231.478 9.84874   7
   6  -2   0 232.214 9.21853   5
   6  -2   0 225.151 9.38033   3
   6  -2   0 229.923 9.75784   6
   6  -2   0 224.767 9.50250   4
  -6   2   0 220.666 9.46632   4
  -6   2   0 225.072 9.89431   6
  -6   2   0 229.103 10.0403   7
  -6   2   0 220.833 6.43958   2
  -6   2   0 226.926 9.19106   5
  -6   2   0 222.696 9.87003   7
   5  -2   0 149.135 7.41844   7
   5  -2   0 154.239 7.12671   5
   5  -2   0 153.187 7.49419   6
   5  -2   0 150.602 7.22460   3
   5  -2   0 150.326 7.36936   4
   5  -2   0 162.628 7.71330   7
  -5   2   0 152.037 7.76517   7
  -5   2   0 149.579 7.60215   6
  -5   2   0 141.966 4.57045   2
  -5   2   0 154.366 7.58258   7
  -5   2   0 141.285 7.19953   4
  -5   2   0 158.276 7.25235   5
   4  -2   0 23.7696 3.09114   4
   4  -2   0 13.2197 2.77385   6
   4  -2   0 19.9392 2.89157   3
   4  -2   0 18.9334 2.93584   7
   4  -2   0 16.6370 2.89661   7
   4  -2   0 20.2145 2.94334   5
  -4   2   0 18.6310 2.88850   4
  -4   2   0 11.6765 2.47111   3
  -4   2   0 17.0148 2.86628   5
  -4   2   0 14.3399 2.77737   6
  -4   2   0 12.4815 1.27691   2
  -4   2   0 11.0005 2.43610   7
  -4   2   0 14.5741 2.85230   7
   3  -2   0 66.0748 4.71534   6
   3  -2   0 75.4379 4.70763   4
   3  -2   0 63.6449 4.74278   7
   3  -2   0 58.6959 4.88593   7
   3  -2   0 68.3767 4.72269   3
   3  -2   0 63.3755 4.72661   5
  -3   2   0 67.4947 4.63913   3
  -3   2   0 64.5101 2.47696   2
  -3   2   0 58.5511 4.82242   7
  -3   2   0 63.5592 2.31239   2
  -3   2   0 57.5836 4.78413   5
  -3   2   0 69.3100 4.73407   6
  -3   2   0 58.7064 4.56892   4
   2  -2   0 2992.45 72.2653   4
   2  -2   0 3005.31 72.4410   5
   2  -2   0 2886.32 72.5748   7
   2  -2   0 2892.62 72.2407   6
   2  -2   0 3034.64 72.6462   7
  -2   2   0 3011.60 72.4399   3
  -2   2   0 2979.46 72.6250   7
  -2   2   0 2811.11 71.3531   2
  -2   2   0 2781.83 72.2598   4
  -2   2   0 2959.41 72.2384   6
  -2   2   0 2925.13 72.6495   7
   1  -2   0 176.565 5.17086   2
   1  -2   0 175.373 5.48958   6
   1  -2   0 180.160 5.60549   4
   1  -2   0 185.391 6.04446   7
   1  -2   0 184.427 6.04186   7
   1  -2   0 179.803 5.91980   5
   1  -2   0 176.548 5.85178   3
  -1   2   0 187.276 5.91651   3
  -1   2   0 184.361 5.17476   2
  -1   2   0 182.004 6.01199   7
  -1   2   0 179.288 5.49974   6
  -1   2   0 178.308 5.98320   7
  -1   2   0 181.623 5.61838   4
   0  -2   0 224.982 6.49009   7
   0  -2   0 189.853 6.30728   7
   0  -2   0 213.646 6.23277   5
   0  -2   0 214.784 5.80344   6
   0  -2   0 219.132 6.15110   2
   0   2   0 224.790 6.34725   3
  -1  -2   0 224.520 6.98036   5
  -1  -2   0 242.616 8.13336   7
   1   2   0 285.649 7.37556   3
   1   2   0 301.694 7.14737   5
  -2  -2   0 26.4760 3.11610   2
  -2  -2   0 19.0831 2.47330   6
  -2  -2   0 16.7396 1.88247   7
  -2  -2   0 19.5761 1.98222   7
  -2  -2   0 20.9985 1.63408   5
  -2  -2   0 24.5240 2.47818   4
  -2  -2   0 21.7139 2.44384   3
   2   2   0 24.6758 2.95076   2
   2   2   0 20.4121 2.48024   3
   2   2   0 23.3055 2.90055   7
   2   2   0 22.4054 2.52370   4
   2   2   0 25.9202 2.46364   6
   2   2   0 17.0047 1.87617   7
  -3  -2   0 3855.90 96.6872   7
  -3  -2   0 3707.35 96.3351   3
  -3  -2   0 3948.69 95.6231   5
  -3  -2   0 3959.75 96.5101   6
  -3  -2   0 3958.34 96.4486   2
  -3  -2   0 3977.60 96.7480   7
   3   2   0 3976.88 96.3297   3
   3   2   0 3912.56 96.4433   2
   3   2   0 3964.10 96.7475   7
   3   2   0 4000.13 96.7336   7
   3   2   0 4008.48 96.5097   4
  -4  -2   0 364.046 10.0048   5
  -4  -2   0 379.645 11.3547   4
  -4  -2   0 381.830 11.4371   6
  -4  -2   0 384.658 11.0947   2
  -4  -2   0 383.450 11.1014   3
  -4  -2   0 370.057 11.5244   7
   4   2   0 367.066 11.0010   3
   4   2   0 365.036 11.4238   7
   4   2   0 396.086 11.5735   6
   4   2   0 372.003 11.5346   7
   4   2   0 356.274 9.98588   5
   4   2   0 356.647 11.2243   4
  -5  -2   0 60.2092 5.22045   7
  -5  -2   0 54.9355 5.04406   7
  -5  -2   0 62.5839 4.90587   4
  -5  -2   0 47.5665 4.42899   3
   5   2   0 42.6055 4.96614   7
   5   2   0 43.1370 4.43933   3
   5   2   0 44.4445 3.26770   5
   5   2   0 40.9795 4.38535   2
  -6  -2   0 451.053 13.6450   2
  -6  -2   0 474.295 14.7233   6
  -6  -2   0 456.555 14.7834   7
  -6  -2   0 471.396 14.8256   7
  -6  -2   0 453.939 14.4626   4
   6   2   0 461.439 14.7980   7
   6   2   0 471.212 14.0750   3
   6   2   0 473.320 14.5191   4
   6   2   0 470.414 12.8984   5
   6   2   0 457.654 14.6484   6
   6   2   0 465.368 13.6236   2
  -7  -2   0 787.020 23.0898   7
  -7  -2   0 794.331 23.2100   7
  -7  -2   0 768.037 21.0604   5
  -7  -2   0 796.644 23.0752   6
  -7  -2   0 763.913 21.6008   2
   7   2   0 812.202 23.1536   7
   7   2   0 781.070 23.0489   6
   7   2   0 796.847 22.8575   4
   7   2   0 815.384 22.3272   3
   7   2   0 803.495 21.0813   5
   7   2   0 781.299 21.6254   2
  -8  -2   0 32.7432 3.74694   2
  -8  -2   0 26.2901 4.14729   4
  -8  -2   0 25.2946 4.06394   7
  -8  -2   0 29.3282 4.45095   7
  -8  -2   0 36.1874 4.57665   5
  -8  -2   0 22.8349 4.11680   6
   8   2   0 36.8662 4.75810   4
   8   2   0 30.6159 4.36318   6
   8   2   0 39.0356 4.53526   5
   8   2   0 25.9897 4.18080   7
   8   2   0 42.6030 4.90639   2
   8   2   0 30.5228 4.15469   3
   8   2   0 50.0540 6.72508   7
  -9  -2   0 8.63948 2.84667   5
  -9  -2   0 9.50232 3.23373   2
  -9  -2   0 4.67930 4.23566   6
  -9  -2   0 7.56885 3.87562   7
  -9  -2   0 12.2409 3.95721   4
  -9  -2   0 8.37020 4.06253   7
   9   2   0 13.5962 4.12254   6
   9   2   0 12.4739 4.15592   7
   9   2   0 10.9008 2.96084   5
   9   2   0 19.8240 5.46833   7
   9   2   0 9.94966 3.86106   4
   9   2   0 10.1625 2.99341   2
 -10  -2   0 52.3094 5.95091   4
 -10  -2   0 55.1079 6.16899   7
 -10  -2   0 60.5939 8.11990   7
 -10  -2   0 55.8397 6.23682   6
 -10  -2   0 50.5679 5.78871   5
 -10  -2   0 53.4298 6.20161   2
  10   2   0 58.2750 6.57519   6
  10   2   0 51.3636 5.50415   3
  10   2   0 57.0179 6.38651   7
  10   2   0 55.2890 6.46808   7
  10   2   0 63.6057 5.79027   2
  10   2   0 66.3895 6.82406   4
  10   2   0 57.8055 5.83031   5
 -11  -2   0 37.6803 5.76224   7
 -11  -2   0 39.4596 4.62857   5
 -11  -2   0 37.8633 5.98748   4
 -11  -2   0 40.3881 6.60366   6
 -11  -2   0 62.7104 6.92811   2
 -11  -2   0 42.1729 6.70375   7
  11   2   0 36.0802 5.48562   3
  11   2   0 51.9643 5.91018   2
  11   2   0 31.7099 5.83563   6
  11   2   0 43.6036 6.45937   7
  11   2   0 46.0422 6.12935   4
  11   2   0 40.7650 4.68580   5
  11   2   0 32.4047 6.00688   7
 -12  -2   0 48.0979 7.02601   4
 -12  -2   0 47.5667 7.42197   7
 -12  -2   0 64.4379 7.56339   5
 -12  -2   0 56.0308 7.56416   6
 -12  -2   0 51.0847 5.35959   2
 -12  -2   0 43.6715 7.01440   7
  12   2   0 36.8516 6.86688   7
  12   2   0 54.3502 7.62832   4
  12   2   0 51.4009 5.45670   5
  12   2   0 53.7859 7.54820   7
  12   2   0 52.9534 6.36232   2
  12   2   0 42.6393 6.22497   3
  12   2   0 55.4005 7.90097   6
  12   2   0 40.5177 6.34661   3
 -13  -2   0 89.0240 10.4658   6
 -13  -2   0 137.230 9.16184   2
 -13  -2   0 139.596 9.16925   5
 -13  -2   0 130.344 13.6953   7
 -13  -2   0 133.329 12.4135   4
 -13  -2   0 140.253 12.8328   7
  13   2   0 150.305 13.2325   6
  13   2   0 122.183 11.0181   3
  13   2   0 122.690 10.8610   5
  13   2   0 103.347 11.7950   3
  13   2   0 115.268 13.1202   4
  13   2   0 131.119 8.06474   2
  13   2   0 122.605 13.6255   7
 -14  -2   0 10.3258 4.76654   2
 -14  -2   0 12.0938 7.20326   7
 -14  -2   0 5.36090 4.69853   5
 -14  -2   0 8.91676 6.37835   4
 -14  -2   0 -2.4061 6.16636   7
  14   2   0 -8.9778 6.16137   7
  14   2   0 -5.8347 6.28712   3
  14   2   0 0.22083 5.78675   3
  14   2   0 16.4796 7.46598   7
  14   2   0 4.69531 6.91076   6
  14   2   0 3.85115 5.06769   5
  14   2   0 -0.6227 3.86931   2
 -15  -2   0 5.66535 8.12944   7
 -15  -2   0 6.60894 5.08458   2
 -15  -2   0 2.18486 5.25245   5
 -15  -2   0 -5.3513 6.76284   4
  15   2   0 5.09936 7.18247   7
  15   2   0 -2.6281 6.22094   3
  15   2   0 -3.1438 7.24285   6
  15   2   0 1.00393 5.81842   5
  15   2   0 -1.1800 3.94746   2
 -16  -2   0 6.63065 8.30174   4
 -16  -2   0 5.03122 5.93671   5
 -16  -2   0 -14.062 7.36906   7
  16   2   0 25.6312 8.57786   7
  16   2   0 4.02216 4.36276   2
  16   2   0 8.05147 6.72441   5
  16   2   0 2.80382 7.31407   3
  16   2   0 9.37756 9.28399   6
 -17  -2   0 -8.5315 9.13970   4
 -17  -2   0 -2.7815 8.64887   7
 -17  -2   0 -0.8728 6.79455   5
  17   2   0 5.94424 8.06916   3
  17   2   0 -14.653 9.40850   6
 -18  -2   0 1.27099 10.7623   4
 -18  -2   0 -9.8022 9.43273   7
  18   2   0 3.30289 11.5315   6
  18   2   0 -8.9806 9.28763   3
 -19  -2   0 -7.9749 11.5397   4
 -19  -2   0 -2.6204 10.2782   7
  19   2   0 -4.9354 13.1671   6
  19   2   0 -8.3304 10.7346   3
  17  -3   0 64.3652 13.7185   6
  17  -3   0 58.2702 11.8193   3
 -17   3   0 53.1094 11.8095   7
 -17   3   0 60.4083 12.0809   4
 -17   3   0 72.7725 12.0934   5
  16  -3   0 42.0040 10.5018   3
  16  -3   0 60.8901 12.1067   6
 -16   3   0 50.0998 11.2535   4
 -16   3   0 45.0124 9.61173   7
 -16   3   0 55.4034 10.5439   5
  15  -3   0 -2.5594 8.39702   7
  15  -3   0 2.64997 7.76992   3
  15  -3   0 17.0668 9.15692   6
 -15   3   0 19.5293 8.83071   5
 -15   3   0 14.5689 8.22886   4
 -15   3   0 13.1796 7.85760   7
  14  -3   0 -17.642 7.74581   7
  14  -3   0 17.2574 8.26066   6
  14  -3   0 10.9016 8.01529   5
  14  -3   0 4.08629 7.38967   3
 -14   3   0 6.54137 7.14650   4
 -14   3   0 -0.7911 6.89181   7
 -14   3   0 6.15417 7.11107   5
 -14   3   0 4.65930 7.89862   7
  13  -3   0 6.18270 10.0902   3
  13  -3   0 14.4589 7.22860   5
  13  -3   0 12.6838 6.55893   3
  13  -3   0 24.5349 8.04320   6
 -13   3   0 10.6296 6.78145   4
 -13   3   0 4.94970 6.10961   7
 -13   3   0 13.7543 7.91777   7
 -13   3   0 7.02028 6.12006   5
  12  -3   0 16.5700 8.06085   4
  12  -3   0 21.7529 6.76035   7
  12  -3   0 36.1383 7.99205   7
  12  -3   0 37.2457 7.80314   6
  12  -3   0 40.5835 7.32433   3
  12  -3   0 32.8435 6.84199   5
 -12   3   0 26.4621 7.66078   6
 -12   3   0 24.5377 7.31729   7
 -12   3   0 35.1349 7.55119   4
 -12   3   0 37.0641 7.60047   7
 -12   3   0 37.2443 6.61477   5
  11  -3   0 7.58619 5.52753   5
  11  -3   0 7.90186 6.13678   7
  11  -3   0 15.9609 5.84578   7
  11  -3   0 10.8855 6.50648   4
  11  -3   0 17.4326 6.40538   6
  11  -3   0 10.3022 5.33503   3
 -11   3   0 14.8572 6.05370   4
 -11   3   0 8.88042 5.22830   5
 -11   3   0 22.9404 6.60889   7
 -11   3   0 25.7738 7.23697   6
 -11   3   0 8.70980 5.29693   7
  10  -3   0 19.1090 5.27226   3
  10  -3   0 17.9011 5.48151   7
  10  -3   0 21.8507 5.61934   5
  10  -3   0 13.0824 5.59051   6
  10  -3   0 22.3933 5.48805   7
  10  -3   0 14.5304 5.98225   4
 -10   3   0 27.6922 6.25842   6
 -10   3   0 23.0788 5.92524   7
 -10   3   0 19.5252 5.28639   5
 -10   3   0 27.3422 5.31224   7
 -10   3   0 21.8782 5.58220   4
   9  -3   0 17.0847 4.91493   7
   9  -3   0 11.8175 4.68658   5
   9  -3   0 15.5680 4.69895   7
   9  -3   0 10.8487 4.48997   3
   9  -3   0 22.5719 5.35608   6
   9  -3   0 16.2089 4.87179   4
  -9   3   0 19.8476 4.64740   5
  -9   3   0 21.3455 5.05374   7
  -9   3   0 22.6693 5.33425   6
  -9   3   0 22.1821 4.82381   4
  -9   3   0 15.3086 5.10875   7
   8  -3   0 248.081 11.3233   3
   8  -3   0 222.978 11.4588   4
   8  -3   0 248.605 11.6727   6
   8  -3   0 256.604 11.9654   7
   8  -3   0 243.361 12.0967   7
   8  -3   0 248.394 11.4286   5
  -8   3   0 252.226 12.4470   7
  -8   3   0 236.924 11.2742   4
  -8   3   0 246.299 11.0229   5
  -8   3   0 256.716 12.1018   6
  -8   3   0 263.956 12.1757   7
   7  -3   0 546.817 17.6858   4
   7  -3   0 565.963 17.5014   5
   7  -3   0 537.677 17.5310   3
   7  -3   0 545.576 18.0534   7
   7  -3   0 546.710 17.8077   6
   7  -3   0 561.471 18.2384   7
  -7   3   0 544.162 17.3578   5
  -7   3   0 545.553 18.1710   7
  -7   3   0 547.023 18.0878   6
  -7   3   0 534.677 17.5998   4
  -7   3   0 542.195 18.2798   7
   6  -3   0 640.293 19.6196   6
   6  -3   0 645.754 19.5154   3
   6  -3   0 610.773 19.8561   7
   6  -3   0 667.188 20.1222   7
   6  -3   0 656.583 19.4720   5
   6  -3   0 644.734 19.4882   4
  -6   3   0 649.693 19.5309   4
  -6   3   0 655.065 19.7084   6
  -6   3   0 684.652 20.1934   7
  -6   3   0 674.707 20.2988   7
  -6   3   0 633.357 19.3344   5
   5  -3   0 582.202 17.6249   3
   5  -3   0 575.561 17.4862   4
   5  -3   0 564.468 17.5547   6
   5  -3   0 609.842 18.1332   7
   5  -3   0 594.908 17.6394   5
   5  -3   0 594.399 18.1058   7
  -5   3   0 602.408 18.1391   7
  -5   3   0 559.023 17.4423   4
  -5   3   0 606.727 17.7112   3
  -5   3   0 599.558 17.6587   6
  -5   3   0 633.882 18.2772   7
  -5   3   0 563.194 17.5098   5
   4  -3   0 1330.78 34.2195   4
   4  -3   0 1292.47 34.3209   3
   4  -3   0 1323.13 34.3569   5
   4  -3   0 1326.04 34.7790   7
   4  -3   0 1334.02 34.7490   7
   4  -3   0 1277.47 34.1928   6
  -4   3   0 1330.74 34.7903   7
  -4   3   0 1297.80 34.1893   4
  -4   3   0 1301.18 34.2149   6
  -4   3   0 1281.88 34.2846   5
  -4   3   0 1260.28 32.1830   2
  -4   3   0 1327.70 34.8120   7
  -4   3   0 1312.55 32.2407   2
  -4   3   0 1330.00 34.3899   3
   3  -3   0 972.322 25.6244   7
   3  -3   0 956.799 25.3317   5
   3  -3   0 967.958 25.6135   7
   3  -3   0 949.336 25.0186   6
   3  -3   0 961.383 25.3451   3
   3  -3   0 962.319 25.0488   4
  -3   3   0 939.333 23.5717   2
  -3   3   0 961.712 25.6465   7
  -3   3   0 919.336 24.9705   4
  -3   3   0 934.644 24.9554   6
  -3   3   0 953.751 25.2557   3
  -3   3   0 890.412 25.4630   7
  -3   3   0 935.651 25.2560   5
   2  -3   0 795.381 20.9361   5
   2  -3   0 778.830 20.5405   4
   2  -3   0 768.193 19.6177   2
   2  -3   0 794.929 21.1324   7
   2  -3   0 791.961 20.9091   3
  -2   3   0 765.319 20.3695   6
  -2   3   0 786.542 20.8536   3
  -2   3   0 743.830 19.6033   2
  -2   3   0 735.751 21.0820   7
  -2   3   0 799.692 21.1399   7
  -2   3   0 774.155 20.5750   4
  -2   3   0 778.321 20.8554   5
   1  -3   0 85.6435 3.83144   6
   1  -3   0 70.3515 4.43595   7
   1  -3   0 80.1469 4.97785   3
   1  -3   0 65.9652 4.50191   7
   1  -3   0 72.1991 3.56713   2
   1  -3   0 68.7742 3.98618   4
   1  -3   0 70.9961 4.47893   5
  -1   3   0 64.2770 3.56194   2
  -1   3   0 60.7216 4.49117   5
  -1   3   0 72.7691 4.58319   7
  -1   3   0 67.9996 4.68713   7
  -1   3   0 79.2754 3.75537   6
  -1   3   0 90.6042 4.62050   3
   0  -3   0 2692.75 68.7828   3
   0  -3   0 2833.41 68.9861   7
   0  -3   0 2785.17 68.6891   5
   0  -3   0 2849.52 68.4970   4
   0  -3   0 2854.87 69.0185   7
   0  -3   0 2836.89 68.1740   6
   0  -3   0 2775.02 68.5447   2
   0   3   0 2868.96 68.1658   6
   0   3   0 2743.80 68.9572   7
   0   3   0 2779.75 68.9644   7
   0   3   0 2773.81 68.7078   5
   0   3   0 2683.36 68.4983   2
  -1  -3   0 1831.33 44.5408   7
  -1  -3   0 1782.49 44.0041   4
  -1  -3   0 1748.85 44.3083   2
  -1  -3   0 1762.50 43.9938   5
  -1  -3   0 1786.12 44.2590   3
  -1  -3   0 1770.88 44.5058   7
   1   3   0 1747.23 44.4864   7
   1   3   0 1765.59 44.2443   3
   1   3   0 1824.99 43.7319   6
   1   3   0 1802.43 44.0083   4
   1   3   0 1756.91 44.3347   2
   1   3   0 1729.56 43.9816   5
   1   3   0 1816.86 44.5308   7
  -2  -3   0 151.363 6.14118   2
  -2  -3   0 151.924 5.39178   4
  -2  -3   0 148.729 4.80788   5
  -2  -3   0 146.510 5.93452   7
  -2  -3   0 152.085 5.53111   3
  -2  -3   0 149.324 5.84177   7
   2   3   0 148.869 5.53717   3
   2   3   0 152.666 5.12814   6
   2   3   0 145.843 5.39409   4
   2   3   0 150.941 5.86836   7
   2   3   0 143.780 5.88990   7
   2   3   0 148.614 4.77287   5
  -3  -3   0 -0.6482 2.20458   2
  -3  -3   0 -1.4822 1.80842   4
  -3  -3   0 0.67811 1.88527   6
  -3  -3   0 0.75505 2.11607   7
  -3  -3   0 1.61973 2.06860   7
  -3  -3   0 4.25202 1.26846   5
   3   3   0 3.30928 2.05435   7
   3   3   0 0.65656 1.84960   3
   3   3   0 -0.0608 1.90740   4
   3   3   0 0.68163 2.26961   2
   3   3   0 3.52586 3.39566   7
  -4  -3   0 2.95900 2.38271   4
  -4  -3   0 5.78892 2.30931   6
  -4  -3   0 4.09495 1.36816   5
  -4  -3   0 4.33343 2.48163   7
  -4  -3   0 0.65973 2.10324   7
  -4  -3   0 4.06567 2.57648   2
   4   3   0 7.25561 2.30860   6
   4   3   0 4.39568 2.37831   7
   4   3   0 1.24152 2.24672   4
   4   3   0 2.60800 2.46940   7
   4   3   0 4.40964 2.08249   3
  -5  -3   0 7.75200 1.62121   5
  -5  -3   0 5.44905 2.53013   6
  -5  -3   0 4.89151 2.71568   2
  -5  -3   0 5.15192 2.37118   4
   5   3   0 7.67020 2.39833   3
   5   3   0 5.72333 2.43950   4
   5   3   0 10.3574 2.72449   7
   5   3   0 3.77894 2.45831   7
   5   3   0 9.05864 2.73899   2
   5   3   0 8.92396 2.83109   6
  -6  -3   0 16.2394 3.07688   7
  -6  -3   0 15.1859 3.14658   7
  -6  -3   0 19.2657 2.10379   5
  -6  -3   0 17.1962 3.42275   6
  -6  -3   0 18.0269 3.11146   2
  -6  -3   0 16.0580 3.15302   4
  -6  -3   0 12.9688 2.74977   3
   6   3   0 20.7888 3.07774   3
   6   3   0 8.60086 2.79224   7
   6   3   0 18.3686 3.53505   6
   6   3   0 14.6976 3.01810   7
   6   3   0 17.6939 2.04482   5
   6   3   0 12.7095 3.13946   4
   6   3   0 18.2392 3.03352   2
  -7  -3   0 5.67500 3.09196   7
  -7  -3   0 5.88746 3.13728   4
  -7  -3   0 3.02906 3.51355   5
  -7  -3   0 5.73077 3.05546   7
  -7  -3   0 6.22942 3.50441   6
  -7  -3   0 6.83555 3.15077   2
   7   3   0 21.3293 3.35984   2
   7   3   0 17.9516 3.74800   4
   7   3   0 17.7750 3.62713   7
   7   3   0 16.8649 2.24804   5
   7   3   0 16.3638 3.07972   3
   7   3   0 11.5346 3.54401   6
   7   3   0 14.5130 3.31793   7
  -8  -3   0 5.43603 2.33281   5
  -8  -3   0 1.83594 3.23223   4
  -8  -3   0 5.40870 3.89077   6
  -8  -3   0 2.56907 3.04886   2
  -8  -3   0 2.21399 3.36744   7
  -8  -3   0 2.36553 3.12873   7
   8   3   0 7.67743 3.60082   4
   8   3   0 0.92132 3.24244   7
   8   3   0 3.59985 2.82455   2
   8   3   0 2.16697 2.95145   3
   8   3   0 2.00488 3.50921   6
   8   3   0 5.38265 3.57889   7
   8   3   0 1.73751 2.19457   5
  -9  -3   0 115.623 8.59088   7
  -9  -3   0 118.579 7.48237   2
  -9  -3   0 118.426 6.06270   5
  -9  -3   0 136.099 9.22404   6
  -9  -3   0 120.900 9.01515   7
  -9  -3   0 133.329 8.60395   4
   9   3   0 105.789 8.58454   6
   9   3   0 126.090 8.88676   4
   9   3   0 129.470 9.48325   3
   9   3   0 123.248 7.18058   2
   9   3   0 130.366 6.13218   5
 -10  -3   0 29.0586 5.18654   4
 -10  -3   0 16.5773 4.56272   7
 -10  -3   0 24.9496 4.20899   2
 -10  -3   0 21.7620 4.83095   7
 -10  -3   0 21.9312 3.37841   5
 -10  -3   0 29.6297 5.61212   6
  10   3   0 13.2944 4.51038   7
  10   3   0 27.7714 3.46729   5
  10   3   0 25.3365 4.52310   3
  10   3   0 24.8846 5.16137   4
  10   3   0 16.0890 4.51699   7
  10   3   0 25.4983 3.98634   2
  10   3   0 22.0743 4.90303   6
 -11  -3   0 80.9182 10.3946   6
 -11  -3   0 88.8435 9.73260   7
 -11  -3   0 80.8685 6.58185   5
 -11  -3   0 58.8920 7.10553   7
 -11  -3   0 71.6337 7.78618   2
 -11  -3   0 78.2638 9.43822   4
  11   3   0 83.3137 7.11379   2
  11   3   0 81.6383 9.92904   7
  11   3   0 92.8670 6.62053   5
  11   3   0 85.0303 9.76078   4
  11   3   0 71.6448 9.84082   7
  11   3   0 56.7040 6.87844   6
  11   3   0 72.9892 8.74861   3
 -12  -3   0 26.1602 4.99474   2
 -12  -3   0 24.3960 4.29486   5
 -12  -3   0 13.4589 6.02574   7
 -12  -3   0 18.4108 6.25468   7
 -12  -3   0 21.4725 6.86418   6
 -12  -3   0 14.8796 5.73598   4
  12   3   0 29.4691 6.57687   4
  12   3   0 11.8543 6.20989   7
  12   3   0 10.9022 5.28529   3
  12   3   0 18.7534 4.16882   5
  12   3   0 23.0337 4.50575   2
  12   3   0 30.2927 6.64412   6
 -13  -3   0 18.7493 6.09823   7
 -13  -3   0 25.2250 7.57452   6
 -13  -3   0 9.91202 5.96186   4
 -13  -3   0 14.3544 4.29118   5
 -13  -3   0 16.8870 5.28329   2
 -13  -3   0 18.0584 6.52186   7
  13   3   0 18.8471 6.85602   4
  13   3   0 21.3321 6.74022   6
  13   3   0 16.7839 4.57471   5
  13   3   0 11.3329 4.35850   2
  13   3   0 15.1704 7.49234   7
  13   3   0 16.5309 6.13178   3
  13   3   0 14.0659 6.82090   7
 -14  -3   0 -4.1320 6.18218   7
 -14  -3   0 6.44583 7.02903   7
 -14  -3   0 -0.8163 6.73172   4
 -14  -3   0 0.82347 4.37681   5
  14   3   0 1.29523 4.12401   2
  14   3   0 -0.2041 7.20363   7
  14   3   0 6.88108 7.77900   6
  14   3   0 3.74536 5.62129   3
  14   3   0 -10.936 5.80241   7
  14   3   0 -1.0838 6.41621   3
 -15  -3   0 -4.7418 7.08913   4
 -15  -3   0 -0.8102 6.53192   2
 -15  -3   0 -7.6613 7.45319   7
 -15  -3   0 -1.8084 6.57083   7
 -15  -3   0 6.16218 4.94610   5
  15   3   0 -1.2409 5.90557   3
  15   3   0 2.68894 5.50808   5
  15   3   0 -13.179 7.13461   3
  15   3   0 0.90715 4.49503   2
  15   3   0 5.71582 7.53439   6
  15   3   0 13.9965 7.50008   7
 -16  -3   0 14.1209 5.61559   5
 -16  -3   0 12.9555 8.09926   7
 -16  -3   0 14.6705 8.46018   4
  16   3   0 12.0516 6.45332   5
  16   3   0 10.9020 7.61358   3
  16   3   0 12.7518 5.47110   2
  16   3   0 28.4726 8.44162   7
  16   3   0 8.10667 8.92700   6
 -17  -3   0 17.8867 6.58432   5
 -17  -3   0 7.33191 9.33012   4
 -17  -3   0 15.8905 9.15913   7
  17   3   0 11.3192 8.49404   3
  17   3   0 35.7768 11.3486   6
  17   3   0 19.4222 5.74959   2
  17   3   0 7.40466 14.5194   7
 -18  -3   0 15.5003 10.4337   4
 -18  -3   0 23.8484 10.2511   7
  18   3   0 -2.2584 10.9861   6
  18   3   0 9.65051 9.34272   3
 -19  -3   0 8.10721 10.5454   7
 -19  -3   0 -4.7106 11.4158   4
  19   3   0 -2.1849 12.8446   6
  19   3   0 9.17610 10.8332   3
  17  -4   0 37.4675 12.8822   6
  17  -4   0 31.4671 11.9392   3
 -17   4   0 17.4987 10.5323   7
 -17   4   0 22.1423 11.5858   5
 -17   4   0 48.3528 12.3884   4
  16  -4   0 28.3861 10.4464   3
  16  -4   0 20.1604 11.1059   6
 -16   4   0 26.5749 10.2960   4
 -16   4   0 33.8276 10.5795   5
 -16   4   0 9.84870 9.18451   7
  15  -4   0 -6.2446 8.69311   6
  15  -4   0 -1.7942 8.00814   3
 -15   4   0 -1.5291 8.45071   5
 -15   4   0 3.88873 8.35907   4
 -15   4   0 -6.5167 7.35269   7
  14  -4   0 8.19713 8.46767   7
  14  -4   0 21.6375 8.06348   3
  14  -4   0 20.7301 8.52042   6
 -14   4   0 20.6844 8.31519   5
 -14   4   0 20.2383 8.24282   7
 -14   4   0 30.7804 8.63148   4
  13  -4   0 21.9757 7.82007   6
  13  -4   0 28.6174 8.04491   5
 -13   4   0 18.6668 12.7364   7
 -13   4   0 30.9226 7.62319   4
 -13   4   0 20.3843 7.40246   5
 -13   4   0 12.8496 8.01611   7
  12  -4   0 29.8029 7.72279   6
  12  -4   0 19.9309 7.05910   5
  12  -4   0 19.2311 7.29452   7
  12  -4   0 15.3920 6.44391   3
  12  -4   0 1.73751 7.33896   7
 -12   4   0 18.5893 6.43168   5
 -12   4   0 12.9715 6.80240   4
 -12   4   0 18.9228 7.31244   7
 -12   4   0 21.4653 7.79511   7
  11  -4   0 100.623 11.7073   6
  11  -4   0 82.7605 9.00772   4
  11  -4   0 70.0640 8.44578   7
  11  -4   0 87.0374 10.8264   3
  11  -4   0 92.0367 12.4511   7
  11  -4   0 73.8552 8.11258   5
 -11   4   0 71.2504 8.95217   7
 -11   4   0 79.2033 9.17428   7
 -11   4   0 76.7438 9.20432   6
 -11   4   0 82.5023 10.4144   5
 -11   4   0 87.6694 11.1036   4
  10  -4   0 238.843 14.2549   7
  10  -4   0 255.755 13.5999   3
  10  -4   0 247.927 13.9700   6
  10  -4   0 239.406 13.3031   5
  10  -4   0 248.813 13.9634   4
  10  -4   0 257.751 14.3498   7
 -10   4   0 220.081 14.1462   6
 -10   4   0 236.145 13.9792   7
 -10   4   0 249.336 14.7358   7
 -10   4   0 250.151 13.1310   5
 -10   4   0 249.815 13.3572   4
   9  -4   0 10.3660 4.87274   6
   9  -4   0 6.71879 4.98961   4
   9  -4   0 2.44404 4.67010   7
   9  -4   0 7.40833 4.66291   5
   9  -4   0 6.01887 4.31162   7
   9  -4   0 5.48058 4.51778   3
  -9   4   0 -1.0833 3.95730   4
  -9   4   0 0.38045 4.53468   7
  -9   4   0 6.32882 4.54067   5
  -9   4   0 7.58787 5.24867   6
  -9   4   0 -2.8341 3.98058   7
   8  -4   0 179.011 10.2894   5
   8  -4   0 171.951 10.3757   7
   8  -4   0 170.007 10.1718   4
   8  -4   0 168.497 9.97891   6
   8  -4   0 162.982 10.3192   7
   8  -4   0 154.477 9.67832   3
  -8   4   0 148.954 10.3923   7
  -8   4   0 166.117 10.4745   7
  -8   4   0 163.941 10.3231   6
  -8   4   0 144.333 9.63156   5
  -8   4   0 158.720 9.59102   4
   7  -4   0 284.470 12.0324   3
   7  -4   0 299.408 12.2202   4
   7  -4   0 275.081 11.9165   6
   7  -4   0 304.233 12.2666   5
   7  -4   0 277.267 12.3645   7
   7  -4   0 300.661 12.7291   7
  -7   4   0 298.197 11.9765   4
  -7   4   0 305.599 12.7936   7
  -7   4   0 282.501 11.9395   5
  -7   4   0 300.796 12.9877   7
  -7   4   0 278.037 12.1084   6
   6  -4   0 70.5297 6.83116   3
   6  -4   0 77.6505 7.17281   7
   6  -4   0 68.9756 7.09991   7
   6  -4   0 85.3667 6.94352   6
   6  -4   0 72.6706 6.94225   4
   6  -4   0 82.4812 7.23865   5
  -6   4   0 75.7840 6.68021   4
  -6   4   0 72.5512 8.39961   3
  -6   4   0 84.4488 7.32268   7
  -6   4   0 77.8683 7.04052   6
  -6   4   0 86.0093 7.04314   5
  -6   4   0 84.8038 7.43230   7
   5  -4   0 106.449 7.10457   3
   5  -4   0 116.810 7.63950   7
   5  -4   0 109.155 7.30199   7
   5  -4   0 115.193 7.00340   4
   5  -4   0 110.470 7.41745   5
   5  -4   0 105.353 6.97993   6
  -5   4   0 111.005 7.02622   6
  -5   4   0 107.315 6.74715   4
  -5   4   0 111.511 7.12662   3
  -5   4   0 119.904 7.57768   7
  -5   4   0 107.643 7.18716   5
  -5   4   0 96.3993 7.26604   7
   4  -4   0 184.661 8.16616   6
   4  -4   0 211.095 9.15885   7
   4  -4   0 189.376 8.78513   5
   4  -4   0 179.586 8.48602   3
   4  -4   0 198.130 8.87783   7
   4  -4   0 205.992 8.22242   4
  -4   4   0 203.578 9.11167   7
  -4   4   0 190.157 8.59443   5
  -4   4   0 201.878 8.90944   7
  -4   4   0 199.105 8.22667   4
  -4   4   0 184.945 8.58968   3
  -4   4   0 179.020 8.08750   6
  -4   4   0 174.039 5.79875   2
   3  -4   0 104.171 5.83352   6
   3  -4   0 108.790 6.49597   5
   3  -4   0 124.063 4.46070   2
   3  -4   0 121.808 6.03674   4
   3  -4   0 119.723 6.74437   7
   3  -4   0 111.827 6.62310   7
   3  -4   0 111.374 6.48935   3
  -3   4   0 113.656 4.43693   2
  -3   4   0 133.131 6.78132   7
  -3   4   0 133.273 6.14790   4
  -3   4   0 113.189 6.57468   5
  -3   4   0 123.941 6.41192   3
  -3   4   0 114.999 5.95694   6
   2  -4   0 573.643 16.5761   5
   2  -4   0 596.832 16.9036   7
   2  -4   0 590.478 16.6732   3
   2  -4   0 567.672 15.2463   2
   2  -4   0 583.786 16.8561   7
   2  -4   0 545.671 15.8891   6
   2  -4   0 584.884 16.0865   4
  -2   4   0 577.893 16.5232   3
  -2   4   0 596.018 16.7167   5
  -2   4   0 584.312 16.8913   7
  -2   4   0 593.207 16.8502   7
  -2   4   0 557.853 15.7916   6
  -2   4   0 560.097 15.2531   2
  -2   4   0 585.064 16.1331   4
   1  -4   0 1451.90 36.4968   6
   1  -4   0 1488.95 37.4439   3
   1  -4   0 1453.44 37.5693   7
   1  -4   0 1443.96 36.8114   4
   1  -4   0 1441.84 36.5427   2
   1  -4   0 1467.41 37.2844   5
   1  -4   0 1478.69 37.5983   7
  -1   4   0 1475.30 36.4835   6
  -1   4   0 1391.26 36.5075   2
  -1   4   0 1509.18 37.6350   7
  -1   4   0 1471.66 37.3076   5
  -1   4   0 1472.92 37.2801   3
  -1   4   0 1375.04 37.8616   7
   0  -4   0 3005.42 75.5855   7
   0  -4   0 3105.88 74.5049   6
   0  -4   0 3046.44 75.0275   2
   0  -4   0 3015.56 75.1858   5
   0  -4   0 3064.31 75.3949   3
   0  -4   0 3028.24 74.9520   4
   0  -4   0 3098.48 75.6048   7
   0   4   0 3045.14 74.4702   6
   0   4   0 2981.98 75.5870   7
   0   4   0 3090.54 75.3453   3
   0   4   0 2972.56 75.1836   5
   0   4   0 3043.22 75.5801   7
  -1  -4   0 900.213 23.8426   4
  -1  -4   0 931.460 24.2829   2
  -1  -4   0 946.857 23.9786   5
  -1  -4   0 911.876 24.2845   3
  -1  -4   0 983.693 24.6375   7
   1   4   0 960.504 23.8468   4
   1   4   0 942.583 24.5951   7
   1   4   0 949.547 23.4068   6
   1   4   0 949.858 24.3266   3
   1   4   0 931.059 24.5388   7
   1   4   0 836.821 24.0476   5
   1   4   0 868.112 24.4359   2
  -2  -4   0 49.7995 3.57390   5
  -2  -4   0 55.8317 4.68775   2
  -2  -4   0 36.3474 4.41297   7
  -2  -4   0 56.7799 6.56084   7
   2   4   0 43.6578 3.30199   6
   2   4   0 35.1269 4.33823   3
   2   4   0 37.8106 3.74189   4
   2   4   0 49.8680 4.65283   2
   2   4   0 45.2745 3.37423   5
   2   4   0 37.1891 4.57811   7
   2   4   0 46.8070 4.40043   7
  -3  -4   0 69.8388 4.51842   4
  -3  -4   0 66.6099 4.68758   3
  -3  -4   0 76.7646 5.37807   7
  -3  -4   0 74.3247 5.34899   2
  -3  -4   0 78.6640 4.40574   6
  -3  -4   0 68.0386 5.26738   7
  -3  -4   0 72.6810 3.59944   5
   3   4   0 70.6802 3.58285   5
   3   4   0 73.3567 5.38707   2
   3   4   0 67.9765 4.67957   3
   3   4   0 72.4751 5.27333   7
   3   4   0 75.8528 5.34586   7
   3   4   0 71.0959 4.60842   4
  -4  -4   0 370.567 10.1208   5
  -4  -4   0 382.743 11.5046   3
  -4  -4   0 374.515 11.5298   4
  -4  -4   0 372.309 12.1295   7
  -4  -4   0 370.037 11.3482   6
  -4  -4   0 369.471 11.9386   2
  -4  -4   0 377.078 12.0388   7
   4   4   0 379.958 11.4120   3
   4   4   0 378.241 11.9587   2
   4   4   0 370.246 11.5062   4
   4   4   0 372.104 12.0400   7
   4   4   0 364.097 11.4236   6
  -5  -4   0 621.464 17.4416   6
  -5  -4   0 613.203 15.7378   5
  -5  -4   0 603.770 17.5288   2
  -5  -4   0 588.883 17.3334   4
  -5  -4   0 623.509 18.0106   7
  -5  -4   0 600.803 15.7049   5
  -5  -4   0 620.804 17.9601   7
  -5  -4   0 597.129 17.1860   3
   5   4   0 602.169 17.3908   4
   5   4   0 601.713 17.4186   6
   5   4   0 621.490 17.1871   3
   5   4   0 606.843 17.6013   2
   5   4   0 617.258 17.9124   7
   5   4   0 586.368 17.8275   7
  -6  -4   0 29.6341 3.94571   7
  -6  -4   0 23.5251 3.72392   7
  -6  -4   0 25.3526 3.62770   2
  -6  -4   0 18.6103 3.12425   3
  -6  -4   0 31.6654 2.96777   5
  -6  -4   0 29.3727 3.89914   6
  -6  -4   0 20.5947 3.27767   4
   6   4   0 35.8990 5.77450   7
   6   4   0 22.3073 3.55216   6
   6   4   0 26.6208 3.49146   4
   6   4   0 28.7198 3.82935   2
   6   4   0 25.9557 3.34229   3
   6   4   0 25.2255 3.64394   7
  -7  -4   0 335.168 12.2586   2
  -7  -4   0 353.727 12.4556   4
  -7  -4   0 347.335 12.6933   6
  -7  -4   0 338.015 12.8904   7
  -7  -4   0 354.698 11.9711   3
  -7  -4   0 336.340 9.95807   5
   7   4   0 332.270 12.0297   2
   7   4   0 332.445 12.5473   6
   7   4   0 350.926 12.8513   7
   7   4   0 361.318 13.0257   7
   7   4   0 355.346 12.4467   4
   7   4   0 349.709 11.9655   3
  -8  -4   0 35.4557 4.28037   4
  -8  -4   0 44.3969 5.56940   3
  -8  -4   0 34.3984 5.28500   6
  -8  -4   0 47.1512 5.12482   7
  -8  -4   0 41.2263 4.98231   7
  -8  -4   0 37.0011 3.93732   5
  -8  -4   0 40.5685 4.64405   2
   8   4   0 41.1946 4.39288   2
   8   4   0 40.6964 5.07590   6
   8   4   0 49.6611 5.97494   3
   8   4   0 35.5373 4.39991   4
   8   4   0 44.9532 5.11777   7
   8   4   0 42.4332 5.02109   7
  -9  -4   0 146.289 9.39303   7
  -9  -4   0 147.991 9.72406   6
  -9  -4   0 146.559 9.73803   7
  -9  -4   0 158.228 6.37841   5
  -9  -4   0 140.317 9.02969   4
  -9  -4   0 156.003 8.64325   2
   9   4   0 150.961 9.28708   6
   9   4   0 145.944 10.0172   3
   9   4   0 149.505 6.28572   5
   9   4   0 156.358 9.79016   7
   9   4   0 134.741 14.3561   7
   9   4   0 146.248 9.30207   4
   9   4   0 148.849 8.22736   2
 -10  -4   0 13.5921 4.72449   7
 -10  -4   0 2.04864 4.67611   6
 -10  -4   0 9.14380 4.12346   4
 -10  -4   0 5.70189 2.66470   5
 -10  -4   0 5.84393 3.88123   7
 -10  -4   0 10.2436 4.13359   2
  10   4   0 6.32113 4.39061   4
  10   4   0 12.8581 4.32247   3
  10   4   0 10.3494 4.42156   6
  10   4   0 7.46957 3.71444   2
  10   4   0 8.86295 4.45952   7
  10   4   0 8.69601 4.33447   7
  10   4   0 6.75611 2.72855   5
 -11  -4   0 17.7769 5.51513   7
 -11  -4   0 11.4492 4.77692   4
 -11  -4   0 18.2893 4.91800   2
 -11  -4   0 22.9531 3.47896   5
 -11  -4   0 10.8973 4.38559   7
 -11  -4   0 19.4932 5.82834   6
  11   4   0 27.6569 5.94678   7
  11   4   0 17.9626 4.38817   2
  11   4   0 13.7508 5.41308   4
  11   4   0 26.0903 6.99895   7
  11   4   0 20.6550 3.41095   5
  11   4   0 14.6686 4.71507   3
  11   4   0 25.1149 5.49235   6
 -12  -4   0 101.494 10.6314   4
 -12  -4   0 68.5164 8.09484   7
 -12  -4   0 72.8203 8.36582   7
 -12  -4   0 61.1703 7.94354   6
 -12  -4   0 79.6340 6.73561   5
  12   4   0 67.7234 8.26189   7
  12   4   0 72.8638 7.82219   2
  12   4   0 58.2869 11.4331   7
  12   4   0 68.7016 7.32154   3
  12   4   0 71.3322 7.88198   6
  12   4   0 95.9332 11.2025   4
  12   4   0 82.7488 6.59313   5
 -13  -4   0 65.6535 7.97609   4
 -13  -4   0 87.0614 11.6799   7
 -13  -4   0 70.4471 9.51031   6
 -13  -4   0 69.2912 7.11450   2
 -13  -4   0 86.1073 7.19112   5
 -13  -4   0 62.2756 8.19507   7
  13   4   0 88.1521 8.57642   2
  13   4   0 61.7649 8.71471   6
  13   4   0 49.0520 7.69202   4
  13   4   0 75.2149 7.06936   5
  13   4   0 62.8730 7.71553   3
  13   4   0 65.9420 8.62150   7
  13   4   0 60.5162 8.64207   7
 -14  -4   0 8.47223 5.68680   2
 -14  -4   0 12.3158 7.00481   7
 -14  -4   0 6.25576 9.90330   4
 -14  -4   0 7.00790 4.09584   5
 -14  -4   0 -1.0287 5.95535   7
  14   4   0 -13.766 6.85407   7
  14   4   0 2.09253 4.54449   2
  14   4   0 6.12834 4.33005   5
  14   4   0 7.43681 6.95351   7
  14   4   0 -4.5404 6.39899   3
 -15  -4   0 17.0005 6.44270   2
 -15  -4   0 3.69520 7.45380   7
 -15  -4   0 12.4308 8.38706   7
 -15  -4   0 6.07969 4.60166   5
 -15  -4   0 5.60322 6.95242   4
  15   4   0 4.74669 6.46384   3
  15   4   0 7.69079 7.84623   6
  15   4   0 18.5894 5.51148   2
  15   4   0 -5.1320 7.28519   3
  15   4   0 17.9525 7.37091   7
  15   4   0 14.1973 5.17548   5
 -16  -4   0 59.2116 6.53310   5
 -16  -4   0 35.0603 8.92372   4
 -16  -4   0 32.8350 7.06431   2
 -16  -4   0 46.0365 8.86196   7
 -16  -4   0 67.7915 15.1639   7
  16   4   0 50.5171 10.0577   7
  16   4   0 51.0696 6.66501   2
  16   4   0 39.2484 9.80040   6
  16   4   0 36.2444 10.4723   3
 -17  -4   0 23.5397 5.87812   5
 -17  -4   0 45.8156 10.6465   4
 -17  -4   0 28.3729 10.3181   7
  17   4   0 10.9442 9.46565   7
  17   4   0 16.4735 6.32604   2
  17   4   0 21.2586 8.71888   3
  17   4   0 12.1658 10.0969   6
 -18  -4   0 34.4091 10.6955   7
 -18  -4   0 14.0344 10.4636   4
  18   4   0 35.2405 10.1724   3
  18   4   0 19.7359 11.8712   6
 -19  -4   0 5.41840 11.6335   4
 -19  -4   0 10.8046 11.0333   7
  19   4   0 15.1090 10.7057   3
  19   4   0 5.66625 12.4276   6
  16  -5   0 16.6719 10.8178   6
  16  -5   0 0.21162 9.85228   3
 -16   5   0 -13.963 9.69588   4
 -16   5   0 5.40986 10.3517   5
 -16   5   0 2.85271 9.51884   7
  15  -5   0 3.94987 8.99598   6
  15  -5   0 -1.6471 8.46932   3
 -15   5   0 11.6773 8.80271   4
 -15   5   0 6.76871 8.87990   5
 -15   5   0 2.11889 8.07432   7
  14  -5   0 32.9439 9.79130   7
  14  -5   0 54.8554 9.58127   3
  14  -5   0 46.1564 9.74031   6
 -14   5   0 54.4496 9.84030   7
 -14   5   0 47.2824 9.09369   4
 -14   5   0 61.8784 9.85653   5
  13  -5   0 62.6292 10.5545   7
  13  -5   0 81.4253 9.89667   3
  13  -5   0 63.3164 9.78774   6
 -13   5   0 67.4698 9.91344   7
 -13   5   0 90.3177 10.0270   5
 -13   5   0 90.3703 11.3289   7
 -13   5   0 78.3855 9.85266   4
  12  -5   0 11.5108 7.33632   5
  12  -5   0 5.40393 6.24509   3
  12  -5   0 5.83059 9.63825   7
  12  -5   0 3.39751 6.67419   6
 -12   5   0 1.78894 6.46318   7
 -12   5   0 8.17063 7.66607   7
 -12   5   0 -4.0163 6.18912   5
  11  -5   0 43.0101 7.43850   3
  11  -5   0 20.3331 7.06276   4
  11  -5   0 39.2673 7.35971   6
  11  -5   0 27.3084 7.30900   5
  11  -5   0 35.4488 7.83760   7
  11  -5   0 31.6774 7.66138   7
 -11   5   0 23.4702 6.64489   7
 -11   5   0 34.4431 8.21674   6
 -11   5   0 28.5261 6.93999   5
 -11   5   0 39.6050 7.26764   4
 -11   5   0 23.8513 7.27906   7
  10  -5   0 44.6076 7.05723   7
  10  -5   0 46.5701 7.82874   7
  10  -5   0 43.3479 6.94750   3
  10  -5   0 29.5325 6.82971   5
  10  -5   0 39.7576 7.07003   6
  10  -5   0 49.9813 7.41748   4
 -10   5   0 46.5162 6.83989   4
 -10   5   0 43.1808 8.02492   7
 -10   5   0 54.0646 7.28800   5
 -10   5   0 45.2200 7.02385   7
 -10   5   0 39.6621 7.67176   6
   9  -5   0 11.9662 5.32119   7
   9  -5   0 6.14023 4.93936   3
   9  -5   0 14.6447 5.40433   5
   9  -5   0 8.92161 5.27858   4
   9  -5   0 12.9373 5.33468   6
   9  -5   0 9.18674 5.61413   7
  -9   5   0 13.4404 5.33790   5
  -9   5   0 8.59941 4.69170   7
  -9   5   0 16.0674 5.73540   6
  -9   5   0 11.5433 5.50295   7
  -9   5   0 6.38694 4.76264   4
   8  -5   0 72.8968 9.08950   7
   8  -5   0 41.4499 5.91411   7
   8  -5   0 79.2144 9.34025   5
   8  -5   0 51.2066 6.23055   6
   8  -5   0 46.4703 5.89538   3
   8  -5   0 71.6703 8.82599   4
  -8   5   0 52.8925 6.64038   7
  -8   5   0 75.9652 9.17058   6
  -8   5   0 67.6022 8.79026   7
  -8   5   0 72.4440 8.07715   4
  -8   5   0 68.2349 8.63059   5
   7  -5   0 16.9047 4.59617   5
   7  -5   0 18.6055 4.61713   4
   7  -5   0 18.5793 4.56558   7
   7  -5   0 15.6037 4.26813   6
   7  -5   0 21.5259 4.48517   3
   7  -5   0 27.4996 4.88042   7
  -7   5   0 13.9557 3.95912   4
  -7   5   0 11.8314 4.40725   7
  -7   5   0 13.0927 4.21506   3
  -7   5   0 19.5513 4.75450   6
  -7   5   0 11.1359 4.28584   7
  -7   5   0 20.1257 4.74613   5
   6  -5   0 597.829 19.3292   7
   6  -5   0 573.337 18.9101   3
   6  -5   0 619.951 19.2723   5
   6  -5   0 501.209 21.1847   7
   6  -5   0 616.064 18.6322   6
   6  -5   0 594.424 18.6941   4
  -6   5   0 597.597 18.6250   4
  -6   5   0 576.940 19.3415   7
  -6   5   0 577.452 19.5145   7
  -6   5   0 580.247 18.8357   6
  -6   5   0 587.053 18.9619   5
  -6   5   0 614.686 19.0826   3
   5  -5   0 201.772 9.12368   6
   5  -5   0 194.240 9.73676   7
   5  -5   0 183.058 9.89321   5
   5  -5   0 210.821 9.51892   3
   5  -5   0 197.173 9.05921   4
   5  -5   0 197.604 9.74292   7
  -5   5   0 210.531 9.88720   3
  -5   5   0 208.136 9.86590   7
  -5   5   0 217.270 9.87693   5
  -5   5   0 189.255 6.12888   2
  -5   5   0 205.798 9.09275   4
  -5   5   0 207.283 6.20306   2
  -5   5   0 195.535 9.13259   6
  -5   5   0 208.494 10.0599   7
   4  -5   0 18.6278 3.50151   7
   4  -5   0 20.4700 3.35075   4
   4  -5   0 16.2793 3.39921   3
   4  -5   0 17.4253 4.02161   5
   4  -5   0 16.9598 3.52089   7
   4  -5   0 18.7548 3.41662   6
  -4   5   0 31.9023 4.11488   3
  -4   5   0 27.2293 3.51015   4
  -4   5   0 26.3801 4.29825   7
  -4   5   0 29.2041 4.11483   7
  -4   5   0 26.7842 4.19214   5
  -4   5   0 31.3135 3.72610   6
  -4   5   0 26.4927 3.05698   2
   3  -5   0 107.232 5.94623   6
   3  -5   0 101.585 6.80761   3
  -3   5   0 106.699 6.70465   3
  -3   5   0 110.577 6.74670   7
  -3   5   0 104.774 5.92274   6
   2  -5   0 128.601 6.93028   7
   2  -5   0 121.494 5.79585   6
   2  -5   0 155.329 6.36880   4
   2  -5   0 122.910 7.06942   3
   2  -5   0 141.445 7.18670   7
  -2   5   0 110.045 5.67876   6
  -2   5   0 145.619 6.96777   5
  -2   5   0 127.912 7.02933   7
  -2   5   0 119.739 6.92675   7
  -2   5   0 118.498 6.69997   3
   1  -5   0 185.700 6.71729   2
   1  -5   0 184.590 7.80988   7
   1  -5   0 181.899 7.93445   7
   1  -5   0 183.090 7.67828   5
   1  -5   0 186.815 6.86464   4
   1  -5   0 157.283 7.14359   6
  -1   5   0 171.610 6.34905   6
  -1   5   0 181.389 7.82018   7
  -1   5   0 174.977 6.74260   2
  -1   5   0 193.220 7.96051   7
  -1   5   0 176.143 7.56447   5
  -1   5   0 181.205 7.56850   3
   0  -5   0 1599.30 41.3789   7
   0  -5   0 1610.23 39.9023   6
   0  -5   0 1581.77 40.5553   2
   0  -5   0 1597.65 40.4831   4
   0  -5   0 1589.30 40.8268   5
   0   5   0 1621.74 41.4379   7
   0   5   0 1603.87 39.8575   6
   0   5   0 1602.26 40.9433   3
   0   5   0 1577.77 40.8253   5
   0   5   0 1598.94 40.5646   2
  -1  -5   0 420.442 13.2252   7
  -1  -5   0 426.705 12.8876   3
  -1  -5   0 427.803 12.5242   5
  -1  -5   0 401.037 13.1463   7
  -1  -5   0 420.773 12.7975   2
  -1  -5   0 414.012 12.2772   4
  -1  -5   0 423.975 11.6368   6
   1   5   0 450.060 12.9521   3
   1   5   0 433.727 11.6403   6
   1   5   0 429.922 12.2476   4
   1   5   0 424.257 12.7906   2
   1   5   0 418.498 13.1992   7
   1   5   0 421.799 12.4484   5
  -2  -5   0 12.5927 2.67398   3
  -2  -5   0 17.9880 4.71685   7
  -2  -5   0 9.68531 2.28484   5
  -2  -5   0 8.19195 2.42608   7
  -2  -5   0 9.90859 2.35209   4
  -2  -5   0 10.8792 2.63061   2
   2   5   0 12.9953 2.70030   3
   2   5   0 5.80561 2.41258   7
   2   5   0 8.93355 2.23096   4
   2   5   0 7.13511 2.65144   2
   2   5   0 12.2915 2.02134   6
   2   5   0 11.1676 2.35196   5
   2   5   0 7.34477 2.49671   7
  -3  -5   0 1025.97 26.3072   5
  -3  -5   0 1057.43 27.7178   7
  -3  -5   0 1028.37 27.5136   2
  -3  -5   0 1031.73 26.8913   4
  -3  -5   0 1018.59 27.0689   3
   3   5   0 1053.35 27.7625   7
   3   5   0 1035.68 27.0755   3
   3   5   0 994.560 26.3012   5
   3   5   0 1038.61 27.6813   7
   3   5   0 1035.69 27.5121   2
   3   5   0 1069.36 26.9387   4
   3   5   0 951.891 26.7139   6
  -4  -5   0 2542.84 65.0457   7
  -4  -5   0 2607.36 64.1755   6
  -4  -5   0 2588.97 65.1460   7
  -4  -5   0 2563.43 64.4098   4
  -4  -5   0 2554.15 63.3498   5
  -4  -5   0 2583.67 64.4578   3
  -4  -5   0 2589.35 64.8974   2
   4   5   0 2521.04 63.3521   5
   4   5   0 2565.39 64.3801   3
   4   5   0 2550.68 64.8882   2
   4   5   0 2610.58 65.0822   7
   4   5   0 2555.37 65.0707   7
   4   5   0 2651.16 64.4499   4
   4   5   0 2532.85 64.1737   6
  -5  -5   0 680.570 19.0285   3
  -5  -5   0 676.937 18.9877   6
  -5  -5   0 663.387 17.4787   5
  -5  -5   0 691.193 19.6076   2
  -5  -5   0 695.344 19.8758   7
  -5  -5   0 652.135 19.7002   7
  -5  -5   0 660.766 19.0796   4
   5   5   0 665.126 19.5175   2
   5   5   0 651.132 18.9030   3
   5   5   0 695.897 19.1681   4
   5   5   0 677.684 18.9968   6
   5   5   0 687.420 19.9271   7
   5   5   0 665.867 19.7555   7
  -6  -5   0 199.454 6.50113   5
  -6  -5   0 216.993 8.88526   6
  -6  -5   0 219.861 8.70193   3
  -6  -5   0 198.575 6.50841   5
  -6  -5   0 217.458 9.47417   7
  -6  -5   0 190.992 8.67133   4
  -6  -5   0 213.753 9.30679   2
  -6  -5   0 217.011 9.41419   7
   6   5   0 210.577 9.42944   7
   6   5   0 207.792 8.76227   6
   6   5   0 197.136 8.82404   4
   6   5   0 206.341 9.50690   7
   6   5   0 204.824 9.21524   2
   6   5   0 189.291 8.31567   3
  -7  -5   0 89.9815 7.05334   4
  -7  -5   0 83.8179 7.35000   2
  -7  -5   0 76.1105 4.12406   5
  -7  -5   0 97.5090 4.21089   5
   7   5   0 82.4575 7.41363   7
   7   5   0 69.1840 6.91496   4
   7   5   0 54.8750 7.31937   7
   7   5   0 76.3792 6.99638   2
   7   5   0 81.0387 6.53735   3
  -8  -5   0 44.2805 5.00875   4
  -8  -5   0 44.8722 4.07004   5
  -8  -5   0 53.1198 6.98632   7
  -8  -5   0 76.7700 7.73828   7
  -8  -5   0 53.7807 6.38031   3
  -8  -5   0 53.4847 6.65338   6
  -8  -5   0 57.4827 7.00106   2
   8   5   0 58.7753 6.97408   4
   8   5   0 68.1415 7.74605   7
   8   5   0 36.3951 4.79421   7
   8   5   0 59.3031 6.46890   3
   8   5   0 50.6017 6.64276   2
   8   5   0 55.9539 7.04535   6
  -9  -5   0 30.1255 4.92516   7
  -9  -5   0 30.2012 4.58102   4
  -9  -5   0 20.4478 4.99155   6
  -9  -5   0 22.9457 2.71012   5
  -9  -5   0 21.1694 4.47924   7
  -9  -5   0 24.9497 4.07116   3
  -9  -5   0 33.0300 4.76855   2
   9   5   0 32.5609 4.56234   2
   9   5   0 33.2513 6.48799   7
   9   5   0 26.6279 4.92743   7
   9   5   0 28.5243 4.99887   4
   9   5   0 20.2442 4.60271   6
 -10  -5   0 583.106 24.6765   2
 -10  -5   0 605.555 21.2979   7
 -10  -5   0 618.792 17.2189   5
 -10  -5   0 645.371 20.7968   4
 -10  -5   0 631.694 21.5288   7
 -10  -5   0 654.545 21.3134   6
  10   5   0 645.654 21.4754   7
  10   5   0 627.237 20.0333   3
  10   5   0 629.632 19.7965   2
  10   5   0 630.481 21.0128   6
  10   5   0 613.591 20.7733   4
 -11  -5   0 216.262 8.20992   5
 -11  -5   0 226.654 12.9088   7
 -11  -5   0 211.791 11.5394   2
 -11  -5   0 210.541 11.7365   4
 -11  -5   0 203.276 12.3992   7
 -11  -5   0 219.549 12.9764   6
  11   5   0 220.699 10.9884   2
  11   5   0 210.645 12.6011   7
  11   5   0 206.622 11.4094   3
  11   5   0 203.194 12.2696   6
  11   5   0 185.933 14.4442   7
  11   5   0 213.524 12.1617   4
 -12  -5   0 25.2356 6.29947   4
 -12  -5   0 25.0149 6.38152   7
 -12  -5   0 26.4321 6.85078   6
 -12  -5   0 31.7634 10.2989   7
 -12  -5   0 25.5404 5.88605   2
 -12  -5   0 22.6613 3.62491   5
  12   5   0 24.6848 6.76690   6
  12   5   0 23.0378 5.69664   3
  12   5   0 18.5182 5.12294   2
  12   5   0 25.0888 6.27531   4
  12   5   0 16.8015 5.99312   7
  12   5   0 17.7044 5.98422   7
 -13  -5   0 182.406 14.0065   7
 -13  -5   0 178.265 13.3254   4
 -13  -5   0 163.588 11.8612   2
 -13  -5   0 181.048 14.5501   6
 -13  -5   0 165.994 8.39839   5
 -13  -5   0 180.982 14.3996   7
  13   5   0 197.765 14.0661   7
  13   5   0 179.092 13.7050   6
  13   5   0 165.649 14.3127   7
  13   5   0 162.639 12.8448   3
  13   5   0 165.860 10.8359   2
  13   5   0 155.177 13.2770   4
 -14  -5   0 41.0580 8.29988   7
 -14  -5   0 47.1533 7.96522   7
 -14  -5   0 54.7395 7.57203   2
 -14  -5   0 61.5249 6.79462   5
  14   5   0 55.2839 8.35452   7
  14   5   0 47.1076 6.50389   2
  14   5   0 38.4040 7.72814   3
  14   5   0 37.8436 8.75430   7
 -15  -5   0 58.3703 7.43749   5
 -15  -5   0 45.9585 7.81145   2
 -15  -5   0 60.6672 9.45772   4
 -15  -5   0 58.4314 9.73483   7
 -15  -5   0 48.7149 8.90014   7
  15   5   0 63.7302 9.30071   7
  15   5   0 50.0885 9.73478   6
  15   5   0 49.8645 8.79775   3
  15   5   0 56.1929 7.02234   2
 -16  -5   0 10.5668 8.43477   4
 -16  -5   0 6.96968 7.47840   7
 -16  -5   0 9.25923 10.2848   7
 -16  -5   0 32.7264 7.81318   2
 -16  -5   0 26.0320 5.15270   5
  16   5   0 17.3512 9.07483   7
  16   5   0 18.4986 6.25810   2
  16   5   0 19.4447 9.35945   6
 -17  -5   0 12.1543 5.17494   5
 -17  -5   0 14.6251 9.19214   7
 -17  -5   0 22.5675 10.0041   4
  17   5   0 5.78170 9.17309   7
  17   5   0 -3.0338 6.31456   2
  17   5   0 13.3402 9.46363   6
  17   5   0 1.38361 7.97783   3
 -18  -5   0 10.3825 10.3619   4
 -18  -5   0 2.29091 10.3532   7
  18   5   0 16.5441 7.33674   2
  18   5   0 1.01940 11.0589   6
  18   5   0 17.5030 9.18136   3
 -19  -5   0 10.4425 10.9806   7
 -19  -5   0 17.1502 12.1110   4
  19   5   0 20.3102 10.8561   3
  19   5   0 46.8518 13.9179   6
  16  -6   0 -8.4229 9.97277   3
  16  -6   0 5.42295 11.2372   6
 -16   6   0 12.6839 11.2479   5
 -16   6   0 -0.8631 10.3088   4
 -16   6   0 -6.0698 10.2910   7
  15  -6   0 7.11859 9.91187   6
  15  -6   0 7.99571 9.32238   3
 -15   6   0 3.20484 9.58241   5
 -15   6   0 15.4815 8.89786   7
 -15   6   0 12.8488 9.10571   4
  14  -6   0 38.3470 13.3372   7
  14  -6   0 35.3956 9.45449   3
  14  -6   0 41.3003 10.3526   6
 -14   6   0 43.0378 9.70944   4
 -14   6   0 22.5141 9.10993   5
 -14   6   0 23.8939 9.08438   7
  13  -6   0 5.50616 8.70183   7
  13  -6   0 24.5490 8.15286   6
  13  -6   0 23.6919 8.29591   3
 -13   6   0 16.2086 8.08315   4
 -13   6   0 14.2709 7.93010   7
 -13   6   0 28.7115 8.61281   5
  12  -6   0 21.2811 7.42271   3
  12  -6   0 12.6400 8.65881   6
  12  -6   0 8.40398 8.78796   7
 -12   6   0 23.9349 7.57790   5
 -12   6   0 18.4849 7.54194   4
 -12   6   0 13.9885 8.00171   7
 -12   6   0 17.1779 8.00249   7
  11  -6   0 25.3600 7.76140   7
  11  -6   0 15.2036 6.77423   3
  11  -6   0 -2.9825 7.75624   4
  11  -6   0 8.01048 6.23426   6
  11  -6   0 13.8829 7.15357   5
 -11   6   0 2.41891 7.04809   7
 -11   6   0 11.1065 6.59762   5
 -11   6   0 9.28118 7.26570   6
 -11   6   0 2.09448 6.25654   7
 -11   6   0 3.29914 6.10053   4
  10  -6   0 65.8407 8.79791   7
  10  -6   0 49.3808 9.45750   7
  10  -6   0 67.1085 8.05462   3
  10  -6   0 68.7997 8.18363   6
  10  -6   0 50.1891 7.93292   4
  10  -6   0 61.1969 8.13092   5
 -10   6   0 99.4922 11.1760   4
 -10   6   0 60.4236 8.63006   7
 -10   6   0 103.973 12.7042   6
 -10   6   0 101.927 11.9908   7
 -10   6   0 63.8555 8.09849   5
   9  -6   0 92.9777 11.4790   5
   9  -6   0 101.513 11.4768   7
   9  -6   0 88.7721 10.1234   6
   9  -6   0 84.8048 11.2631   7
   9  -6   0 81.6329 8.33488   4
   9  -6   0 103.804 10.7467   3
  -9   6   0 97.0044 10.7759   7
  -9   6   0 107.326 11.0490   5
  -9   6   0 100.696 11.2210   6
  -9   6   0 88.8014 11.5299   7
  -9   6   0 89.6772 10.0184   4
   8  -6   0 202.041 12.6146   5
   8  -6   0 229.667 11.9672   6
   8  -6   0 216.332 12.3215   3
   8  -6   0 222.889 13.0022   7
   8  -6   0 193.037 12.1699   4
   8  -6   0 193.238 12.8816   7
  -8   6   0 231.205 12.5319   5
  -8   6   0 231.646 12.5786   6
  -8   6   0 208.643 11.6822   4
  -8   6   0 200.674 12.4253   7
  -8   6   0 217.908 13.3231   7
   7  -6   0 322.221 13.4220   6
   7  -6   0 343.855 14.6662   7
   7  -6   0 355.729 14.4248   5
   7  -6   0 318.397 13.9996   3
   7  -6   0 346.323 14.8145   7
   7  -6   0 322.292 13.7683   4
  -7   6   0 311.680 14.6341   7
  -7   6   0 330.486 14.5150   7
  -7   6   0 329.952 14.2442   3
  -7   6   0 337.265 14.1781   5
  -7   6   0 324.124 13.4747   4
  -7   6   0 326.603 13.7686   6
   6  -6   0 773.661 23.9275   3
   6  -6   0 791.597 23.3799   6
   6  -6   0 789.670 23.5980   4
   6  -6   0 793.061 24.5529   7
   6  -6   0 806.716 24.1654   5
   6  -6   0 800.145 24.7504   7
  -6   6   0 767.694 23.9701   5
  -6   6   0 787.019 19.8806   2
  -6   6   0 786.218 24.1021   3
  -6   6   0 764.863 24.6003   7
  -6   6   0 785.787 24.6368   7
  -6   6   0 807.062 23.6729   4
  -6   6   0 695.991 24.9818   6
   5  -6   0 295.407 11.5670   6
   5  -6   0 292.777 12.8562   7
   5  -6   0 302.633 12.6161   5
   5  -6   0 311.822 12.4943   3
   5  -6   0 289.656 11.7589   4
  -5   6   0 298.633 12.8240   7
  -5   6   0 290.773 8.91207   2
  -5   6   0 298.330 11.6418   6
  -5   6   0 313.114 12.5918   3
  -5   6   0 297.871 12.5714   5
  -5   6   0 319.555 11.8931   4
  -5   6   0 317.555 12.8559   7
   4  -6   0 11.8047 3.51597   7
   4  -6   0 5.31443 3.55969   3
   4  -6   0 3.67750 2.96316   6
   4  -6   0 5.73854 3.46039   7
   4  -6   0 5.97249 2.95869   4
  -4   6   0 3.66710 3.32271   2
  -4   6   0 5.66619 3.00499   6
  -4   6   0 8.26271 3.03016   4
  -4   6   0 3.64293 2.88574   7
  -4   6   0 5.95451 3.75400   5
  -4   6   0 6.92555 3.88432   3
  -4   6   0 5.85813 2.91654   7
   3  -6   0 61.2722 5.34506   6
   3  -6   0 64.2400 6.66434   3
   3  -6   0 68.8637 4.35818   2
   3  -6   0 70.4476 6.67579   5
   3  -6   0 77.1350 5.75198   4
   3  -6   0 67.3894 6.49018   7
   3  -6   0 71.3756 6.58811   7
  -3   6   0 73.3270 4.51775   2
  -3   6   0 72.2019 6.60688   5
  -3   6   0 63.0036 6.57661   7
  -3   6   0 75.0347 5.43828   6
  -3   6   0 66.4333 6.19190   3
  -3   6   0 62.7264 6.32967   7
   2  -6   0 1079.90 28.2109   2
   2  -6   0 1111.14 28.9387   4
   2  -6   0 1127.29 30.1258   7
   2  -6   0 1100.03 29.6625   5
   2  -6   0 1121.28 30.0892   7
   2  -6   0 1057.46 29.7191   3
   2  -6   0 1083.45 28.4702   6
  -2   6   0 1034.84 29.8434   7
  -2   6   0 1063.93 29.5144   5
  -2   6   0 1077.53 28.3969   6
  -2   6   0 1054.55 28.1744   2
  -2   6   0 1092.33 29.5717   3
  -2   6   0 1098.05 30.0749   7
   1  -6   0 230.157 9.62214   3
   1  -6   0 254.698 8.70885   4
   1  -6   0 241.411 9.82522   7
   1  -6   0 224.953 8.08314   6
   1  -6   0 256.677 9.89926   7
   1  -6   0 249.376 9.56560   5
   1  -6   0 248.770 8.59401   2
  -1   6   0 234.271 7.99969   6
  -1   6   0 244.715 9.75333   7
  -1   6   0 246.240 9.42908   3
  -1   6   0 240.855 9.80699   7
  -1   6   0 245.561 8.55820   2
  -1   6   0 242.783 9.47102   5
   0  -6   0 383.413 11.4873   6
   0  -6   0 405.840 12.7632   5
   0  -6   0 374.881 13.1057   7
   0  -6   0 391.841 13.2117   7
   0  -6   0 395.682 13.0373   3
   0  -6   0 402.245 12.1416   4
   0  -6   0 400.864 12.3294   2
   0   6   0 413.934 11.3658   6
   0   6   0 392.011 13.1751   7
   0   6   0 397.770 12.7985   3
   0   6   0 408.751 12.6473   5
   0   6   0 407.944 13.2927   7
   0   6   0 401.258 12.3587   2
  -1  -6   0 1016.14 26.5208   4
  -1  -6   0 1007.25 27.0220   2
  -1  -6   0 991.642 26.7751   5
  -1  -6   0 990.957 27.0906   3
  -1  -6   0 1024.73 27.6395   7
  -1  -6   0 971.481 27.5297   7
  -1  -6   0 1002.51 25.8324   6
   1   6   0 999.671 26.9976   2
   1   6   0 1001.95 26.7791   5
   1   6   0 1023.34 25.8144   6
   1   6   0 1030.71 27.5658   7
   1   6   0 1037.09 26.5187   4
   1   6   0 1009.29 27.0844   3
  -2  -6   0 6.54361 2.34501   4
  -2  -6   0 6.88146 2.77397   2
  -2  -6   0 5.54082 2.36138   5
  -2  -6   0 2.40482 2.64795   3
   2   6   0 9.88827 2.76301   3
   2   6   0 5.93344 2.28417   4
   2   6   0 6.54060 2.88119   2
   2   6   0 5.63504 2.25018   5
  -3  -6   0 1371.12 36.0191   4
  -3  -6   0 1381.09 36.3855   3
  -3  -6   0 1426.18 37.1282   7
  -3  -6   0 1454.92 37.1244   7
  -3  -6   0 1386.74 35.6299   5
  -3  -6   0 1417.61 36.8658   2
   3   6   0 1372.96 36.7911   2
   3   6   0 1383.47 35.6459   5
   3   6   0 1415.66 36.3610   3
   3   6   0 1367.14 35.5649   6
   3   6   0 1416.58 36.0745   4
  -4  -6   0 135.335 7.54692   7
  -4  -6   0 125.528 6.73904   3
  -4  -6   0 139.687 7.57865   7
  -4  -6   0 144.678 6.58229   4
  -4  -6   0 131.124 7.62499   2
  -4  -6   0 136.759 5.59608   5
   4   6   0 128.392 7.40359   2
   4   6   0 113.460 6.26488   5
   4   6   0 132.948 6.59952   4
   4   6   0 140.067 7.61708   7
   4   6   0 118.634 7.63097   7
   4   6   0 140.573 6.87216   3
   4   6   0 132.560 6.17262   6
  -5  -6   0 15.3699 2.21389   5
  -5  -6   0 8.72462 3.41052   7
  -5  -6   0 17.5887 3.69247   2
  -5  -6   0 13.1738 3.48339   7
  -5  -6   0 16.2943 3.15748   4
  -5  -6   0 10.9505 2.85927   3
   5   6   0 11.6693 2.88982   6
   5   6   0 14.8759 3.77741   2
   5   6   0 6.93809 2.86301   3
   5   6   0 19.1522 3.81352   7
   5   6   0 10.0181 3.33325   7
   5   6   0 13.9643 3.11719   4
  -6  -6   0 12.7513 3.07520   3
  -6  -6   0 5.77000 1.98411   5
  -6  -6   0 4.74416 3.05228   4
  -6  -6   0 4.93965 3.75748   2
  -6  -6   0 2.58697 3.22508   7
  -6  -6   0 7.79971 3.12626   6
  -6  -6   0 2.56463 3.37140   7
   6   6   0 2.30526 2.97177   7
   6   6   0 3.60065 3.03081   4
   6   6   0 7.71665 2.95104   3
   6   6   0 5.47401 3.26280   7
   6   6   0 6.19289 3.02887   6
   6   6   0 7.64670 3.74389   2
  -7  -6   0 161.595 8.04560   3
  -7  -6   0 143.908 5.51549   5
  -7  -6   0 157.009 9.03476   7
  -7  -6   0 150.836 8.35369   6
  -7  -6   0 150.803 8.23955   4
  -7  -6   0 155.225 9.11668   2
   7   6   0 153.441 8.09351   3
   7   6   0 140.853 8.16261   6
   7   6   0 142.837 9.14024   7
   7   6   0 138.224 8.71747   2
   7   6   0 103.679 10.4571   7
   7   6   0 127.821 8.29357   4
  -8  -6   0 99.3966 9.59619   6
  -8  -6   0 114.819 8.60250   7
  -8  -6   0 115.864 8.68033   7
  -8  -6   0 115.737 4.90770   5
  -8  -6   0 117.669 7.57709   3
  -8  -6   0 109.489 8.52043   2
  -8  -6   0 106.501 4.87459   5
  -8  -6   0 115.473 8.00406   4
   8   6   0 115.100 8.63062   7
   8   6   0 114.093 8.08234   6
   8   6   0 120.596 7.56052   3
   8   6   0 118.693 8.19700   4
   8   6   0 118.847 8.20287   2
  -9  -6   0 160.220 10.3215   7
  -9  -6   0 163.860 9.95002   6
  -9  -6   0 146.599 11.2863   2
  -9  -6   0 170.790 9.50329   4
  -9  -6   0 157.866 6.05391   5
  -9  -6   0 175.292 9.16582   3
   9   6   0 145.628 15.1421   7
   9   6   0 165.128 9.38852   2
   9   6   0 176.600 9.82311   4
   9   6   0 164.939 9.66569   6
   9   6   0 149.915 9.22732   3
 -10  -6   0 139.269 10.0946   6
 -10  -6   0 129.706 9.47000   4
 -10  -6   0 141.036 8.92228   3
 -10  -6   0 111.529 9.37403   2
 -10  -6   0 130.838 10.0585   7
 -10  -6   0 125.155 5.71560   5
 -10  -6   0 131.996 10.3417   7
  10   6   0 129.332 9.57139   6
  10   6   0 138.817 9.03556   2
  10   6   0 139.258 10.3457   7
  10   6   0 120.841 10.3981   7
  10   6   0 137.583 9.99595   4
  10   6   0 125.843 9.07795   3
 -11  -6   0 29.7848 5.45752   4
 -11  -6   0 26.8495 5.48313   7
 -11  -6   0 34.7974 6.59779   7
 -11  -6   0 44.8356 4.63954   5
 -11  -6   0 35.6690 6.59973   6
 -11  -6   0 21.6656 5.77385   2
  11   6   0 28.9658 5.71720   4
  11   6   0 23.6304 5.60592   6
  11   6   0 26.2852 5.25013   2
  11   6   0 38.2525 6.53692   7
  11   6   0 20.8634 5.09759   3
  11   6   0 33.6181 6.33970   7
 -12  -6   0 25.8532 6.08835   4
 -12  -6   0 29.6146 6.30388   2
 -12  -6   0 16.6922 6.64389   6
 -12  -6   0 23.1723 6.01624   7
 -12  -6   0 15.2609 6.23382   7
 -12  -6   0 25.1701 3.35049   5
  12   6   0 17.5378 5.86171   7
  12   6   0 10.5074 5.99698   7
  12   6   0 13.7778 5.53185   3
  12   6   0 18.1927 6.51644   6
  12   6   0 28.2231 5.52513   2
  12   6   0 31.5755 6.92199   4
 -13  -6   0 25.9468 6.93716   4
 -13  -6   0 26.2196 6.54303   2
 -13  -6   0 15.8724 3.45576   5
 -13  -6   0 27.2743 7.60857   6
 -13  -6   0 15.8178 7.15957   7
 -13  -6   0 17.3441 6.20587   7
  13   6   0 16.4523 6.77393   4
  13   6   0 22.6857 5.58661   2
  13   6   0 11.5768 6.96638   7
  13   6   0 25.9748 7.34903   6
  13   6   0 20.1151 6.21119   3
  13   6   0 30.9935 7.22476   7
 -14  -6   0 6.12560 6.81357   7
 -14  -6   0 9.20181 6.79188   2
 -14  -6   0 -0.9782 3.26322   5
 -14  -6   0 8.01273 7.03206   7
  14   6   0 -0.7641 7.31956   7
  14   6   0 10.1571 7.19143   7
  14   6   0 2.58775 5.10678   2
  14   6   0 -1.6401 8.40932   6
  14   6   0 1.06661 6.25850   3
 -15  -6   0 10.1307 7.35609   7
 -15  -6   0 19.5079 7.97403   4
 -15  -6   0 26.6758 9.45569   7
 -15  -6   0 18.7211 4.16927   5
 -15  -6   0 19.6685 7.65111   2
  15   6   0 15.6736 7.88137   7
  15   6   0 28.5668 8.33559   6
  15   6   0 15.7157 7.59518   3
  15   6   0 19.4753 6.41399   2
 -16  -6   0 5.71862 10.7128   7
 -16  -6   0 14.8223 8.16923   2
 -16  -6   0 13.3781 8.27678   7
 -16  -6   0 12.2690 4.24902   5
 -16  -6   0 11.5920 8.30965   4
  16   6   0 15.8047 6.78269   2
  16   6   0 10.7201 8.78040   6
  16   6   0 -4.8230 8.00121   7
 -17  -6   0 8.84606 8.36816   4
 -17  -6   0 7.27515 8.62873   7
  17   6   0 -6.7361 7.35550   3
  17   6   0 -11.518 8.75053   7
  17   6   0 4.82100 6.79015   2
  17   6   0 33.0469 10.5746   6
 -18  -6   0 0.42662 8.68860   4
 -18  -6   0 14.6562 9.18323   7
  18   6   0 0.99928 10.2381   6
  18   6   0 16.3171 9.41150   3
  18   6   0 14.1506 7.78211   2
 -19  -6   0 4.08298 11.3442   4
 -19  -6   0 5.85787 11.1597   7
  19   6   0 6.76152 10.5015   3
  19   6   0 35.9114 13.9346   6
  15  -7   0 -22.378 9.13359   6
  15  -7   0 -20.100 9.23330   3
 -15   7   0 -0.9291 9.87484   5
 -15   7   0 -3.2514 9.13421   7
 -15   7   0 -6.8846 9.40178   4
  14  -7   0 2.65316 9.16567   6
  14  -7   0 11.7732 9.14140   3
 -14   7   0 14.0693 9.29054   7
 -14   7   0 19.7933 9.07396   4
 -14   7   0 7.61663 9.16834   5
  13  -7   0 16.1946 8.05296   6
  13  -7   0 3.72485 7.96028   3
  13  -7   0 19.7555 9.30774   7
 -13   7   0 -0.5494 8.08195   5
 -13   7   0 16.5492 8.19967   4
 -13   7   0 9.61447 7.98057   7
  12  -7   0 11.4628 7.44314   6
  12  -7   0 -1.8450 6.80919   7
  12  -7   0 0.82263 6.67732   3
 -12   7   0 3.68627 7.32377   5
 -12   7   0 -4.8885 7.76233   7
 -12   7   0 0.29295 6.91572   7
 -12   7   0 -2.4615 6.70647   4
  11  -7   0 -7.4314 6.35393   7
  11  -7   0 6.66511 6.75199   6
 -11   7   0 10.8156 7.63764   4
 -11   7   0 2.24774 6.95663   7
 -11   7   0 8.21288 6.93985   5
 -11   7   0 8.80292 9.17857   6
 -11   7   0 4.62110 6.38833   7
  10  -7   0 261.275 16.0152   4
  10  -7   0 304.995 16.5123   3
  10  -7   0 294.309 17.6074   7
  10  -7   0 233.201 24.2045   7
  10  -7   0 306.431 17.0619   5
  10  -7   0 293.315 15.6406   6
 -10   7   0 282.470 15.8313   4
 -10   7   0 286.798 17.4500   7
 -10   7   0 298.422 16.2419   5
 -10   7   0 317.618 16.7139   6
 -10   7   0 303.135 16.9380   7
   9  -7   0 561.538 22.5541   7
   9  -7   0 550.166 21.7246   5
   9  -7   0 537.134 21.3531   3
   9  -7   0 542.437 21.2372   4
   9  -7   0 539.656 20.5065   6
  -9   7   0 560.121 21.9864   7
  -9   7   0 541.778 21.0733   6
  -9   7   0 572.798 22.7408   7
  -9   7   0 553.933 20.7663   4
  -9   7   0 589.334 21.5926   5
   8  -7   0 182.787 12.2553   4
   8  -7   0 188.210 13.2130   7
   8  -7   0 175.168 12.4116   3
   8  -7   0 184.988 11.6143   6
   8  -7   0 180.121 12.8720   5
   8  -7   0 182.249 13.1263   7
  -8   7   0 177.702 12.1509   6
  -8   7   0 180.130 12.4572   7
  -8   7   0 204.046 12.7120   3
  -8   7   0 200.967 11.8666   4
  -8   7   0 213.477 12.5804   5
  -8   7   0 180.608 13.0652   7
   7  -7   0 149.146 11.1906   5
   7  -7   0 115.630 10.1541   3
   7  -7   0 142.859 9.97955   4
   7  -7   0 127.266 10.9592   7
   7  -7   0 119.125 9.33186   6
   7  -7   0 124.567 10.4952   7
  -7   7   0 116.329 10.3154   7
  -7   7   0 130.840 9.58761   4
  -7   7   0 117.506 10.9076   7
  -7   7   0 125.872 9.92255   6
  -7   7   0 119.040 10.0290   5
  -7   7   0 119.920 10.2743   3
   6  -7   0 93.8543 7.90517   6
   6  -7   0 78.3131 9.52898   5
   6  -7   0 82.2259 9.35881   7
   6  -7   0 77.5966 9.07505   7
   6  -7   0 79.9520 9.05991   3
   6  -7   0 88.5864 8.48132   4
  -6   7   0 77.8711 8.68809   7
  -6   7   0 87.6688 9.21030   5
  -6   7   0 87.6577 9.05520   3
  -6   7   0 85.1725 4.25351   2
  -6   7   0 81.9779 8.03327   4
  -6   7   0 84.1321 8.29338   6
  -6   7   0 80.1712 4.28608   2
  -6   7   0 75.2276 9.34232   7
   5  -7   0 28.9092 5.29148   3
   5  -7   0 31.6789 4.48773   6
   5  -7   0 19.3136 5.12224   7
   5  -7   0 21.7618 4.40298   4
   5  -7   0 28.0020 4.95142   5
   5  -7   0 20.3849 5.08854   7
  -5   7   0 28.1699 4.43513   6
  -5   7   0 26.5532 4.81935   7
  -5   7   0 27.7160 4.97704   5
  -5   7   0 33.3769 4.67068   4
  -5   7   0 23.5219 4.55469   3
  -5   7   0 27.7212 5.03542   7
   4  -7   0 16.7005 4.09241   3
   4  -7   0 14.2655 4.06726   5
   4  -7   0 16.4759 2.61525   2
   4  -7   0 14.5854 3.90061   7
   4  -7   0 35.1324 7.53547   7
   4  -7   0 16.1908 3.56961   6
   4  -7   0 16.8584 3.80862   4
  -4   7   0 21.7015 4.11511   3
  -4   7   0 22.3932 3.80026   6
  -4   7   0 23.5441 4.40974   7
  -4   7   0 19.5541 4.37334   5
  -4   7   0 19.9657 2.78945   2
  -4   7   0 17.8800 4.26774   7
   3  -7   0 113.429 5.96223   2
   3  -7   0 127.942 8.76246   7
   3  -7   0 121.986 8.90037   5
   3  -7   0 127.389 7.30068   4
   3  -7   0 130.331 8.53667   7
   3  -7   0 124.820 8.49247   3
   3  -7   0 127.168 6.77949   6
  -3   7   0 116.043 8.26580   7
  -3   7   0 125.007 6.14539   2
  -3   7   0 130.983 8.49421   7
  -3   7   0 124.860 6.78400   6
  -3   7   0 122.981 8.07591   5
   2  -7   0 1179.35 30.9469   4
   2  -7   0 1152.27 30.3738   6
   2  -7   0 1161.22 31.8133   5
   2  -7   0 1130.75 32.1106   7
   2  -7   0 1171.42 32.2884   7
   2  -7   0 1140.84 31.9508   3
   2  -7   0 1138.43 30.2413   2
  -2   7   0 1168.71 32.3105   7
  -2   7   0 1135.01 30.2218   2
  -2   7   0 1143.41 32.1530   7
  -2   7   0 1144.98 31.7637   5
  -2   7   0 1191.93 31.7745   3
  -2   7   0 1134.64 30.2331   6
   1  -7   0 2697.28 68.2803   5
   1  -7   0 2627.39 67.3467   2
   1  -7   0 2767.10 68.9652   7
   1  -7   0 2678.67 67.5236   4
   1  -7   0 2659.72 68.4764   3
   1  -7   0 2639.52 66.8935   6
   1  -7   0 2776.09 69.0019   7
  -1   7   0 2620.30 66.7669   6
  -1   7   0 2635.05 67.3392   2
  -1   7   0 2684.84 68.7910   7
  -1   7   0 2753.96 68.3892   3
  -1   7   0 2736.99 68.9611   7
  -1   7   0 2635.53 68.2303   5
   0  -7   0 11.1285 2.74851   4
   0  -7   0 14.6577 2.55632   6
   0  -7   0 15.0748 3.46720   5
   0  -7   0 15.5266 3.11437   2
   0  -7   0 15.7604 3.76514   7
   0  -7   0 18.8936 4.03204   3
   0  -7   0 17.7760 3.76574   7
   0   7   0 20.5167 4.06295   7
   0   7   0 13.9753 3.51693   7
   0   7   0 15.9872 3.39111   5
   0   7   0 13.7258 3.18945   2
   0   7   0 14.3352 2.48470   6
   0   7   0 11.1911 3.12832   3
  -1  -7   0 358.134 12.2806   2
  -1  -7   0 361.478 12.5722   3
  -1  -7   0 370.617 12.9511   7
  -1  -7   0 370.006 12.1432   5
  -1  -7   0 365.988 11.6439   4
   1   7   0 373.833 12.9130   7
   1   7   0 351.135 12.8104   7
   1   7   0 375.237 10.7619   6
   1   7   0 355.088 12.0470   5
   1   7   0 383.353 12.6367   3
   1   7   0 371.200 12.3856   2
  -2  -7   0 1265.04 33.8046   7
  -2  -7   0 1251.79 32.6894   5
  -2  -7   0 1230.56 33.2765   2
  -2  -7   0 1247.19 33.1810   3
  -2  -7   0 1215.43 33.8376   7
  -2  -7   0 1228.30 32.4995   4
   2   7   0 1219.44 33.2505   2
   2   7   0 1206.73 32.5467   5
   2   7   0 1249.25 33.8067   7
   2   7   0 1256.94 33.7714   7
   2   7   0 1251.75 32.4990   4
   2   7   0 1280.13 31.8024   6
   2   7   0 1270.85 33.2197   3
  -3  -7   0 2082.61 51.7307   7
  -3  -7   0 2004.53 51.3309   2
  -3  -7   0 1979.22 50.4858   4
  -3  -7   0 1987.47 50.2145   5
  -3  -7   0 1949.83 51.5849   7
  -3  -7   0 1930.70 50.8958   3
   3   7   0 2027.80 51.0040   3
   3   7   0 2014.79 51.6829   7
   3   7   0 1938.98 49.7925   6
   3   7   0 1990.77 51.6460   7
   3   7   0 1924.12 51.2028   2
   3   7   0 2030.08 49.8965   6
   3   7   0 1954.53 50.1876   5
   3   7   0 1979.75 50.4707   4
  -4  -7   0 155.073 8.79025   2
  -4  -7   0 147.285 7.38349   4
  -4  -7   0 163.547 8.77951   7
  -4  -7   0 150.360 7.84558   3
  -4  -7   0 159.136 6.65972   5
   4   7   0 149.659 7.96084   3
   4   7   0 148.503 6.77576   6
   4   7   0 145.333 8.56832   7
   4   7   0 150.934 6.56027   5
   4   7   0 139.996 8.37628   7
   4   7   0 144.756 8.54195   2
   4   7   0 150.558 7.47257   4
  -5  -7   0 129.251 7.17254   4
  -5  -7   0 140.555 8.58272   2
  -5  -7   0 130.660 5.91558   5
  -5  -7   0 133.252 8.36484   7
  -5  -7   0 129.319 7.38109   3
  -5  -7   0 125.214 8.23398   7
   5   7   0 136.030 5.76473   5
   5   7   0 138.369 7.40742   4
   5   7   0 135.167 6.82348   6
   5   7   0 132.339 8.29420   7
   5   7   0 139.719 8.15512   2
   5   7   0 133.124 7.52009   3
  -6  -7   0 115.281 8.22464   2
  -6  -7   0 108.920 7.94477   7
  -6  -7   0 143.652 7.37264   3
  -6  -7   0 133.875 7.37107   4
  -6  -7   0 102.316 5.32435   5
  -6  -7   0 133.890 8.23903   7
   6   7   0 110.663 8.06367   7
   6   7   0 154.188 7.54043   3
   6   7   0 130.241 8.05371   7
   6   7   0 120.350 6.94288   6
  -7  -7   0 285.432 11.2491   6
  -7  -7   0 286.140 11.4030   4
  -7  -7   0 288.911 11.2197   3
  -7  -7   0 285.459 12.4231   7
  -7  -7   0 300.819 12.3012   7
  -7  -7   0 288.782 8.85333   5
   7   7   0 277.679 11.9747   2
   7   7   0 293.816 11.5723   4
   7   7   0 272.944 12.4567   7
   7   7   0 295.491 12.3682   7
   7   7   0 299.950 11.3088   3
   7   7   0 267.166 11.0001   6
  -8  -7   0 15.3645 3.73544   3
  -8  -7   0 19.5107 4.31853   4
  -8  -7   0 18.9846 3.20964   5
  -8  -7   0 19.2626 2.41714   5
  -8  -7   0 18.9885 4.69186   7
  -8  -7   0 14.3463 4.58810   2
  -8  -7   0 15.6073 4.90790   6
  -8  -7   0 12.9257 4.11812   7
   8   7   0 21.6961 4.84933   3
   8   7   0 23.1208 4.45700   4
   8   7   0 20.3289 4.66829   2
   8   7   0 13.7898 4.24777   7
   8   7   0 12.2223 3.87567   6
   8   7   0 18.3031 4.72336   7
  -9  -7   0 4.98972 3.16858   5
  -9  -7   0 -0.2221 4.10888   7
  -9  -7   0 -5.1738 6.19385   7
  -9  -7   0 1.06738 4.18129   6
  -9  -7   0 1.79323 3.51899   4
  -9  -7   0 5.75808 4.69010   2
  -9  -7   0 3.64571 3.50605   3
  -9  -7   0 3.09523 2.04636   5
   9   7   0 -0.8818 3.77013   2
   9   7   0 -3.9608 7.63658   7
   9   7   0 4.32790 4.05311   4
   9   7   0 -1.5212 3.70042   6
   9   7   0 -1.4308 4.02009   7
   9   7   0 1.86619 3.54596   3
 -10  -7   0 21.2121 4.65209   4
 -10  -7   0 25.8463 5.71215   2
 -10  -7   0 30.4319 3.83083   5
 -10  -7   0 26.7493 5.40733   6
 -10  -7   0 36.1973 5.95854   7
 -10  -7   0 26.2694 5.29607   7
 -10  -7   0 32.8345 4.86682   3
  10   7   0 20.6658 4.73045   3
  10   7   0 32.0082 5.45514   7
  10   7   0 18.2093 4.98150   2
  10   7   0 33.2812 5.42079   6
  10   7   0 48.1670 9.17088   7
  10   7   0 28.3341 5.55142   4
 -11  -7   0 13.7720 5.00509   4
 -11  -7   0 8.51421 2.50409   5
 -11  -7   0 6.27374 4.52240   7
 -11  -7   0 12.5120 4.61901   3
 -11  -7   0 0.99868 2.87828   5
 -11  -7   0 17.6789 5.77323   2
 -11  -7   0 3.61422 5.20802   7
 -11  -7   0 0.35952 5.19273   6
  11   7   0 2.01253 4.48316   3
  11   7   0 2.77597 5.00187   7
  11   7   0 -0.7757 4.64248   6
  11   7   0 13.9254 5.52736   4
  11   7   0 9.98253 4.84937   2
  11   7   0 9.40986 5.44919   7
 -12  -7   0 5.40840 2.66184   5
 -12  -7   0 9.35866 5.97054   2
 -12  -7   0 5.82809 2.62031   5
 -12  -7   0 0.56932 5.04549   4
 -12  -7   0 1.53044 5.44689   7
 -12  -7   0 -0.8240 5.97512   6
 -12  -7   0 -0.2142 4.95018   7
  12   7   0 8.65484 5.74494   6
  12   7   0 3.45334 5.72497   4
  12   7   0 3.53033 5.55202   7
  12   7   0 0.09166 4.64086   2
  12   7   0 1.00513 5.81431   7
  12   7   0 2.65805 5.09541   3
 -13  -7   0 5.18458 2.92826   5
 -13  -7   0 -5.9482 5.23634   4
 -13  -7   0 -0.7887 2.70609   5
 -13  -7   0 2.26984 5.58726   7
 -13  -7   0 2.55216 6.23479   7
 -13  -7   0 -10.535 6.38354   6
 -13  -7   0 -1.5128 6.15278   2
  13   7   0 1.93480 5.04857   2
  13   7   0 -7.1470 5.32108   7
  13   7   0 -0.9942 6.29859   7
  13   7   0 -4.9327 5.47349   3
  13   7   0 -0.3012 5.96293   4
  13   7   0 -0.1664 6.01098   6
 -14  -7   0 3.92966 7.02117   2
 -14  -7   0 5.13667 3.19544   5
 -14  -7   0 -3.3967 6.90467   7
 -14  -7   0 -3.8252 6.09129   7
 -14  -7   0 -2.0542 8.51657   4
 -14  -7   0 -2.0791 2.90424   5
  14   7   0 -8.3549 6.28663   7
  14   7   0 5.15769 7.38089   7
  14   7   0 -0.5362 6.95966   6
  14   7   0 3.58052 5.49492   2
  14   7   0 2.88463 6.43597   3
 -15  -7   0 10.2950 3.53246   5
 -15  -7   0 22.9231 8.98219   7
 -15  -7   0 -3.9921 7.65014   2
 -15  -7   0 -2.0675 7.28540   4
 -15  -7   0 12.0981 7.20118   7
 -15  -7   0 3.94657 3.49575   5
  15   7   0 13.6181 7.64147   7
  15   7   0 12.9858 7.89552   6
  15   7   0 8.14906 6.07511   2
  15   7   0 2.66092 7.22229   3
 -16  -7   0 9.83407 8.21751   4
 -16  -7   0 -3.1369 12.1716   7
 -16  -7   0 17.9599 8.41085   7
 -16  -7   0 7.14105 4.62134   5
 -16  -7   0 18.4107 8.70111   2
  16   7   0 11.6914 7.01314   2
  16   7   0 17.6965 9.09325   7
  16   7   0 9.69749 8.80970   6
 -17  -7   0 0.08946 8.68410   4
 -17  -7   0 -4.0426 7.85358   7
  17   7   0 -8.3031 7.00599   2
  17   7   0 12.4321 9.52196   6
  17   7   0 22.0469 9.29337   7
 -18  -7   0 35.1318 11.1439   4
 -18  -7   0 0.19995 9.16075   7
  18   7   0 10.8470 10.6884   6
  18   7   0 32.8325 8.94949   2
  18   7   0 15.6314 9.33914   3
 -19  -7   0 8.98457 10.8956   7
 -19  -7   0 15.5688 12.0304   4
  19   7   0 2.81657 9.85752   2
  19   7   0 27.4228 13.5216   6
  19   7   0 5.33445 10.4974   3
  15  -8   0 8.04350 10.9071   3
  15  -8   0 4.84558 10.6766   6
 -15   8   0 -13.697 9.57678   7
 -15   8   0 16.6202 10.6126   4
 -15   8   0 20.0128 11.3846   5
  14  -8   0 10.1226 9.94916   3
  14  -8   0 21.4050 9.75443   6
 -14   8   0 15.7064 9.86398   5
 -14   8   0 14.1221 9.54093   4
 -14   8   0 16.7227 9.49935   7
  13  -8   0 77.2902 11.2984   3
  13  -8   0 87.2223 11.1126   6
 -13   8   0 76.9496 11.0788   7
 -13   8   0 72.9797 11.4776   5
 -13   8   0 72.8818 10.7593   4
  12  -8   0 34.1930 8.63600   3
  12  -8   0 32.8166 8.83020   7
  12  -8   0 13.7436 8.00499   6
 -12   8   0 26.1898 8.19105   4
 -12   8   0 18.5931 8.28052   7
 -12   8   0 23.9570 8.71718   5
  11  -8   0 5.14009 7.10827   3
  11  -8   0 2.93374 6.82863   6
  11  -8   0 -16.292 6.39567   7
 -11   8   0 7.59293 9.50443   7
 -11   8   0 2.00098 8.09118   7
 -11   8   0 6.22956 7.15824   5
 -11   8   0 -4.2821 6.47788   4
  10  -8   0 37.0871 7.58096   6
  10  -8   0 25.3561 8.20108   4
  10  -8   0 32.9799 7.73693   7
  10  -8   0 40.1047 8.59044   3
  10  -8   0 26.7061 8.55131   7
 -10   8   0 26.3307 7.58598   5
 -10   8   0 40.4616 7.46407   4
 -10   8   0 37.7834 8.39192   6
 -10   8   0 31.3672 8.95853   7
 -10   8   0 24.0773 6.92561   7
   9  -8   0 192.099 15.0559   5
   9  -8   0 138.939 15.4825   7
   9  -8   0 175.389 13.9995   3
   9  -8   0 165.359 13.7394   4
   9  -8   0 164.928 15.1375   7
   9  -8   0 189.751 13.0066   6
  -9   8   0 191.772 13.0048   4
  -9   8   0 175.703 13.8344   6
  -9   8   0 184.695 14.2403   7
  -9   8   0 182.293 15.2633   7
  -9   8   0 199.247 14.2531   5
   8  -8   0 22.4791 5.89877   6
   8  -8   0 13.9787 6.45858   5
   8  -8   0 20.2489 6.24753   4
   8  -8   0 16.5536 10.3147   7
   8  -8   0 24.3469 6.71333   3
   8  -8   0 28.1814 6.94075   7
  -8   8   0 23.1118 6.24937   6
  -8   8   0 27.2971 6.15728   4
  -8   8   0 4.99198 5.94211   7
  -8   8   0 13.8790 6.28002   5
  -8   8   0 12.7993 5.83270   7
  -8   8   0 23.5344 6.69299   3
   7  -8   0 147.309 10.1713   6
   7  -8   0 138.422 10.7331   4
   7  -8   0 141.981 12.0906   7
   7  -8   0 138.182 11.5848   3
   7  -8   0 137.498 12.1650   5
  -7   8   0 140.931 12.1364   7
  -7   8   0 120.804 11.2314   7
  -7   8   0 151.852 10.8021   6
  -7   8   0 140.449 10.2549   4
  -7   8   0 152.746 11.8338   3
  -7   8   0 146.020 11.6705   5
   6  -8   0 197.503 12.1399   3
   6  -8   0 210.829 12.7294   5
   6  -8   0 207.235 12.6992   7
   6  -8   0 229.737 10.8888   6
   6  -8   0 180.346 14.4617   7
   6  -8   0 205.186 11.2589   4
  -6   8   0 209.794 12.0938   3
  -6   8   0 213.368 12.1410   5
  -6   8   0 225.109 11.1373   6
  -6   8   0 217.667 12.1613   7
  -6   8   0 202.078 12.5578   7
   5  -8   0 227.119 10.8668   4
   5  -8   0 198.129 12.1480   7
   5  -8   0 212.077 10.1752   6
   5  -8   0 218.491 12.0459   5
   5  -8   0 205.311 11.6593   3
   5  -8   0 212.249 12.0025   7
  -5   8   0 219.204 11.7027   7
  -5   8   0 216.045 11.6380   5
  -5   8   0 220.756 12.0937   7
  -5   8   0 215.014 11.7523   3
  -5   8   0 222.591 7.92081   2
  -5   8   0 198.612 11.6665   6
   4  -8   0 475.384 17.1979   3
   4  -8   0 484.815 17.3627   5
   4  -8   0 454.954 17.3975   7
   4  -8   0 473.520 14.2217   2
   4  -8   0 491.110 15.6514   6
   4  -8   0 496.108 18.5643   7
  -4   8   0 498.473 15.6089   6
  -4   8   0 466.501 14.1750   2
  -4   8   0 487.443 17.5337   7
  -4   8   0 483.750 17.0509   3
  -4   8   0 502.308 17.7365   7
  -4   8   0 473.746 17.1019   5
   3  -8   0 507.255 15.2934   2
   3  -8   0 486.490 17.5818   3
   3  -8   0 531.840 18.1326   7
   3  -8   0 524.505 17.6670   5
   3  -8   0 512.726 15.8653   6
   3  -8   0 515.002 16.4876   4
  -3   8   0 500.471 15.2628   2
  -3   8   0 515.131 17.6042   5
  -3   8   0 537.298 18.0336   7
  -3   8   0 510.696 15.7366   6
  -3   8   0 522.912 18.0479   7
  -3   8   0 555.142 17.6031   3
   2  -8   0 1665.47 44.8625   5
   2  -8   0 1661.98 45.0689   3
   2  -8   0 1723.03 45.5719   7
   2  -8   0 1699.18 43.9408   4
   2  -8   0 1732.75 43.3151   6
   2  -8   0 1641.35 43.2780   2
   2  -8   0 1548.90 45.8495   7
  -2   8   0 1689.37 45.4391   7
  -2   8   0 1703.12 44.9401   5
  -2   8   0 1741.06 44.9014   3
  -2   8   0 1691.36 43.1363   6
  -2   8   0 1661.50 45.3491   7
  -2   8   0 1669.81 43.2992   2
   1  -8   0 1156.57 32.1722   3
   1  -8   0 1187.70 30.9202   2
   1  -8   0 1174.59 30.2269   6
   1  -8   0 968.505 34.9407   7
   1  -8   0 1205.65 32.7938   7
   1  -8   0 1144.39 31.9226   5
   1  -8   0 1199.27 31.0945   4
   1  -8   0 1147.91 31.1166   4
  -1   8   0 1178.42 32.5677   7
  -1   8   0 1175.49 30.9175   2
  -1   8   0 1139.08 31.7413   5
  -1   8   0 1193.23 32.6250   7
  -1   8   0 1009.66 33.4178   3
  -1   8   0 1206.41 30.1305   6
   0  -8   0 752.023 21.2114   2
   0  -8   0 713.959 22.0918   3
   0  -8   0 735.297 19.9618   6
   0  -8   0 750.589 22.4774   7
   0  -8   0 756.774 21.7703   5
   0  -8   0 736.993 20.8930   4
   0   8   0 722.403 21.1503   2
   0   8   0 701.931 21.5099   5
   0   8   0 752.898 22.4114   7
   0   8   0 750.795 21.7782   3
   0   8   0 713.301 19.7762   6
  -1  -8   0 1465.62 39.1980   7
  -1  -8   0 1431.19 36.7865   6
  -1  -8   0 1479.50 38.3501   2
  -1  -8   0 1421.48 39.2914   7
  -1  -8   0 1423.43 37.6801   4
  -1  -8   0 1402.70 38.5625   3
  -1  -8   0 1472.47 38.2916   5
   1   8   0 1468.52 39.1318   7
   1   8   0 1449.03 39.1506   7
   1   8   0 1414.27 36.6442   6
   1   8   0 1441.17 38.4753   3
   1   8   0 1421.11 38.0784   5
   1   8   0 1443.07 38.2555   2
  -2  -8   0 428.818 13.6449   5
  -2  -8   0 402.664 14.6814   7
  -2  -8   0 416.394 14.7699   7
  -2  -8   0 387.196 13.0567   4
  -2  -8   0 437.550 14.3663   2
  -2  -8   0 406.314 14.1331   3
   2   8   0 416.847 14.7619   7
   2   8   0 404.047 13.4072   5
   2   8   0 408.012 14.0914   2
   2   8   0 402.653 14.3385   3
   2   8   0 420.781 12.2516   6
   2   8   0 414.119 13.1806   4
   2   8   0 413.616 14.6722   7
  -3  -8   0 27.6072 4.05124   7
  -3  -8   0 36.9577 4.38294   3
  -3  -8   0 53.2519 7.53935   7
  -3  -8   0 48.0135 5.54513   5
  -3  -8   0 32.5603 4.71275   2
  -3  -8   0 29.5091 3.64951   4
   3   8   0 24.8747 3.98507   7
   3   8   0 31.6279 3.79644   4
   3   8   0 43.3841 5.14818   5
   3   8   0 35.8468 4.49827   6
   3   8   0 37.4548 4.56321   3
   3   8   0 46.6763 7.31344   7
   3   8   0 37.5576 4.65627   2
  -4  -8   0 1702.01 44.5173   7
  -4  -8   0 1624.25 42.9958   4
  -4  -8   0 1693.40 44.1153   2
  -4  -8   0 1587.84 43.4540   3
  -4  -8   0 1647.97 42.4771   5
   4   8   0 1627.66 42.4523   5
   4   8   0 1657.43 42.3700   6
   4   8   0 1678.54 44.4714   7
   4   8   0 1711.07 43.0982   4
   4   8   0 1621.15 43.9817   2
   4   8   0 1609.73 42.2960   6
   4   8   0 1676.05 43.5293   3
   4   8   0 1697.79 44.5056   7
  -5  -8   0 624.161 20.6361   2
  -5  -8   0 651.962 20.4963   7
  -5  -8   0 664.954 19.2123   4
  -5  -8   0 634.399 18.0759   5
  -5  -8   0 647.010 20.4490   7
  -5  -8   0 638.891 19.5159   3
   5   8   0 651.050 20.4994   7
   5   8   0 641.252 18.5882   6
   5   8   0 664.259 19.3601   4
   5   8   0 637.026 20.3280   2
   5   8   0 680.814 19.6773   3
   5   8   0 634.745 18.0443   5
   5   8   0 654.701 20.4817   7
  -6  -8   0 367.777 13.8922   7
  -6  -8   0 357.512 11.1676   5
  -6  -8   0 356.699 12.7769   4
  -6  -8   0 342.714 13.9178   2
  -6  -8   0 368.256 13.0581   3
  -6  -8   0 380.602 14.1931   7
   6   8   0 372.686 14.1055   7
   6   8   0 347.502 12.3329   6
   6   8   0 365.043 13.0212   3
   6   8   0 383.319 14.0697   7
   6   8   0 377.100 13.0339   4
   6   8   0 352.574 13.8472   2
  -7  -8   0 146.825 9.80471   2
  -7  -8   0 178.867 8.73471   3
  -7  -8   0 143.066 6.29459   5
  -7  -8   0 164.447 9.86455   7
  -7  -8   0 170.479 8.69408   4
  -7  -8   0 172.104 9.67212   7
   7   8   0 147.074 9.42202   2
   7   8   0 141.553 8.15511   6
   7   8   0 162.185 9.66573   7
   7   8   0 148.196 9.45423   7
   7   8   0 157.223 9.97567   3
   7   8   0 145.147 12.5303   4
  -8  -8   0 143.469 5.96243   5
  -8  -8   0 147.877 10.0816   2
  -8  -8   0 128.749 8.80182   6
  -8  -8   0 119.296 5.81177   5
  -8  -8   0 148.886 10.2660   7
  -8  -8   0 148.332 8.73148   3
  -8  -8   0 142.129 9.80178   7
  -8  -8   0 144.221 8.81472   4
   8   8   0 138.784 8.66482   6
   8   8   0 151.479 9.16846   4
   8   8   0 140.546 9.89916   7
   8   8   0 126.289 9.83031   7
   8   8   0 134.939 8.71056   3
   8   8   0 129.553 9.55462   2
  -9  -8   0 68.2457 7.71212   4
  -9  -8   0 71.4297 7.24411   3
  -9  -8   0 52.8152 6.04339   7
  -9  -8   0 60.7064 6.17585   6
  -9  -8   0 71.3676 8.89113   7
  -9  -8   0 66.8799 4.45582   5
  -9  -8   0 62.3419 6.96406   2
   9   8   0 56.6829 6.18078   7
   9   8   0 66.7258 8.53200   7
   9   8   0 64.6292 8.21626   4
   9   8   0 71.3411 7.76845   6
   9   8   0 67.8580 7.61560   3
   9   8   0 65.7748 6.73281   2
 -10  -8   0 27.2564 5.71983   7
 -10  -8   0 14.7224 4.57054   3
 -10  -8   0 19.0697 2.58600   5
 -10  -8   0 16.0488 5.15332   6
 -10  -8   0 17.9162 4.74316   4
 -10  -8   0 20.0990 5.72144   2
 -10  -8   0 15.1247 5.04408   7
  10   8   0 22.6158 4.96780   4
  10   8   0 12.6746 4.65434   3
  10   8   0 12.1725 4.81322   6
  10   8   0 15.4732 4.80634   7
  10   8   0 12.9216 5.09026   2
  10   8   0 14.8776 5.14455   7
 -11  -8   0 12.1453 5.24522   7
 -11  -8   0 7.27959 4.59023   3
 -11  -8   0 16.2172 5.60397   4
 -11  -8   0 18.0556 5.76297   7
 -11  -8   0 24.5204 6.15592   6
 -11  -8   0 20.0427 6.15576   2
  11   8   0 20.4190 5.35136   2
  11   8   0 14.0628 5.64979   7
  11   8   0 8.84836 5.70010   4
  11   8   0 15.4600 5.61430   7
  11   8   0 13.2070 5.51001   6
  11   8   0 10.2761 4.69002   3
 -12  -8   0 -5.2552 5.34865   7
 -12  -8   0 -3.8144 4.49347   3
 -12  -8   0 -5.4061 5.88626   6
 -12  -8   0 -2.8268 2.29461   5
 -12  -8   0 0.24928 5.74734   7
 -12  -8   0 3.19825 5.56782   4
 -12  -8   0 -0.7696 3.93466   5
 -12  -8   0 2.81697 6.28119   2
  12   8   0 -1.6091 5.45392   6
  12   8   0 -7.1633 5.28137   7
  12   8   0 1.84904 5.15907   3
  12   8   0 -5.8547 5.72393   7
  12   8   0 -0.0430 4.98660   2
  12   8   0 -4.4748 5.72010   4
 -13  -8   0 4.43389 7.17209   6
 -13  -8   0 2.59627 5.87115   4
 -13  -8   0 7.17402 6.61829   7
 -13  -8   0 6.99025 6.78363   2
 -13  -8   0 0.91808 5.86311   7
  13   8   0 -9.4287 6.37754   7
  13   8   0 9.62523 6.57803   6
  13   8   0 -2.3688 5.43406   2
  13   8   0 -10.625 5.67532   3
  13   8   0 -3.4166 6.10546   7
  13   8   0 -4.9434 6.55941   4
 -14  -8   0 88.0247 10.9464   7
 -14  -8   0 102.173 10.2122   2
 -14  -8   0 64.7894 9.73314   4
 -14  -8   0 94.5579 11.0394   7
  14   8   0 69.9542 9.31288   7
  14   8   0 89.8638 9.29370   3
  14   8   0 94.6260 11.5832   2
  14   8   0 89.8586 12.2739   6
  14   8   0 78.0822 10.4921   7
 -15  -8   0 53.8355 9.75011   2
 -15  -8   0 51.9331 9.74715   7
 -15  -8   0 65.8874 9.43594   4
 -15  -8   0 81.6541 11.1870   7
  15   8   0 73.8125 8.99987   2
  15   8   0 45.7452 8.87390   3
  15   8   0 86.1891 10.6652   7
  15   8   0 72.9478 10.2793   6
 -16  -8   0 32.9244 9.42454   4
 -16  -8   0 16.4539 9.33358   2
 -16  -8   0 19.3547 9.34682   7
  16   8   0 12.0274 9.18754   6
  16   8   0 25.9240 9.33423   7
  16   8   0 25.5995 8.23734   2
 -17  -8   0 -8.7267 7.88011   7
 -17  -8   0 9.58055 8.74379   4
  17   8   0 -2.6588 7.54323   2
  17   8   0 3.21890 8.91475   7
  17   8   0 16.4952 9.97274   6
 -18  -8   0 5.07992 9.77439   4
 -18  -8   0 0.15651 8.91885   7
  18   8   0 4.67865 9.24601   2
  18   8   0 -5.9718 10.0666   6
 -19  -8   0 18.9609 12.0924   4
 -19  -8   0 11.2650 10.8491   7
  19   8   0 24.4445 11.1472   3
  19   8   0 10.9774 12.8201   6
  19   8   0 29.7956 10.2864   2
  14  -9   0 18.5814 10.3829   6
  14  -9   0 36.4274 10.9127   3
 -14   9   0 19.4030 10.0650   7
 -14   9   0 27.9186 10.0647   4
 -14   9   0 47.2331 11.7848   5
  13  -9   0 34.4011 10.1527   3
  13  -9   0 31.4911 9.61707   6
 -13   9   0 49.4069 10.5660   5
 -13   9   0 39.4413 10.1362   4
 -13   9   0 29.3733 10.3078   7
  12  -9   0 17.1316 8.40982   6
  12  -9   0 38.5401 9.59338   7
  12  -9   0 13.8484 8.81786   3
 -12   9   0 27.6566 9.15326   5
 -12   9   0 5.21628 8.20297   7
 -12   9   0 -1.8854 7.59480   4
  11  -9   0 6.02239 8.45793   6
  11  -9   0 11.1935 7.84483   7
  11  -9   0 -3.9711 7.13862   3
 -11   9   0 -2.6493 7.57500   5
 -11   9   0 2.33134 7.63819   7
 -11   9   0 5.03049 8.82989   7
 -11   9   0 -5.1838 6.56881   4
  10  -9   0 22.9905 8.05904   3
  10  -9   0 31.2216 8.42173   7
  10  -9   0 20.6116 7.29566   6
 -10   9   0 27.0948 7.60917   7
 -10   9   0 27.1177 9.16509   4
 -10   9   0 9.75590 7.98383   7
 -10   9   0 29.5964 8.06999   5
 -10   9   0 29.0863 8.43190   6
   9  -9   0 212.294 15.5556   4
   9  -9   0 221.039 13.8071   6
   9  -9   0 219.579 16.0484   7
   9  -9   0 242.464 15.8105   3
   9  -9   0 189.008 16.3990   7
  -9   9   0 204.756 14.2248   4
  -9   9   0 207.843 15.0742   6
  -9   9   0 177.956 16.6648   7
  -9   9   0 212.259 15.9493   5
  -9   9   0 220.224 15.9163   7
   8  -9   0 187.028 13.8639   4
   8  -9   0 188.514 12.2052   6
   8  -9   0 168.352 13.9474   7
   8  -9   0 174.923 15.3013   7
   8  -9   0 215.125 14.6406   3
   8  -9   0 170.275 15.1319   5
  -8   9   0 213.879 14.5073   7
  -8   9   0 209.497 14.7161   3
  -8   9   0 198.818 15.1024   7
  -8   9   0 195.650 14.5056   5
  -8   9   0 172.162 13.0784   6
   7  -9   0 318.608 15.1127   4
   7  -9   0 315.624 16.1232   3
   7  -9   0 320.657 16.6584   5
   7  -9   0 316.728 14.1576   6
   7  -9   0 297.511 15.9589   7
   7  -9   0 317.474 16.7066   7
  -7   9   0 318.196 15.9842   3
  -7   9   0 314.908 16.4790   7
  -7   9   0 311.186 16.0743   5
  -7   9   0 309.667 14.5690   6
  -7   9   0 308.433 16.0138   7
   6  -9   0 520.472 21.6262   7
   6  -9   0 593.359 21.2097   3
   6  -9   0 565.092 21.5675   7
   6  -9   0 561.672 20.0544   4
   6  -9   0 580.857 21.5503   5
   6  -9   0 570.887 19.2865   6
  -6   9   0 586.460 20.9886   5
  -6   9   0 566.447 19.2886   6
  -6   9   0 557.000 15.9647   2
  -6   9   0 575.347 21.1727   7
  -6   9   0 571.694 21.1091   3
  -6   9   0 608.220 21.8953   7
   5  -9   0 342.924 15.2956   5
   5  -9   0 349.136 15.6692   7
   5  -9   0 299.134 17.3460   7
   5  -9   0 362.026 15.4684   3
   5  -9   0 358.161 14.0398   4
   5  -9   0 329.993 13.1503   6
  -5   9   0 366.635 15.1992   3
  -5   9   0 329.024 11.0904   2
  -5   9   0 350.200 14.9762   5
  -5   9   0 342.313 15.1585   7
  -5   9   0 348.264 13.3150   6
  -5   9   0 341.172 15.5006   7
   4  -9   0 165.171 13.0241   7
   4  -9   0 188.076 11.7836   5
   4  -9   0 186.225 11.4568   3
   4  -9   0 197.049 9.34346   6
   4  -9   0 210.432 12.0491   7
   4  -9   0 197.156 10.2976   4
   4  -9   0 197.212 8.18701   2
  -4   9   0 188.466 8.16354   2
  -4   9   0 208.063 11.4391   5
  -4   9   0 215.474 11.3173   3
  -4   9   0 188.255 9.38596   6
  -4   9   0 200.320 11.4947   7
  -4   9   0 195.246 11.7673   7
   3  -9   0 60.2689 7.80447   7
   3  -9   0 68.7244 5.87010   2
   3  -9   0 67.0675 6.08838   6
   3  -9   0 52.2257 8.03117   4
   3  -9   0 69.7987 7.04882   3
   3  -9   0 68.5703 6.93118   5
   3  -9   0 56.2706 7.17647   7
  -3   9   0 62.9672 7.73785   5
  -3   9   0 62.5822 7.78541   7
  -3   9   0 71.6324 8.39843   7
  -3   9   0 62.6414 6.21739   6
  -3   9   0 73.3094 8.18373   3
  -3   9   0 64.1420 5.85208   2
   2  -9   0 190.473 11.4365   7
   2  -9   0 192.215 11.1732   7
   2  -9   0 205.336 9.61784   4
   2  -9   0 219.270 9.25856   2
   2  -9   0 230.370 11.4548   3
   2  -9   0 214.504 11.1843   5
   2  -9   0 225.122 8.85521   6
  -2   9   0 219.819 10.6125   5
  -2   9   0 220.656 10.8362   3
  -2   9   0 232.502 9.21011   2
  -2   9   0 227.472 8.77011   6
  -2   9   0 219.090 11.5816   7
  -2   9   0 211.023 11.2063   7
   1  -9   0 0.48389 3.06604   4
   1  -9   0 3.37432 3.24648   4
   1  -9   0 10.7566 3.97210   5
   1  -9   0 1.19422 3.81788   7
   1  -9   0 -6.2757 3.63390   7
   1  -9   0 1.85402 2.60239   6
   1  -9   0 6.38100 3.34898   2
   1  -9   0 3.57673 4.04834   3
  -1   9   0 2.87209 2.64373   6
  -1   9   0 9.02700 3.36109   2
  -1   9   0 2.98073 3.54273   3
  -1   9   0 6.45601 3.97710   7
  -1   9   0 5.52912 4.06866   7
  -1   9   0 7.29060 3.97887   5
   0  -9   0 43.0677 5.09375   7
   0  -9   0 33.1090 4.77811   3
   0  -9   0 51.7997 6.25789   2
   0  -9   0 46.7067 4.52020   6
   0  -9   0 39.6172 4.97433   7
   0  -9   0 43.1807 4.37344   4
   0   9   0 45.3973 4.64599   6
   0   9   0 40.7978 5.03526   7
   0   9   0 42.0951 5.07717   3
   0   9   0 39.6812 4.48893   2
   0   9   0 44.2531 5.05295   5
   0   9   0 44.0650 5.26266   7
  -1  -9   0 504.859 16.2987   2
  -1  -9   0 515.005 17.4795   7
  -1  -9   0 467.028 16.6514   3
  -1  -9   0 512.892 14.4470   6
  -1  -9   0 507.873 15.6489   4
  -1  -9   0 498.923 17.2253   7
  -1  -9   0 492.302 16.2946   5
   1   9   0 511.766 16.1585   5
   1   9   0 484.830 16.1389   2
   1   9   0 503.483 17.2456   7
   1   9   0 487.721 14.2811   6
   1   9   0 454.897 18.1820   3
   1   9   0 494.064 17.3185   7
  -2  -9   0 1061.27 29.4067   2
  -2  -9   0 1061.05 28.7997   5
  -2  -9   0 1059.06 30.1103   7
  -2  -9   0 1030.09 28.3181   4
  -2  -9   0 1037.74 29.3117   3
   2   9   0 1052.62 27.2865   6
   2   9   0 1016.13 28.6024   5
   2   9   0 1054.59 30.0437   7
   2   9   0 1052.56 29.9984   7
   2   9   0 1029.35 29.1763   2
   2   9   0 1061.79 28.3664   4
   2   9   0 943.136 30.8176   3
  -3  -9   0 1582.72 42.5031   3
  -3  -9   0 1610.02 41.7396   5
  -3  -9   0 1615.30 43.3692   7
  -3  -9   0 1610.87 43.3629   7
  -3  -9   0 1612.21 41.7397   4
  -3  -9   0 1567.11 43.2823   2
   3   9   0 1585.30 40.7636   6
   3   9   0 1558.18 43.1746   7
   3   9   0 1645.41 41.7786   4
   3   9   0 1620.51 43.3103   7
   3   9   0 1571.73 42.6415   2
   3   9   0 1576.15 41.6496   5
   3   9   0 1568.51 42.8292   3
  -4  -9   0 919.067 26.7325   7
  -4  -9   0 879.402 25.7227   3
  -4  -9   0 940.966 26.8927   7
  -4  -9   0 832.070 27.3449   2
  -4  -9   0 888.769 25.0641   4
  -4  -9   0 883.481 24.6821   5
   4   9   0 880.940 24.6181   5
   4   9   0 897.082 26.2883   2
   4   9   0 888.140 24.1989   6
   4   9   0 919.958 26.7048   7
   4   9   0 898.109 24.2743   6
   4   9   0 917.198 25.1594   4
   4   9   0 900.922 26.5960   7
   4   9   0 885.090 26.1515   3
  -5  -9   0 421.727 13.6562   5
  -5  -9   0 454.349 16.1832   7
  -5  -9   0 434.631 15.0391   3
  -5  -9   0 452.788 16.2242   7
  -5  -9   0 439.831 14.5594   4
  -5  -9   0 446.784 15.9818   2
   5   9   0 452.740 13.5952   5
   5   9   0 431.311 15.8672   7
   5   9   0 436.546 14.5527   4
   5   9   0 427.510 13.6907   6
   5   9   0 438.987 15.6446   2
   5   9   0 367.703 20.4483   3
  -6  -9   0 77.9745 8.41173   7
  -6  -9   0 67.1967 5.50229   5
  -6  -9   0 72.8839 8.31440   2
  -6  -9   0 60.8330 7.83833   7
  -6  -9   0 71.6342 7.07823   3
  -6  -9   0 77.3038 6.84182   4
   6   9   0 65.5533 6.10488   6
   6   9   0 73.4129 5.19671   5
   6   9   0 66.1296 7.52776   3
   6   9   0 85.9233 8.10705   2
   6   9   0 64.3925 8.06246   7
   6   9   0 65.1104 7.04735   4
   6   9   0 70.3852 7.92296   7
  -7  -9   0 18.9247 4.55882   7
  -7  -9   0 18.4414 3.99011   3
  -7  -9   0 21.6969 3.97858   4
   7   9   0 16.4949 4.80172   2
   7   9   0 14.0000 4.17488   7
   7   9   0 21.0267 3.96089   6
   7   9   0 17.2178 4.26239   4
   7   9   0 13.0983 4.40116   7
   7   9   0 12.5622 4.02612   3
  -8  -9   0 10.6879 5.04987   7
  -8  -9   0 20.0571 5.39289   2
  -8  -9   0 13.1612 4.10212   4
  -8  -9   0 14.6255 2.79030   5
  -8  -9   0 16.5120 5.08802   7
  -8  -9   0 16.9096 4.14547   3
   8   9   0 7.91389 3.96515   6
   8   9   0 10.6166 4.96600   7
   8   9   0 7.10095 4.44388   7
   8   9   0 12.6352 4.96765   2
   8   9   0 11.2591 4.35647   4
   8   9   0 19.5955 4.52396   3
  -9  -9   0 9.59967 5.40089   2
  -9  -9   0 9.50688 2.59311   5
  -9  -9   0 7.48395 4.74436   7
  -9  -9   0 11.4567 2.63506   5
  -9  -9   0 8.49396 4.15923   4
  -9  -9   0 3.62556 3.94784   3
  -9  -9   0 10.8647 4.83135   7
   9   9   0 4.56853 4.32619   3
   9   9   0 9.21906 4.16995   6
   9   9   0 22.8514 7.81642   7
   9   9   0 4.82211 4.75626   7
   9   9   0 14.7699 4.91096   4
   9   9   0 14.2543 4.84486   2
 -10  -9   0 139.540 10.2550   4
 -10  -9   0 143.373 11.1778   7
 -10  -9   0 138.543 9.78732   3
 -10  -9   0 139.318 11.7283   7
 -10  -9   0 157.082 10.6863   6
 -10  -9   0 161.951 12.1610   2
 -10  -9   0 143.103 6.13944   5
 -10  -9   0 128.623 7.14420   5
  10   9   0 132.747 11.1086   7
  10   9   0 150.349 10.2520   6
  10   9   0 162.509 11.2060   2
  10   9   0 143.712 10.5091   3
  10   9   0 143.702 11.7326   7
  10   9   0 130.113 10.9316   4
 -11  -9   0 187.073 11.3958   3
 -11  -9   0 179.833 6.82351   5
 -11  -9   0 171.704 13.3902   2
 -11  -9   0 198.543 12.7271   6
 -11  -9   0 164.352 12.7570   7
 -11  -9   0 175.858 11.8797   4
 -11  -9   0 164.476 13.5094   7
  11   9   0 172.801 12.7456   7
  11   9   0 181.934 11.9290   3
  11   9   0 174.976 13.2936   7
  11   9   0 190.250 12.6245   4
  11   9   0 193.617 12.3611   2
  11   9   0 195.157 12.1873   6
 -12  -9   0 174.492 13.9691   2
 -12  -9   0 172.903 12.7457   4
 -12  -9   0 183.667 13.2931   6
 -12  -9   0 164.271 11.7644   3
 -12  -9   0 168.106 14.0339   7
 -12  -9   0 153.416 13.1490   7
  12   9   0 177.428 13.3242   4
  12   9   0 178.379 12.6051   3
  12   9   0 155.946 13.5506   7
  12   9   0 164.714 14.4041   7
  12   9   0 154.494 12.7688   2
  12   9   0 170.803 12.5435   6
 -13  -9   0 41.8033 8.45030   2
 -13  -9   0 28.5479 7.74717   6
 -13  -9   0 17.4906 6.60279   4
 -13  -9   0 33.5931 8.17242   7
 -13  -9   0 30.3594 6.69345   3
 -13  -9   0 27.0662 7.67731   7
  13   9   0 30.1419 7.47674   7
  13   9   0 39.4446 7.62604   2
  13   9   0 27.1981 7.30257   6
  13   9   0 22.7278 7.48507   7
  13   9   0 25.9473 6.81998   3
 -14  -9   0 12.3630 6.69159   7
 -14  -9   0 17.1032 8.37445   7
 -14  -9   0 7.40294 8.04450   2
 -14  -9   0 12.6974 6.71745   4
  14   9   0 15.4276 7.00452   7
  14   9   0 16.4634 8.45825   7
  14   9   0 15.2764 8.71906   6
  14   9   0 19.4158 7.05529   2
  14   9   0 0.47753 6.79504   3
 -15  -9   0 10.8188 8.93348   7
 -15  -9   0 14.2884 7.56452   4
 -15  -9   0 12.2670 7.97916   7
 -15  -9   0 15.1794 8.96408   2
  15   9   0 -13.929 8.29922   3
  15   9   0 3.70936 7.99242   7
  15   9   0 5.90197 6.89572   2
  15   9   0 9.61998 7.55934   6
 -16  -9   0 3.67721 7.80667   7
 -16  -9   0 5.77180 7.93649   4
 -16  -9   0 -9.0400 11.2218   2
  16   9   0 1.70847 7.68185   2
  16   9   0 2.56006 8.54726   7
  16   9   0 18.0610 9.04859   6
 -17  -9   0 -6.7425 8.90464   7
 -17  -9   0 8.53973 9.07548   4
  17   9   0 19.8076 10.0848   6
  17   9   0 1.51036 9.06038   7
 -18  -9   0 -0.8058 10.5138   7
 -18  -9   0 -1.3467 10.0900   4
  18   9   0 9.06672 9.77750   2
  18   9   0 -12.905 9.68274   6
 -19  -9   0 60.8418 13.5395   4
 -19  -9   0 55.2543 13.0286   7
  19   9   0 38.0507 11.8408   2
  19   9   0 43.3299 14.1785   6
  14 -10   0 13.2898 11.4513   3
  14 -10   0 14.4044 10.7655   6
 -14  10   0 -10.534 11.3216   5
 -14  10   0 16.4090 11.0434   7
  13 -10   0 34.5429 11.1377   3
  13 -10   0 25.8919 10.1157   6
 -13  10   0 39.4220 10.9875   5
 -13  10   0 17.0865 9.82880   7
  12 -10   0 15.3251 8.28373   6
  12 -10   0 6.42749 8.63771   3
 -12  10   0 14.1480 9.50369   5
 -12  10   0 1.83661 8.35982   7
  11 -10   0 14.1255 7.70381   6
  11 -10   0 9.58620 8.26660   7
  11 -10   0 5.47829 8.03707   3
 -11  10   0 6.70331 8.37332   5
 -11  10   0 10.2820 7.66715   7
  10 -10   0 35.1527 7.86737   7
  10 -10   0 42.7536 8.28412   6
  10 -10   0 48.9507 9.02721   3
 -10  10   0 58.5671 9.63084   5
 -10  10   0 40.3667 8.66721   7
 -10  10   0 30.1072 8.95554   7
   9 -10   0 147.458 16.8528   4
   9 -10   0 154.694 13.2292   6
   9 -10   0 177.882 15.4469   7
   9 -10   0 157.529 15.2871   3
  -9  10   0 154.935 16.8886   7
  -9  10   0 132.572 14.5553   6
  -9  10   0 160.199 15.0316   7
  -9  10   0 158.700 14.7503   5
   8 -10   0 121.636 13.1966   4
   8 -10   0 120.395 11.8237   7
   8 -10   0 121.536 13.3644   7
   8 -10   0 127.432 13.5978   3
   8 -10   0 124.229 11.2423   6
  -8  10   0 110.467 12.6414   6
  -8  10   0 105.425 11.6731   5
  -8  10   0 125.349 14.8627   7
  -8  10   0 143.443 13.5106   7
   7 -10   0 95.5448 11.5035   4
   7 -10   0 107.408 12.3985   3
   7 -10   0 64.3495 8.91808   5
   7 -10   0 103.925 9.78965   6
   7 -10   0 78.6477 9.25735   7
   7 -10   0 103.746 12.1829   7
  -7  10   0 97.5733 12.0121   7
  -7  10   0 80.6225 9.32968   7
  -7  10   0 89.8295 10.8349   6
  -7  10   0 90.6637 9.35984   5
  -7  10   0 96.7793 5.25561   2
  -7  10   0 96.4018 12.3316   3
   6 -10   0 44.9885 6.09268   6
   6 -10   0 28.0663 6.24244   7
   6 -10   0 50.7980 6.91366   4
   6 -10   0 32.6565 7.43518   7
   6 -10   0 37.7670 7.14101   3
   6 -10   0 34.6942 7.62914   5
  -6  10   0 28.2393 6.52412   5
  -6  10   0 51.1818 7.35807   3
  -6  10   0 31.2293 6.89813   7
  -6  10   0 44.8114 5.15355   2
  -6  10   0 53.1026 7.47401   7
  -6  10   0 36.8519 6.12860   6
   5 -10   0 121.073 11.7392   5
   5 -10   0 100.384 8.41941   6
   5 -10   0 81.3138 10.6531   7
   5 -10   0 73.2554 8.11642   7
   5 -10   0 84.6832 9.69349   4
   5 -10   0 107.269 11.3289   3
  -5  10   0 100.930 10.8776   5
  -5  10   0 107.570 11.0329   3
  -5  10   0 100.619 6.65957   2
  -5  10   0 85.0430 8.73675   6
  -5  10   0 89.2390 11.2570   7
  -5  10   0 107.736 10.8473   7
   4 -10   0 1.71319 4.70451   7
   4 -10   0 9.47237 5.28331   5
   4 -10   0 6.49954 4.39309   4
   4 -10   0 14.1303 5.88812   3
   4 -10   0 2.17426 4.59850   7
   4 -10   0 6.81114 3.29194   2
   4 -10   0 3.92537 3.81387   6
  -4  10   0 4.57610 4.70522   3
  -4  10   0 5.36246 3.19657   2
  -4  10   0 4.33080 5.09688   5
  -4  10   0 6.81987 3.83293   6
  -4  10   0 3.04479 4.36983   7
  -4  10   0 2.02809 4.82709   7
   3 -10   0 191.317 11.8766   5
   3 -10   0 202.023 11.7287   7
   3 -10   0 179.349 8.78084   2
   3 -10   0 189.842 10.0029   4
   3 -10   0 187.905 8.89716   6
   3 -10   0 186.277 11.8562   3
  -3  10   0 195.455 9.01460   6
  -3  10   0 181.977 11.5697   7
  -3  10   0 173.907 11.2270   7
  -3  10   0 179.973 8.72055   2
  -3  10   0 192.581 10.9714   5
  -3  10   0 198.224 11.4012   3
   2 -10   0 215.908 12.2616   7
   2 -10   0 219.980 12.0134   3
   2 -10   0 214.429 11.7408   7
   2 -10   0 232.621 9.90171   2
   2 -10   0 208.851 10.2105   4
   2 -10   0 227.053 11.7123   5
   2 -10   0 236.003 9.32806   6
  -2  10   0 222.859 9.23120   6
  -2  10   0 242.540 12.3186   7
  -2  10   0 231.307 12.0435   7
  -2  10   0 224.283 9.72065   2
  -2  10   0 237.471 11.4580   5
  -2  10   0 240.016 11.6778   3
   1 -10   0 387.056 12.3621   6
   1 -10   0 384.383 13.4945   4
   1 -10   0 389.769 15.4395   7
   1 -10   0 363.993 15.0933   3
   1 -10   0 369.588 15.4043   7
   1 -10   0 379.203 14.9198   5
   1 -10   0 381.148 13.4661   4
   1 -10   0 371.702 13.4444   2
  -1  10   0 381.292 15.2616   7
  -1  10   0 385.553 14.7217   3
  -1  10   0 381.102 13.3660   2
  -1  10   0 400.081 15.4277   7
  -1  10   0 360.936 14.4068   5
  -1  10   0 371.498 12.1631   6
   0 -10   0 43.8967 5.00969   5
   0 -10   0 33.8983 3.55386   6
   0 -10   0 35.8602 5.48634   7
   0 -10   0 33.3346 4.63158   2
   0 -10   0 43.2425 5.87064   7
   0 -10   0 41.6615 5.71859   3
   0 -10   0 33.6522 4.28981   4
   0  10   0 36.8065 3.58161   6
   0  10   0 38.5229 4.72683   2
   0  10   0 37.2172 5.54735   7
   0  10   0 32.6002 4.72456   3
   0  10   0 30.9170 4.56500   5
   0  10   0 32.4916 5.12266   7
  -1 -10   0 64.5518 7.55324   7
  -1 -10   0 63.8892 7.74259   3
  -1 -10   0 68.4021 7.23505   5
  -1 -10   0 68.4467 7.25723   2
  -1 -10   0 55.9548 4.69313   6
  -1 -10   0 62.9414 6.04150   4
  -1 -10   0 63.5659 7.86860   7
   1  10   0 76.6143 7.62226   3
   1  10   0 57.4585 6.79986   2
   1  10   0 62.4051 4.99422   6
   1  10   0 66.5856 7.60966   7
   1  10   0 62.2033 6.77811   5
   1  10   0 61.8039 7.63060   7
  -2 -10   0 21.9801 4.48838   3
  -2 -10   0 15.6022 4.19390   7
  -2 -10   0 28.7142 4.57941   5
  -2 -10   0 20.1328 4.46400   7
  -2 -10   0 21.5675 3.72869   4
  -2 -10   0 22.0099 4.66128   2
   2  10   0 23.9775 4.78439   7
   2  10   0 28.6602 4.84009   3
   2  10   0 25.8446 4.85094   7
   2  10   0 24.6007 4.70443   2
   2  10   0 25.2829 4.11568   5
   2  10   0 27.7779 3.17078   6
  -3 -10   0 89.2554 8.36137   7
  -3 -10   0 96.6446 8.02497   3
  -3 -10   0 107.656 8.56323   2
  -3 -10   0 99.7922 7.43650   5
  -3 -10   0 104.194 8.80739   7
  -3 -10   0 85.4208 6.80006   4
   3  10   0 89.3643 8.22916   3
   3  10   0 101.756 5.78610   6
   3  10   0 87.9585 8.15739   7
   3  10   0 96.9551 6.94502   5
   3  10   0 95.7230 8.17452   2
   3  10   0 104.838 6.97197   4
  -4 -10   0 11.2783 4.42915   2
  -4 -10   0 7.44781 3.46714   3
  -4 -10   0 23.6245 7.02597   7
  -4 -10   0 9.20273 3.82938   7
  -4 -10   0 12.1140 3.60000   5
  -4 -10   0 6.72649 3.14730   4
   4  10   0 13.0908 3.85936   7
   4  10   0 5.63505 3.80331   3
   4  10   0 5.05088 2.84262   6
   4  10   0 12.7693 4.06576   7
   4  10   0 9.33733 3.18055   5
   4  10   0 9.37287 4.30929   2
   4  10   0 11.7099 2.79517   6
   4  10   0 4.40494 3.17883   4
  -5 -10   0 119.965 9.44211   7
  -5 -10   0 141.854 7.91695   4
  -5 -10   0 140.643 9.75241   2
  -5 -10   0 119.399 7.44783   5
  -5 -10   0 134.249 9.25376   7
  -5 -10   0 133.381 8.36014   3
   5  10   0 136.531 7.11118   5
   5  10   0 132.566 9.25770   7
   5  10   0 128.573 7.86557   4
   5  10   0 127.958 6.86319   6
   5  10   0 131.647 7.08083   6
   5  10   0 132.591 9.23110   2
   5  10   0 140.372 9.03312   3
   5  10   0 140.294 9.52399   7
  -6 -10   0 17.1428 3.78996   4
  -6 -10   0 25.1464 5.51657   2
  -6 -10   0 18.3551 3.44873   5
  -6 -10   0 10.1036 3.81556   3
  -6 -10   0 16.0867 4.19875   7
  -6 -10   0 15.8848 4.96964   7
   6  10   0 16.9446 3.47377   6
   6  10   0 20.5500 4.18125   4
   6  10   0 26.7524 3.47391   5
   6  10   0 22.7472 4.43881   3
   6  10   0 17.9282 4.78807   7
   6  10   0 13.1103 4.49939   2
  -7 -10   0 245.213 13.0093   7
  -7 -10   0 254.931 13.1960   2
  -7 -10   0 262.470 9.67642   5
  -7 -10   0 259.357 11.3073   4
  -7 -10   0 251.715 11.6832   3
   7  10   0 270.142 11.8142   4
   7  10   0 259.748 11.8640   3
   7  10   0 271.637 13.0674   7
   7  10   0 242.989 12.3734   2
   7  10   0 264.952 12.8963   7
   7  10   0 268.038 10.8252   6
  -8 -10   0 240.902 12.5723   7
  -8 -10   0 211.902 11.2595   3
  -8 -10   0 237.596 13.0498   2
  -8 -10   0 231.394 13.0194   7
  -8 -10   0 228.597 11.0759   4
  -8 -10   0 222.154 8.65163   5
   8  10   0 205.502 10.3921   6
   8  10   0 214.774 11.2775   4
   8  10   0 225.686 12.5341   2
   8  10   0 217.825 12.2716   7
   8  10   0 160.323 18.5927   7
   8  10   0 209.361 11.1627   3
  -9 -10   0 25.2960 5.73979   7
  -9 -10   0 35.0854 3.52247   5
  -9 -10   0 24.4693 4.79534   3
  -9 -10   0 24.5560 4.85130   4
  -9 -10   0 36.4420 6.62984   2
  -9 -10   0 34.1966 6.23200   7
  -9 -10   0 28.2087 3.27661   5
   9  10   0 29.1627 5.81348   2
   9  10   0 27.3331 6.02508   7
   9  10   0 24.2590 4.87499   6
   9  10   0 35.9432 6.02732   7
   9  10   0 31.5285 5.31996   3
   9  10   0 17.5418 5.01482   4
 -10 -10   0 40.9983 4.50482   5
 -10 -10   0 38.3676 6.26603   4
 -10 -10   0 30.6778 6.45182   7
 -10 -10   0 40.9324 7.12544   2
 -10 -10   0 31.4617 6.48603   7
 -10 -10   0 50.5604 4.99702   5
 -10 -10   0 37.1534 5.85082   3
  10  10   0 32.0443 6.50305   2
  10  10   0 25.8766 5.65055   6
  10  10   0 36.6049 6.84856   7
  10  10   0 27.6978 5.76299   3
  10  10   0 26.1127 6.04706   7
  10  10   0 38.1345 6.26559   4
 -11 -10   0 24.2578 7.43502   2
 -11 -10   0 27.0420 6.90693   7
 -11 -10   0 26.6702 5.70196   3
 -11 -10   0 15.1889 5.79036   4
 -11 -10   0 24.3449 3.03261   5
 -11 -10   0 21.7530 7.00477   7
  11  10   0 20.5483 5.93118   6
  11  10   0 13.9528 5.88837   7
  11  10   0 4.72252 5.42231   3
  11  10   0 25.9678 6.27572   4
  11  10   0 18.6644 6.61760   2
  11  10   0 18.1236 7.11516   7
 -12 -10   0 10.2009 5.66077   3
 -12 -10   0 27.7745 7.76311   2
 -12 -10   0 8.50954 7.02836   7
 -12 -10   0 16.3491 6.22640   7
 -12 -10   0 13.8561 6.36496   4
  12  10   0 17.4675 6.52608   3
  12  10   0 17.4560 6.37931   6
  12  10   0 17.3345 6.56009   2
  12  10   0 6.58815 6.62365   4
  12  10   0 21.8775 7.32586   7
  12  10   0 23.7247 7.13093   7
 -13 -10   0 12.2216 7.71577   7
 -13 -10   0 6.96713 5.81762   3
 -13 -10   0 2.87416 6.44749   7
 -13 -10   0 1.30672 6.21737   4
 -13 -10   0 2.59117 7.82284   2
  13  10   0 15.3724 6.73029   6
  13  10   0 -3.1464 6.34153   3
  13  10   0 0.57219 7.74545   7
  13  10   0 0.13586 6.26289   2
  13  10   0 3.91196 6.19204   7
 -14 -10   0 -0.3810 5.92620   3
 -14 -10   0 8.31582 6.86208   7
 -14 -10   0 15.8754 7.10457   4
 -14 -10   0 0.10559 7.90441   7
 -14 -10   0 28.8994 8.76936   2
  14  10   0 16.2836 7.35975   3
  14  10   0 5.17546 9.22364   6
  14  10   0 23.6471 8.55691   7
  14  10   0 10.0440 7.56445   7
  14  10   0 8.47467 6.90345   2
 -15 -10   0 25.6727 8.70368   7
 -15 -10   0 36.1107 8.24279   4
 -15 -10   0 28.8502 10.2374   7
  15  10   0 46.6220 9.05405   6
  15  10   0 31.1517 8.79121   2
  15  10   0 37.5680 9.00638   7
 -16 -10   0 24.3890 9.57427   7
 -16 -10   0 38.5008 9.09286   4
  16  10   0 25.6139 11.6180   2
  16  10   0 30.5272 9.65487   7
  16  10   0 33.0266 9.17193   6
 -17 -10   0 -9.4389 8.94469   4
 -17 -10   0 9.99180 8.37537   7
  17  10   0 -9.2863 8.59465   7
  17  10   0 -2.1263 8.76365   6
  17  10   0 11.5112 8.92686   2
 -18 -10   0 16.5324 10.6397   4
 -18 -10   0 4.11992 10.4570   7
  18  10   0 -15.618 9.24602   2
  18  10   0 5.91859 10.5707   6
 -19 -10   0 26.5878 13.0524   7
 -19 -10   0 35.0105 13.8517   4
  19  10   0 49.8198 15.1278   6
  19  10   0 42.7592 11.7596   2
  13 -11   0 -8.5461 10.1631   6
  13 -11   0 -7.1935 10.8616   3
 -13  11   0 -17.396 10.4366   5
 -13  11   0 -1.8785 9.98138   7
  12 -11   0 15.6768 9.18579   6
  12 -11   0 26.7312 10.2606   3
 -12  11   0 22.4722 10.2149   5
 -12  11   0 33.5189 10.0727   7
  11 -11   0 15.4871 8.19921   6
  11 -11   0 8.76002 9.04693   3
 -11  11   0 3.61580 8.53725   7
 -11  11   0 30.8364 9.50968   5
  10 -11   0 22.1305 8.74547   3
  10 -11   0 22.8271 8.68491   7
 -10  11   0 6.81204 7.90953   7
 -10  11   0 9.02167 8.26192   5
   9 -11   0 102.194 12.5838   6
   9 -11   0 88.6588 10.8871   7
   9 -11   0 93.9153 11.0009   3
  -9  11   0 127.502 14.8458   6
  -9  11   0 117.060 14.2208   5
  -9  11   0 105.385 12.4840   7
  -9  11   0 74.5722 11.1566   7
   8 -11   0 54.8346 8.63122   4
   8 -11   0 28.0447 10.5239   7
   8 -11   0 53.4287 8.87818   7
   8 -11   0 56.8787 7.53501   6
   8 -11   0 38.5014 8.57146   3
  -8  11   0 56.2570 8.27512   6
  -8  11   0 35.9430 8.91978   7
  -8  11   0 39.2755 8.19392   5
  -8  11   0 36.8795 8.43043   7
   7 -11   0 -11.543 6.10420   4
   7 -11   0 -3.3545 6.97962   3
   7 -11   0 0.44358 4.90333   6
   7 -11   0 -1.5397 6.62226   7
   7 -11   0 12.1733 6.61181   7
  -7  11   0 3.55463 2.82937   2
  -7  11   0 -1.7577 2.83793   2
  -7  11   0 5.63179 6.14086   6
  -7  11   0 6.08240 7.04034   7
  -7  11   0 1.10304 6.09228   7
   6 -11   0 27.1013 6.44917   4
   6 -11   0 13.7905 6.85554   7
   6 -11   0 23.8321 5.35442   6
   6 -11   0 11.3381 7.01666   3
   6 -11   0 10.8230 7.45173   5
   6 -11   0 15.5282 6.58147   7
  -6  11   0 23.8849 5.81795   6
  -6  11   0 16.9942 3.38671   2
  -6  11   0 30.0752 6.87104   7
  -6  11   0 17.4396 6.76441   7
  -6  11   0 11.9978 6.57664   3
  -6  11   0 20.4600 6.74795   5
   5 -11   0 25.6357 6.91404   7
   5 -11   0 33.7390 7.77430   5
   5 -11   0 28.5268 5.86650   4
   5 -11   0 32.2672 7.07945   3
   5 -11   0 32.1309 5.28107   6
   5 -11   0 23.0313 6.10164   7
  -5  11   0 25.6258 4.12370   2
  -5  11   0 19.4885 6.34694   7
  -5  11   0 26.3684 5.55458   6
  -5  11   0 26.8014 6.33882   5
  -5  11   0 27.3643 6.71284   7
  -5  11   0 27.7414 6.56148   3
   4 -11   0 118.321 11.4612   7
   4 -11   0 122.572 12.3484   7
   4 -11   0 129.108 8.12184   2
   4 -11   0 130.333 10.3391   4
   4 -11   0 126.817 8.87035   6
   4 -11   0 125.401 12.3286   5
   4 -11   0 160.479 12.5304   3
  -4  11   0 121.778 11.4573   7
  -4  11   0 104.329 11.7822   7
  -4  11   0 122.427 11.8272   3
  -4  11   0 98.7980 10.3647   6
  -4  11   0 118.710 7.84154   2
  -4  11   0 117.090 11.1072   5
   3 -11   0 182.386 10.6552   4
   3 -11   0 177.471 9.35203   2
   3 -11   0 190.134 12.2101   7
   3 -11   0 193.490 12.9892   7
   3 -11   0 174.776 12.6503   3
   3 -11   0 176.540 12.5369   5
   3 -11   0 197.438 9.21628   6
  -3  11   0 167.465 9.14336   2
  -3  11   0 182.974 12.4999   7
  -3  11   0 188.201 9.41864   6
  -3  11   0 173.404 11.8720   3
  -3  11   0 167.762 11.6389   5
   2 -11   0 270.588 14.3268   7
   2 -11   0 263.086 11.7721   4
   2 -11   0 272.961 10.4853   6
   2 -11   0 278.188 11.3710   2
   2 -11   0 263.947 13.6922   5
   2 -11   0 268.909 13.9654   3
   2 -11   0 264.054 13.5456   7
   2 -11   0 263.064 11.9753   4
  -2  11   0 266.134 13.8229   7
  -2  11   0 254.473 12.8921   5
  -2  11   0 277.703 13.4166   3
  -2  11   0 274.640 10.5608   6
  -2  11   0 263.440 13.7703   7
  -2  11   0 281.207 11.3797   2
   1 -11   0 170.988 7.79270   6
   1 -11   0 151.892 9.42349   4
   1 -11   0 162.227 10.8107   7
   1 -11   0 228.307 16.5220   7
   1 -11   0 168.126 9.19683   4
   1 -11   0 179.018 11.0110   5
   1 -11   0 163.440 11.2575   3
  -1  11   0 151.706 10.1386   5
  -1  11   0 185.910 11.1830   7
  -1  11   0 156.801 10.7052   3
  -1  11   0 175.820 9.36905   2
  -1  11   0 168.197 7.91105   6
   0 -11   0 4.58532 4.52024   3
   0 -11   0 5.81155 5.06824   7
   0 -11   0 3.61250 3.63503   7
   0 -11   0 5.46366 4.55781   5
   0 -11   0 6.05962 2.79171   6
   0 -11   0 1.81687 3.38189   4
   0 -11   0 6.67207 3.98855   2
   0  11   0 9.88298 3.03021   6
   0  11   0 7.14555 4.13630   7
   0  11   0 1.77942 4.06023   3
   0  11   0 8.56267 4.29609   5
   0  11   0 1.62077 3.68280   7
   0  11   0 1.73383 3.70027   2
  -1 -11   0 28.9907 5.27566   7
  -1 -11   0 32.3024 3.49533   6
  -1 -11   0 27.0528 4.21203   4
  -1 -11   0 31.5127 5.53149   3
  -1 -11   0 31.1671 5.80012   7
  -1 -11   0 36.2314 5.36382   5
  -1 -11   0 33.7885 5.21563   2
   1  11   0 35.9721 5.69512   7
   1  11   0 33.1769 5.46707   3
   1  11   0 35.5719 3.68935   6
   1  11   0 34.6956 4.99081   2
   1  11   0 49.9545 8.83474   7
   1  11   0 26.2252 4.47039   5
  -2 -11   0 6.53849 3.90448   5
  -2 -11   0 6.27207 4.35118   2
  -2 -11   0 2.00600 3.22011   4
  -2 -11   0 4.91475 4.67804   7
  -2 -11   0 5.56435 4.04280   7
  -2 -11   0 1.20422 3.73745   3
   2  11   0 -3.4485 4.17558   3
   2  11   0 1.84516 2.63158   6
   2  11   0 5.75072 3.94601   2
   2  11   0 -0.6987 3.82586   7
   2  11   0 6.20863 3.70441   5
   2  11   0 0.23474 3.84263   7
  -3 -11   0 2.98938 4.54514   7
  -3 -11   0 -4.2035 3.10443   4
  -3 -11   0 1.71911 4.02566   7
  -3 -11   0 -0.7591 3.74563   3
  -3 -11   0 3.92639 4.51694   2
   3  11   0 0.46498 3.38405   7
   3  11   0 0.32637 3.17701   5
   3  11   0 -3.6215 3.27690   4
   3  11   0 1.53938 4.25750   3
   3  11   0 1.14935 3.82911   7
   3  11   0 8.14382 4.12400   2
   3  11   0 2.39626 2.61351   6
  -4 -11   0 30.9136 4.99145   3
  -4 -11   0 28.4278 5.62251   2
  -4 -11   0 29.8795 4.56591   5
  -4 -11   0 24.3974 3.92615   4
  -4 -11   0 29.6122 5.08530   7
  -4 -11   0 19.3813 4.75292   7
   4  11   0 34.7173 5.67861   7
   4  11   0 25.0162 3.56792   6
   4  11   0 22.2669 4.93628   3
   4  11   0 32.3148 3.55457   6
   4  11   0 22.4440 4.16104   4
   4  11   0 26.5989 4.07197   5
   4  11   0 29.1634 5.32602   7
   4  11   0 24.9104 4.85635   2
  -5 -11   0 7.29833 3.61756   3
  -5 -11   0 7.17967 4.22064   7
  -5 -11   0 8.83876 4.26830   7
  -5 -11   0 10.2740 3.66562   4
  -5 -11   0 12.4435 3.76096   5
  -5 -11   0 10.9469 4.82001   2
   5  11   0 8.78619 4.18474   7
   5  11   0 12.6035 4.80247   7
   5  11   0 9.14917 3.25997   6
   5  11   0 6.40747 3.83120   4
   5  11   0 8.99184 4.40137   3
   5  11   0 9.56730 4.43556   2
   5  11   0 9.09966 3.00719   6
   5  11   0 13.9704 3.45698   5
  -6 -11   0 3.04859 3.41370   5
  -6 -11   0 2.59109 4.57832   7
  -6 -11   0 0.49439 4.97394   2
  -6 -11   0 3.37351 3.79015   3
  -6 -11   0 -3.7933 3.88984   7
  -6 -11   0 1.91736 3.36590   4
   6  11   0 0.70747 3.26284   6
   6  11   0 -3.0362 4.00865   3
   6  11   0 2.49257 3.00518   5
   6  11   0 -0.8087 4.31763   2
   6  11   0 -1.3217 3.56929   4
   6  11   0 1.20242 3.06612   6
   6  11   0 -2.2951 3.75482   7
   6  11   0 -2.9912 4.31376   7
  -7 -11   0 125.060 9.28177   3
  -7 -11   0 163.798 15.2675   7
  -7 -11   0 107.856 8.39753   4
  -7 -11   0 115.525 10.6085   2
  -7 -11   0 123.007 7.46450   5
  -7 -11   0 99.4932 10.2834   7
   7  11   0 96.6806 6.64692   5
   7  11   0 118.492 10.0965   2
   7  11   0 128.528 9.09538   4
   7  11   0 110.734 7.79607   6
   7  11   0 111.342 10.3186   7
   7  11   0 105.701 9.50306   3
  -8 -11   0 13.0653 6.03967   2
  -8 -11   0 5.92243 3.45654   5
  -8 -11   0 8.43576 4.26150   4
  -8 -11   0 5.99681 4.83778   7
  -8 -11   0 2.42486 4.21890   3
  -8 -11   0 12.8417 5.73450   7
   8  11   0 7.35217 4.43523   4
   8  11   0 2.85384 5.00676   2
   8  11   0 0.34786 4.54384   3
   8  11   0 8.73358 5.45811   7
   8  11   0 3.30883 3.79553   6
   8  11   0 4.92051 4.86112   7
  -9 -11   0 12.8677 5.87651   7
  -9 -11   0 13.8758 6.77781   2
  -9 -11   0 10.3116 4.78078   4
  -9 -11   0 14.6443 3.50976   5
  -9 -11   0 10.4829 4.62049   7
  -9 -11   0 9.80402 4.73383   3
   9  11   0 13.0752 4.49709   6
   9  11   0 5.72816 4.82159   3
   9  11   0 11.0206 5.59839   7
   9  11   0 11.1660 5.83084   2
   9  11   0 4.83067 4.80482   7
   9  11   0 8.15617 4.93032   4
 -10 -11   0 23.9091 6.67925   7
 -10 -11   0 17.8614 3.24333   5
 -10 -11   0 18.1941 5.43488   4
 -10 -11   0 21.5816 3.52337   5
 -10 -11   0 24.5092 5.44898   3
 -10 -11   0 20.3466 5.78323   7
 -10 -11   0 17.4520 6.99662   2
  10  11   0 24.1196 6.08105   4
  10  11   0 13.4227 6.20528   7
  10  11   0 29.5496 5.57008   6
  10  11   0 32.2699 6.03180   3
  10  11   0 15.9829 6.07463   7
  10  11   0 17.5322 6.49165   2
 -11 -11   0 30.7387 7.33464   7
 -11 -11   0 21.3285 5.93508   4
 -11 -11   0 35.4514 6.14526   3
 -11 -11   0 46.0329 8.26390   2
 -11 -11   0 29.5130 6.54882   7
 -11 -11   0 34.2545 3.32748   5
 -11 -11   0 28.3445 3.49211   5
  11  11   0 37.7000 7.32471   7
  11  11   0 44.1933 7.73210   2
  11  11   0 27.4612 6.52844   3
  11  11   0 25.6478 6.87382   4
  11  11   0 35.1583 7.97150   7
  11  11   0 41.8330 6.61709   6
 -12 -11   0 23.6101 6.69624   7
 -12 -11   0 12.8472 6.06225   3
 -12 -11   0 22.2458 7.91666   7
 -12 -11   0 28.6132 6.79446   4
 -12 -11   0 24.6258 8.26853   2
  12  11   0 27.4545 8.08259   7
  12  11   0 25.9238 6.88291   3
  12  11   0 28.2791 7.38227   4
  12  11   0 24.0927 7.17990   2
  12  11   0 20.4939 7.10055   7
  12  11   0 31.6893 7.12499   6
 -13 -11   0 63.8599 10.4824   7
 -13 -11   0 54.1692 8.18581   4
 -13 -11   0 64.8838 8.40018   3
 -13 -11   0 52.4708 9.53348   2
 -13 -11   0 71.0602 9.96298   7
  13  11   0 56.7913 8.35587   6
  13  11   0 52.3605 8.45250   3
  13  11   0 86.0072 9.82557   2
  13  11   0 65.9014 9.92434   7
  13  11   0 56.1187 8.94766   7
 -14 -11   0 86.5923 11.8925   7
 -14 -11   0 108.813 14.7887   7
 -14 -11   0 107.852 12.6537   3
 -14 -11   0 116.741 13.6129   4
  14  11   0 102.993 11.4748   7
  14  11   0 104.217 13.7540   2
  14  11   0 70.2460 9.44069   3
  14  11   0 101.924 11.5740   7
 -15 -11   0 75.3055 9.68439   4
 -15 -11   0 85.4702 12.8467   7
 -15 -11   0 59.8954 11.3125   7
  15  11   0 80.6336 10.8185   2
  15  11   0 61.3209 10.2107   6
  15  11   0 79.0552 11.3624   7
 -16 -11   0 14.9458 8.39490   4
 -16 -11   0 16.0857 9.66884   7
  16  11   0 2.98259 9.88816   7
  16  11   0 21.8164 9.06650   6
  16  11   0 12.2946 8.57457   2
 -17 -11   0 4.11503 9.85187   7
 -17 -11   0 10.2393 9.25186   4
  17  11   0 -6.2594 9.01225   2
  17  11   0 8.19228 9.89939   6
  17  11   0 0.94882 12.0085   7
 -18 -11   0 -4.9711 10.7406   7
 -18 -11   0 -12.584 9.84255   4
  18  11   0 2.16878 9.89711   2
  18  11   0 8.81849 11.0864   6
 -19 -11   0 -3.2321 11.5963   7
 -19 -11   0 13.7253 12.5435   4
  19  11   0 17.3144 12.3277   2
  19  11   0 3.27793 12.7725   6
  12 -12   0 8.76607 10.7694   3
  12 -12   0 17.9699 10.1175   6
 -12  12   0 22.9988 11.0472   7
 -12  12   0 4.58456 11.3834   5
  11 -12   0 6.84628 9.54202   3
  11 -12   0 18.4221 9.13575   6
 -11  12   0 12.4119 9.37506   7
 -11  12   0 16.7894 9.85820   5
  10 -12   0 13.5189 9.11862   7
  10 -12   0 8.60472 7.68311   6
  10 -12   0 8.45037 9.04698   3
 -10  12   0 11.0431 9.52667   5
 -10  12   0 11.9191 8.56756   7
   9 -12   0 57.8497 8.64488   6
   9 -12   0 42.5757 8.94892   7
   9 -12   0 54.7989 10.1039   3
  -9  12   0 59.6737 10.0073   5
  -9  12   0 23.0371 9.64177   6
  -9  12   0 38.6893 9.24871   7
   8 -12   0 9.31339 8.07301   3
   8 -12   0 -3.7096 6.88266   7
   8 -12   0 8.42346 6.20421   6
  -8  12   0 -2.9868 6.92862   5
  -8  12   0 -17.625 7.72564   7
  -8  12   0 7.88470 7.63600   6
   7 -12   0 15.8150 7.20476   7
   7 -12   0 26.4504 7.88963   4
   7 -12   0 26.9999 6.35835   6
   7 -12   0 20.3018 7.72183   3
   7 -12   0 8.77279 7.84818   7
  -7  12   0 21.4662 3.71206   2
  -7  12   0 30.7601 3.75187   2
  -7  12   0 23.4313 8.05030   5
  -7  12   0 21.1357 7.19722   7
  -7  12   0 19.3705 8.50299   7
  -7  12   0 32.0279 7.34883   6
   6 -12   0 27.3227 5.61133   6
   6 -12   0 36.2478 8.89778   7
   6 -12   0 25.8514 7.20452   4
   6 -12   0 16.0395 7.18261   7
  -6  12   0 31.3955 6.51128   6
  -6  12   0 18.3571 6.73788   7
  -6  12   0 34.1022 7.95852   7
  -6  12   0 22.9888 3.88375   2
  -6  12   0 22.0650 7.51769   5
   5 -12   0 44.4323 6.10467   6
   5 -12   0 34.0832 6.65357   7
   5 -12   0 34.3474 7.95591   7
   5 -12   0 45.1287 7.21663   4
   5 -12   0 39.8276 8.32896   3
   5 -12   0 58.5885 12.2406   5
  -5  12   0 39.7377 8.20810   3
  -5  12   0 52.5063 6.67266   2
  -5  12   0 47.3645 7.73756   5
  -5  12   0 53.1481 8.04043   7
  -5  12   0 29.7328 7.62238   7
  -5  12   0 52.2280 6.58917   6
   4 -12   0 357.311 18.0372   3
   4 -12   0 378.136 14.3633   6
   4 -12   0 374.901 13.7771   2
   4 -12   0 387.038 16.0125   4
   4 -12   0 386.497 18.8423   7
   4 -12   0 344.503 18.1221   5
   4 -12   0 373.297 17.7848   7
  -4  12   0 348.685 17.1266   5
  -4  12   0 392.339 17.9812   7
  -4  12   0 363.130 18.2024   7
  -4  12   0 362.330 13.5480   2
  -4  12   0 371.295 14.4002   6
  -4  12   0 364.742 17.4908   3
   3 -12   0 587.912 22.0873   7
   3 -12   0 571.770 22.2186   5
   3 -12   0 567.007 18.3916   6
   3 -12   0 602.151 22.3647   3
   3 -12   0 568.506 19.8846   4
   3 -12   0 557.356 22.4536   7
   3 -12   0 569.813 19.9729   4
  -3  12   0 582.624 18.5539   2
  -3  12   0 555.455 21.3409   5
  -3  12   0 590.930 22.2953   7
  -3  12   0 568.430 18.4640   6
  -3  12   0 577.014 21.6978   3
  -3  12   0 569.511 22.3068   7
   2 -12   0 278.767 15.4949   7
   2 -12   0 295.405 12.9004   4
   2 -12   0 288.349 15.3703   5
   2 -12   0 297.978 12.8153   2
   2 -12   0 292.172 15.3419   3
   2 -12   0 294.457 11.3752   6
   2 -12   0 288.195 13.0917   4
   2 -12   0 276.880 14.7402   7
  -2  12   0 300.964 11.5112   6
  -2  12   0 294.017 15.2911   7
  -2  12   0 304.552 14.7887   3
  -2  12   0 302.897 12.4508   2
  -2  12   0 280.037 14.2041   5
  -2  12   0 306.948 15.1678   7
   1 -12   0 3.60978 4.82574   7
   1 -12   0 10.8859 5.68016   5
   1 -12   0 16.7812 4.35246   4
   1 -12   0 1.14584 5.42525   7
   1 -12   0 6.30248 4.31634   4
   1 -12   0 1.87958 4.93948   3
   1 -12   0 10.3304 3.43671   6
   1 -12   0 14.7310 4.74897   2
  -1  12   0 10.6144 3.58508   6
  -1  12   0 9.82594 5.00444   7
  -1  12   0 2.37285 4.88882   3
  -1  12   0 3.65856 4.17367   2
  -1  12   0 9.86225 4.72127   5
  -1  12   0 6.00600 5.13975   7
   0 -12   0 56.2870 5.64831   6
   0 -12   0 57.4183 5.84769   4
   0 -12   0 49.4072 6.36665   5
   0 -12   0 44.2753 6.62248   7
   0 -12   0 36.7996 5.98968   3
   0 -12   0 52.2429 6.05463   2
   0 -12   0 51.1034 5.48922   4
   0 -12   0 53.2146 6.68927   7
   0  12   0 44.1944 5.63810   5
   0  12   0 55.6136 6.99111   7
   0  12   0 46.4450 5.66520   2
   0  12   0 40.4729 6.28178   7
   0  12   0 51.8767 5.79782   6
   0  12   0 52.2551 6.70596   3
  -1 -12   0 97.7054 9.15990   2
  -1 -12   0 101.241 9.21671   5
  -1 -12   0 83.7980 9.65443   3
  -1 -12   0 89.6142 7.63540   4
  -1 -12   0 85.5958 8.59125   7
   1  12   0 84.5533 8.47384   5
   1  12   0 95.5553 6.18633   6
   1  12   0 84.8844 9.47508   3
   1  12   0 106.657 10.2339   7
   1  12   0 128.918 13.6971   7
   1  12   0 86.0625 8.74942   2
  -2 -12   0 137.173 11.1862   7
  -2 -12   0 131.354 8.55156   4
  -2 -12   0 135.213 10.5255   2
  -2 -12   0 145.903 10.3408   3
  -2 -12   0 192.645 15.1955   7
  -2 -12   0 153.957 10.0486   5
   2  12   0 160.510 9.45316   5
   2  12   0 142.906 10.0281   2
   2  12   0 140.214 10.5731   7
   2  12   0 155.551 10.8495   3
   2  12   0 137.052 10.9498   7
   2  12   0 138.736 7.16190   6
  -3 -12   0 594.061 21.1242   7
  -3 -12   0 608.759 21.6479   7
  -3 -12   0 606.494 19.5919   5
  -3 -12   0 609.681 20.3608   3
  -3 -12   0 581.490 20.5469   2
  -3 -12   0 569.857 18.8729   4
   3  12   0 593.008 20.4456   3
   3  12   0 582.330 19.1600   5
   3  12   0 575.800 17.3331   6
   3  12   0 581.743 21.0254   7
   3  12   0 587.360 20.3332   2
   3  12   0 602.828 21.3066   7
  -4 -12   0 467.406 16.5877   5
  -4 -12   0 481.141 18.4441   7
  -4 -12   0 479.497 18.1797   2
  -4 -12   0 477.230 17.4126   3
  -4 -12   0 445.209 16.1403   4
  -4 -12   0 505.413 19.0233   7
   4  12   0 465.519 14.6029   6
   4  12   0 476.538 14.8590   6
   4  12   0 465.687 16.2255   5
   4  12   0 492.549 17.9189   3
   4  12   0 476.143 18.3489   7
   4  12   0 449.002 17.4167   2
   4  12   0 478.796 16.3612   4
  -5 -12   0 6.45479 3.81948   4
  -5 -12   0 4.22168 4.11322   3
  -5 -12   0 4.01210 5.01648   7
  -5 -12   0 0.02699 4.65787   5
  -5 -12   0 5.26726 5.37377   2
  -5 -12   0 0.97078 4.32305   7
   5  12   0 -1.0744 4.73379   7
   5  12   0 4.05704 3.07176   6
   5  12   0 -2.5574 3.82149   4
   5  12   0 3.30576 3.47826   5
   5  12   0 -1.2098 4.65059   3
   5  12   0 -1.5099 3.36641   6
   5  12   0 4.48368 4.90598   2
   5  12   0 -3.1173 4.54715   7
  -6 -12   0 1.25785 4.27185   3
  -6 -12   0 -3.1363 3.62343   5
  -6 -12   0 3.64650 4.92028   7
  -6 -12   0 6.10217 5.58499   2
  -6 -12   0 -0.1689 3.71711   4
  -6 -12   0 0.39792 4.38864   7
   6  12   0 -4.6359 4.36999   7
   6  12   0 -0.8791 4.56493   7
   6  12   0 -1.7816 3.38268   6
   6  12   0 3.24319 3.41046   6
   6  12   0 1.14205 4.88620   2
   6  12   0 -0.9329 3.93169   4
   6  12   0 -2.0905 4.75760   3
   6  12   0 9.04847 3.56316   5
  -7 -12   0 181.484 12.9839   7
  -7 -12   0 156.416 12.4263   2
  -7 -12   0 182.680 9.33428   5
  -7 -12   0 170.076 12.3072   7
  -7 -12   0 188.577 11.1314   3
  -7 -12   0 176.185 10.1900   4
   7  12   0 168.530 11.6250   3
   7  12   0 183.619 9.89346   6
   7  12   0 172.595 8.63440   5
   7  12   0 181.811 9.29607   6
   7  12   0 177.976 12.1957   7
   7  12   0 171.264 12.0481   2
   7  12   0 187.654 10.8096   4
  -8 -12   0 20.4114 5.86311   7
  -8 -12   0 14.9613 4.98504   3
  -8 -12   0 17.7188 4.10080   5
  -8 -12   0 20.2391 6.28618   2
  -8 -12   0 20.9800 6.90245   7
  -8 -12   0 14.4827 4.66558   4
   8  12   0 19.3937 5.57927   7
   8  12   0 23.7355 6.34337   2
   8  12   0 14.5927 5.19058   4
   8  12   0 19.4611 4.71427   6
   8  12   0 12.8024 5.61966   3
  -9 -12   0 58.2057 6.74219   4
  -9 -12   0 52.8097 6.63956   5
  -9 -12   0 50.6806 6.81125   7
  -9 -12   0 46.2924 7.71710   2
  -9 -12   0 56.0476 8.18861   7
  -9 -12   0 50.5917 6.64213   3
   9  12   0 59.8814 8.62947   7
   9  12   0 64.1367 8.17186   6
   9  12   0 60.4834 7.13241   4
   9  12   0 51.8136 7.94108   2
   9  12   0 68.6323 11.0072   7
   9  12   0 47.4970 6.95623   3
 -10 -12   0 65.9223 7.49776   3
 -10 -12   0 70.7161 5.91201   5
 -10 -12   0 82.0019 9.54172   4
 -10 -12   0 74.0294 8.83986   7
 -10 -12   0 58.3592 6.52386   5
 -10 -12   0 87.5524 11.6051   7
 -10 -12   0 69.2759 9.27482   2
  10  12   0 84.3071 8.34699   3
  10  12   0 71.9492 9.04350   6
  10  12   0 69.5530 8.39814   2
  10  12   0 73.9623 8.42369   7
  10  12   0 61.5455 8.52241   7
  10  12   0 56.3722 7.14126   4
 -11 -12   0 146.382 13.6003   7
 -11 -12   0 140.905 6.92033   5
 -11 -12   0 155.374 7.49702   5
 -11 -12   0 155.667 15.1298   2
 -11 -12   0 147.351 11.9174   3
 -11 -12   0 159.706 15.1142   7
 -11 -12   0 146.407 12.1425   4
  11  12   0 143.979 13.9096   7
  11  12   0 146.971 12.8600   3
  11  12   0 156.876 11.5404   6
  11  12   0 145.319 13.7231   2
  11  12   0 160.371 12.8986   4
  11  12   0 140.494 15.0317   7
 -12 -12   0 80.4406 8.72211   3
 -12 -12   0 84.3201 10.7402   7
 -12 -12   0 74.3661 9.20730   7
 -12 -12   0 84.0837 8.86634   4
 -12 -12   0 61.5065 10.5089   2
  12  12   0 89.4294 11.3365   7
  12  12   0 76.2962 8.66653   6
  12  12   0 82.2507 10.2192   7
  12  12   0 56.7937 8.65389   4
  12  12   0 77.1402 9.03590   3
  12  12   0 77.0038 9.39951   2
 -13 -12   0 9.66830 10.4355   4
 -13 -12   0 1.55433 5.91506   3
 -13 -12   0 7.91896 6.62502   7
 -13 -12   0 -1.4214 8.13850   7
  13  12   0 0.14376 7.31932   2
  13  12   0 -10.899 6.46353   7
  13  12   0 -5.4079 7.57715   7
  13  12   0 3.17403 6.40660   6
  13  12   0 4.87500 7.09376   3
 -14 -12   0 49.4618 8.72648   4
 -14 -12   0 62.2366 11.4913   7
 -14 -12   0 64.9927 9.65457   7
 -14 -12   0 81.9543 9.26064   3
  14  12   0 44.4278 11.0093   7
  14  12   0 59.2121 10.0255   7
  14  12   0 68.9846 10.3999   2
  14  12   0 67.9476 14.6273   6
 -15 -12   0 30.6604 8.48778   3
 -15 -12   0 32.6411 8.74127   4
  15  12   0 51.4555 10.4810   7
  15  12   0 33.5190 9.35958   2
  15  12   0 30.1308 9.04325   6
 -16 -12   0 -3.3384 8.07924   4
 -16 -12   0 -6.6979 8.48618   7
  16  12   0 3.10700 10.4362   7
  16  12   0 -7.4861 8.52449   6
  16  12   0 6.30101 8.63764   2
 -17 -12   0 20.3034 10.8849   7
 -17 -12   0 14.1123 9.12768   4
  17  12   0 27.0151 10.6029   6
  17  12   0 16.6721 10.1742   2
 -18 -12   0 -15.345 10.6358   7
 -18 -12   0 -11.108 10.3518   4
  18  12   0 3.94274 10.7561   2
  18  12   0 4.33393 10.8461   6
  11 -13   0 -5.7682 8.95560   6
  11 -13   0 16.5416 10.2827   3
 -11  13   0 23.7755 11.1352   5
 -11  13   0 -7.7299 9.33557   7
  10 -13   0 17.1920 9.62522   3
  10 -13   0 7.13352 8.33911   6
 -10  13   0 11.1751 8.76787   7
 -10  13   0 15.9437 9.56005   5
   9 -13   0 17.4064 8.24556   6
   9 -13   0 22.1943 9.48285   3
   9 -13   0 6.07493 7.52236   7
  -9  13   0 23.6669 9.21775   5
  -9  13   0 23.1545 8.94840   7
   8 -13   0 52.2721 10.0476   3
   8 -13   0 65.2693 10.6824   7
   8 -13   0 59.9043 8.68045   6
  -8  13   0 54.4883 9.92038   7
  -8  13   0 60.9552 10.0909   5
  -8  13   0 46.6556 9.48497   6
   7 -13   0 69.2335 8.10544   6
   7 -13   0 69.1099 10.2299   7
   7 -13   0 65.4194 10.1192   3
  -7  13   0 69.3585 10.2794   5
  -7  13   0 46.6334 9.76348   7
  -7  13   0 69.0067 6.43800   2
  -7  13   0 57.8960 6.53252   2
  -7  13   0 69.2508 8.91734   6
   6 -13   0 42.8409 8.86676   3
   6 -13   0 29.2095 8.12083   7
   6 -13   0 50.0676 8.45377   4
   6 -13   0 33.9772 6.40371   6
  -6  13   0 55.6982 8.69425   5
  -6  13   0 53.0479 6.80679   2
  -6  13   0 42.3772 8.74058   7
  -6  13   0 43.3337 9.20697   7
  -6  13   0 53.3113 7.74985   6
   5 -13   0 155.514 10.3677   6
   5 -13   0 159.869 12.9866   4
   5 -13   0 166.606 16.3442   7
   5 -13   0 150.338 13.8745   7
   5 -13   0 156.797 14.9872   3
  -5  13   0 150.479 13.6790   5
  -5  13   0 135.626 15.0720   7
  -5  13   0 163.322 11.5879   6
  -5  13   0 155.872 9.13151   2
  -5  13   0 160.558 14.1448   7
   4 -13   0 121.475 12.5059   7
   4 -13   0 93.1536 10.0403   7
   4 -13   0 111.077 10.2343   4
   4 -13   0 118.911 8.99175   6
   4 -13   0 121.105 11.6662   4
   4 -13   0 93.8637 10.0910   3
   4 -13   0 114.486 10.5391   2
  -4  13   0 114.021 13.5777   7
  -4  13   0 121.703 12.4278   5
  -4  13   0 116.764 12.5717   7
  -4  13   0 122.481 9.86688   6
  -4  13   0 103.890 8.50502   2
   3 -13   0 9.76233 6.66368   5
   3 -13   0 6.81615 4.94099   4
   3 -13   0 12.4035 4.47281   6
   3 -13   0 8.47070 7.03463   3
   3 -13   0 6.63254 5.46066   4
   3 -13   0 5.02609 5.70581   7
   3 -13   0 11.7645 4.81730   2
   3 -13   0 6.11270 6.56223   7
  -3  13   0 6.67445 6.17187   3
  -3  13   0 3.22557 5.68438   5
  -3  13   0 9.14561 4.48102   2
  -3  13   0 5.27027 6.25708   7
  -3  13   0 4.76955 5.77723   7
  -3  13   0 6.44768 7.47681   6
   2 -13   0 28.4136 5.46031   2
   2 -13   0 25.3757 6.49879   7
   2 -13   0 27.4521 5.37906   4
   2 -13   0 34.5728 6.65287   7
   2 -13   0 27.8739 4.56123   6
   2 -13   0 29.1295 7.38700   5
   2 -13   0 36.8711 7.24340   3
   2 -13   0 27.7961 5.60652   4
  -2  13   0 28.4254 6.61549   7
  -2  13   0 36.5552 5.50379   2
  -2  13   0 22.2584 6.62209   3
  -2  13   0 19.8517 5.62681   7
  -2  13   0 32.5596 4.90833   6
  -2  13   0 21.9223 6.35549   5
   1 -13   0 239.119 12.3686   4
   1 -13   0 226.121 11.9262   4
   1 -13   0 234.425 15.1413   7
   1 -13   0 239.344 10.0665   6
   1 -13   0 242.267 12.3731   2
   1 -13   0 257.967 14.8055   5
   1 -13   0 232.627 14.6694   3
   1 -13   0 235.016 13.9863   7
  -1  13   0 251.973 12.0763   2
  -1  13   0 237.865 13.4727   5
  -1  13   0 243.256 10.3803   6
  -1  13   0 272.075 14.2427   3
  -1  13   0 238.554 14.3338   7
  -1  13   0 249.440 14.6224   7
   0 -13   0 152.015 11.9100   5
   0 -13   0 177.286 11.0304   2
   0 -13   0 151.438 10.1621   4
   0 -13   0 156.425 12.1475   7
   0 -13   0 145.915 12.9986   7
   0 -13   0 137.689 11.9998   3
   0 -13   0 160.061 9.82611   4
   0 -13   0 153.272 7.86156   6
   0  13   0 150.380 8.05947   6
   0  13   0 144.003 10.9199   5
   0  13   0 142.234 11.9700   3
   0  13   0 135.925 12.2958   7
   0  13   0 151.260 11.9119   7
   0  13   0 148.879 10.2195   2
  -1 -13   0 118.044 10.4091   2
  -1 -13   0 121.874 11.0245   5
  -1 -13   0 132.512 11.3752   3
  -1 -13   0 132.618 12.2481   7
  -1 -13   0 135.362 9.12647   4
   1  13   0 125.508 7.38724   6
   1  13   0 147.029 11.1757   3
   1  13   0 130.651 11.0794   7
   1  13   0 143.247 10.2068   5
   1  13   0 104.880 11.4217   7
   1  13   0 140.456 10.2097   2
  -2 -13   0 341.269 15.1706   2
  -2 -13   0 344.727 16.8910   7
  -2 -13   0 316.005 13.2698   4
  -2 -13   0 342.947 16.1776   7
  -2 -13   0 315.861 15.3281   3
  -2 -13   0 338.213 14.8427   5
   2  13   0 328.753 14.0925   5
   2  13   0 304.871 15.0628   3
   2  13   0 360.769 16.2663   7
   2  13   0 322.112 14.6358   2
   2  13   0 329.851 11.5899   6
   2  13   0 338.079 15.8662   7
  -3 -13   0 385.093 15.3823   5
  -3 -13   0 366.816 16.4154   2
  -3 -13   0 356.865 14.3612   4
  -3 -13   0 352.200 17.8953   7
  -3 -13   0 346.642 15.8359   3
  -3 -13   0 384.843 17.0902   7
   3  13   0 393.934 16.4786   3
   3  13   0 357.624 12.5912   6
   3  13   0 373.533 14.6874   5
   3  13   0 384.698 16.8965   7
   3  13   0 375.548 15.9604   2
  -4 -13   0 273.206 13.9253   3
  -4 -13   0 293.873 15.2635   7
  -4 -13   0 274.477 12.5852   4
  -4 -13   0 307.927 18.6051   7
  -4 -13   0 302.011 13.5451   5
  -4 -13   0 308.149 15.1585   2
   4  13   0 275.108 14.6223   3
   4  13   0 292.998 11.0680   6
   4  13   0 289.880 14.3791   2
   4  13   0 302.323 15.6439   7
   4  13   0 288.390 10.7234   6
   4  13   0 285.989 12.6997   5
   4  13   0 290.285 12.7848   4
   4  13   0 299.621 15.0898   7
  -5 -13   0 47.0011 7.50072   2
  -5 -13   0 22.9995 6.58735   7
  -5 -13   0 37.4293 6.43506   7
  -5 -13   0 39.6152 6.29570   3
  -5 -13   0 39.3501 5.54837   4
  -5 -13   0 45.0096 5.94361   5
   5  13   0 39.0150 6.56225   2
   5  13   0 27.4757 6.16450   7
   5  13   0 38.3788 6.81533   3
   5  13   0 28.8052 6.22611   7
   5  13   0 30.7987 5.05832   5
   5  13   0 37.5161 4.45670   6
   5  13   0 37.3261 5.68810   4
   5  13   0 40.8841 4.75097   6
  -6 -13   0 71.0521 8.46606   4
  -6 -13   0 61.4003 8.06759   7
  -6 -13   0 62.2873 7.16479   3
  -6 -13   0 64.9905 8.33975   2
  -6 -13   0 61.1553 6.24010   5
  -6 -13   0 64.2870 8.07618   7
   6  13   0 69.1555 8.01100   7
   6  13   0 56.9475 7.28705   2
   6  13   0 63.9100 7.28894   6
   6  13   0 64.2738 6.84151   6
   6  13   0 69.6113 6.83403   4
   6  13   0 66.9631 9.67955   7
   6  13   0 52.1690 5.70057   5
   6  13   0 71.4262 7.83145   3
  -7 -13   0 22.4950 6.87427   7
  -7 -13   0 20.8612 7.20187   2
  -7 -13   0 18.4202 6.35209   7
  -7 -13   0 12.4442 4.79878   4
  -7 -13   0 24.7594 5.01442   5
  -7 -13   0 12.9998 5.43478   3
   7  13   0 25.2362 6.35501   7
   7  13   0 14.7689 6.08920   3
   7  13   0 21.4561 6.50064   7
   7  13   0 23.4567 4.60911   6
   7  13   0 23.3981 5.41723   4
   7  13   0 28.2910 6.82768   2
   7  13   0 22.9774 4.41089   5
  -8 -13   0 42.5256 6.62833   3
  -8 -13   0 52.2079 7.12563   7
  -8 -13   0 58.7498 5.73307   5
  -8 -13   0 55.7297 6.50252   4
  -8 -13   0 32.2204 7.47194   7
  -8 -13   0 58.0272 8.59308   2
   8  13   0 62.8443 7.73510   6
   8  13   0 55.8023 6.96933   3
   8  13   0 52.3697 6.11556   6
   8  13   0 47.2995 7.24704   2
   8  13   0 49.6201 7.68995   7
   8  13   0 45.4499 6.43132   4
   8  13   0 55.2855 7.72612   7
  -9 -13   0 112.738 13.4325   2
  -9 -13   0 124.921 12.4976   7
  -9 -13   0 129.573 11.2530   3
  -9 -13   0 138.871 8.77353   5
  -9 -13   0 123.111 14.0439   7
  -9 -13   0 133.178 10.7377   4
   9  13   0 102.534 11.1596   4
   9  13   0 118.857 12.7011   2
   9  13   0 125.486 9.61743   6
   9  13   0 113.000 12.6791   7
   9  13   0 109.383 11.8983   3
 -10 -13   0 40.2944 8.63888   2
 -10 -13   0 49.9067 9.11158   7
 -10 -13   0 52.7231 7.14700   4
 -10 -13   0 48.3958 7.32504   3
 -10 -13   0 49.0477 5.14792   5
 -10 -13   0 42.3226 8.14848   7
  10  13   0 55.6586 8.01892   3
  10  13   0 50.9517 8.64230   7
  10  13   0 49.9252 7.32950   4
  10  13   0 52.2500 6.57773   6
  10  13   0 62.1626 8.22138   7
  10  13   0 55.0352 8.23983   2
 -11 -13   0 138.278 14.4116   7
 -11 -13   0 159.162 16.2234   7
 -11 -13   0 154.683 8.25280   5
 -11 -13   0 149.733 7.52696   5
 -11 -13   0 152.914 12.4980   4
 -11 -13   0 151.708 12.3121   3
  11  13   0 125.445 13.0474   4
  11  13   0 154.966 14.1917   2
  11  13   0 161.458 13.5687   3
  11  13   0 156.625 14.1778   7
  11  13   0 160.844 16.1183   7
  11  13   0 153.467 11.6378   6
 -12 -13   0 192.751 7.56943   5
 -12 -13   0 170.715 13.8780   4
 -12 -13   0 174.742 7.81163   5
 -12 -13   0 168.626 13.2358   3
 -12 -13   0 199.957 17.8141   7
 -12 -13   0 200.822 15.9126   7
  12  13   0 190.306 13.4084   6
  12  13   0 129.866 14.3509   4
  12  13   0 154.888 14.4022   3
  12  13   0 170.934 15.2912   7
  12  13   0 185.062 17.5435   7
 -13 -13   0 7.77120 6.78427   7
 -13 -13   0 -3.1716 5.80726   3
 -13 -13   0 15.8063 9.29676   7
 -13 -13   0 12.6440 7.17312   4
  13  13   0 7.52917 9.19234   7
  13  13   0 -1.8950 6.31323   6
  13  13   0 -5.7261 6.82525   2
  13  13   0 8.71210 7.46108   7
 -14 -13   0 0.77012 7.00467   4
 -14 -13   0 -10.902 7.04663   7
 -14 -13   0 4.28925 9.84658   7
 -14 -13   0 -5.7086 8.83262   3
  14  13   0 -0.3904 15.5720   7
  14  13   0 -4.1550 7.32902   2
  14  13   0 14.1573 7.77068   6
  14  13   0 2.08730 8.65289   7
 -15 -13   0 -4.1684 7.88225   4
 -15 -13   0 -8.7707 7.28269   3
 -15 -13   0 -14.623 8.89000   7
  15  13   0 7.28722 9.67110   7
  15  13   0 -6.6215 8.03832   2
  15  13   0 11.6901 8.63474   6
 -16 -13   0 -2.1464 7.87379   3
 -16 -13   0 -4.8622 9.42547   7
 -16 -13   0 -2.9103 8.22450   4
  16  13   0 -2.8202 8.96784   2
  16  13   0 4.76868 8.67013   6
  16  13   0 1.67943 10.0457   7
 -17 -13   0 25.0203 11.0277   7
 -17 -13   0 4.13102 8.85411   4
  17  13   0 23.8878 10.6910   6
  17  13   0 6.50634 10.3158   2
 -18 -13   0 21.6882 12.6128   7
 -18 -13   0 -1.8140 10.6107   4
  18  13   0 10.5141 11.9397   6
  18  13   0 17.7844 11.7483   2
  11 -14   0 16.5228 12.2526   3
 -11  14   0 12.3576 11.5345   5
 -11  14   0 8.65425 10.8246   7
  10 -14   0 38.1389 9.69192   6
  10 -14   0 36.3785 11.9862   3
 -10  14   0 34.5916 11.2326   5
 -10  14   0 35.9305 11.2319   7
   9 -14   0 38.0950 11.1192   3
   9 -14   0 35.1441 9.62966   6
  -9  14   0 25.5238 9.76196   7
  -9  14   0 46.2758 10.6704   5
   8 -14   0 87.7429 9.76213   6
   8 -14   0 105.400 12.6419   3
   8 -14   0 98.4314 12.0367   7
  -8  14   0 86.1276 11.8693   7
  -8  14   0 77.0996 11.3746   5
   7 -14   0 54.5197 10.9316   3
   7 -14   0 30.8183 7.59082   6
   7 -14   0 23.5930 9.12829   7
  -7  14   0 55.0270 10.5692   7
  -7  14   0 49.0648 8.72443   6
  -7  14   0 40.8725 4.56028   2
  -7  14   0 36.5218 9.94709   5
   6 -14   0 10.2905 8.54036   3
   6 -14   0 15.6953 7.96840   7
   6 -14   0 1.55205 5.77283   6
   6 -14   0 -12.915 8.21244   4
  -6  14   0 11.0245 4.58694   2
  -6  14   0 9.79992 7.59729   5
  -6  14   0 23.2676 7.39119   6
  -6  14   0 11.5399 8.38374   7
   5 -14   0 -1.8634 6.75036   4
   5 -14   0 6.20889 8.12786   3
   5 -14   0 -2.4839 5.66809   4
   5 -14   0 -21.660 8.10343   7
   5 -14   0 1.83729 6.24167   7
   5 -14   0 -7.5040 4.69250   6
  -5  14   0 2.33209 6.68683   7
  -5  14   0 -1.2009 6.03756   6
  -5  14   0 -2.1177 7.75281   7
  -5  14   0 -0.6936 6.44771   5
  -5  14   0 4.49207 4.52719   2
   4 -14   0 17.3935 6.75501   4
   4 -14   0 3.94454 7.56183   3
   4 -14   0 10.7028 5.26220   2
   4 -14   0 7.71655 4.75500   6
   4 -14   0 3.88082 5.73109   4
   4 -14   0 -1.0802 8.03799   7
   4 -14   0 4.00350 6.38744   7
  -4  14   0 3.55241 5.38832   6
  -4  14   0 4.48908 7.63422   7
  -4  14   0 5.29685 4.51964   2
  -4  14   0 7.22471 6.59123   5
  -4  14   0 6.54188 6.63870   7
   3 -14   0 198.981 16.9325   7
   3 -14   0 206.040 11.9755   2
   3 -14   0 175.890 10.3159   6
   3 -14   0 191.747 12.4002   4
   3 -14   0 199.156 14.6492   7
   3 -14   0 190.399 13.4066   4
  -3  14   0 209.375 11.2971   2
  -3  14   0 175.533 18.6246   5
  -3  14   0 204.316 16.3521   7
  -3  14   0 194.011 11.0725   6
  -3  14   0 180.467 14.9038   7
   2 -14   0 150.516 8.83374   6
   2 -14   0 140.671 10.8680   4
   2 -14   0 149.324 14.1301   3
   2 -14   0 173.880 11.3720   2
   2 -14   0 133.585 13.2789   7
   2 -14   0 128.813 11.9069   5
   2 -14   0 167.217 11.9308   4
   2 -14   0 148.967 14.7178   7
  -2  14   0 167.285 13.5266   7
  -2  14   0 150.379 12.9016   5
  -2  14   0 149.680 10.7224   2
  -2  14   0 164.455 9.69244   6
  -2  14   0 174.655 14.6361   7
   1 -14   0 338.569 17.5882   5
   1 -14   0 343.333 14.7082   4
   1 -14   0 337.873 18.3551   7
   1 -14   0 331.398 15.0052   4
   1 -14   0 326.312 14.8902   2
   1 -14   0 339.521 17.2985   3
   1 -14   0 339.508 12.4356   6
   1 -14   0 333.584 17.1612   7
  -1  14   0 318.241 12.6119   6
  -1  14   0 341.712 17.2731   7
  -1  14   0 331.554 16.5877   3
  -1  14   0 325.762 16.3074   5
  -1  14   0 338.365 14.7416   2
  -1  14   0 338.452 17.6945   7
   0 -14   0 64.1251 7.00422   4
   0 -14   0 56.0638 7.30168   2
   0 -14   0 62.3772 6.40330   6
   0 -14   0 58.3648 7.62546   3
   0 -14   0 62.1375 6.79405   4
   0 -14   0 64.1376 7.83990   7
   0 -14   0 54.7468 7.86843   7
   0 -14   0 61.7333 8.22905   5
   0  14   0 60.7832 6.94315   2
   0  14   0 58.4226 7.94551   3
   0  14   0 57.6530 7.12179   5
   0  14   0 70.4852 7.13214   6
   0  14   0 56.4837 8.52612   7
   0  14   0 51.1611 7.45512   7
  -1 -14   0 -3.3861 5.56478   3
  -1 -14   0 0.77150 5.57705   2
  -1 -14   0 -2.8484 6.18792   7
  -1 -14   0 -6.0297 5.58914   5
  -1 -14   0 -4.6163 3.94032   4
   1  14   0 -2.9944 5.31335   7
   1  14   0 2.29375 4.68404   2
   1  14   0 2.74760 5.42165   3
   1  14   0 1.12398 3.49572   6
   1  14   0 -0.3995 4.93861   5
   1  14   0 3.02676 5.39647   7
  -2 -14   0 17.9278 7.18809   7
  -2 -14   0 7.58250 4.61492   4
  -2 -14   0 8.57221 5.78539   7
  -2 -14   0 18.3221 6.22549   2
  -2 -14   0 7.14650 5.65105   3
  -2 -14   0 14.5158 5.79922   5
   2  14   0 10.5797 4.91472   5
   2  14   0 18.0757 5.61796   2
   2  14   0 9.17318 5.46768   3
   2  14   0 17.4850 4.02649   6
   2  14   0 14.6264 5.86835   7
   2  14   0 20.4191 6.29991   7
  -3 -14   0 69.8700 9.17133   7
  -3 -14   0 85.4167 8.08727   5
  -3 -14   0 95.3141 11.3030   2
  -3 -14   0 58.8068 6.38149   4
  -3 -14   0 84.1945 11.4780   7
  -3 -14   0 66.8734 7.85226   3
   3  14   0 98.2731 11.5231   3
   3  14   0 99.8662 10.7729   2
   3  14   0 79.0130 9.18777   5
   3  14   0 91.3320 11.1868   7
   3  14   0 75.7718 6.96331   6
   3  14   0 67.8613 7.80587   7
  -4 -14   0 11.7132 4.66574   4
  -4 -14   0 11.7090 6.67476   7
  -4 -14   0 25.4121 6.75792   2
  -4 -14   0 7.01320 5.22980   3
  -4 -14   0 3.31434 5.42809   7
  -4 -14   0 7.22347 5.23850   5
   4  14   0 3.62984 3.80319   6
   4  14   0 5.52236 6.48740   7
   4  14   0 5.89331 3.31699   6
   4  14   0 -2.7758 4.25205   5
   4  14   0 4.18399 5.71208   7
   4  14   0 11.9684 6.00052   2
   4  14   0 8.56707 5.49511   3
  -5 -14   0 283.308 15.9271   2
  -5 -14   0 299.223 16.8763   7
  -5 -14   0 289.718 13.7636   5
  -5 -14   0 289.287 13.3196   4
  -5 -14   0 298.454 16.1390   7
  -5 -14   0 319.195 15.0316   3
   5  14   0 296.514 19.2146   7
   5  14   0 285.815 15.5663   3
   5  14   0 309.498 13.2345   5
   5  14   0 300.162 15.7832   7
   5  14   0 314.116 11.8695   6
   5  14   0 300.681 13.6156   4
   5  14   0 303.913 15.5181   2
   5  14   0 302.976 11.4074   6
  -6 -14   0 408.293 20.5286   7
  -6 -14   0 434.204 18.1451   3
  -6 -14   0 418.403 19.2537   7
  -6 -14   0 432.302 19.3830   2
  -6 -14   0 425.547 16.4269   5
  -6 -14   0 419.363 16.5093   4
   6  14   0 424.828 16.5624   4
   6  14   0 413.388 14.5786   6
   6  14   0 424.537 15.0788   6
   6  14   0 440.361 19.0407   7
   6  14   0 410.355 15.6752   5
   6  14   0 432.340 19.7399   7
   6  14   0 410.419 18.4402   2
   6  14   0 411.789 18.3877   3
  -7 -14   0 281.480 14.6067   3
  -7 -14   0 271.000 15.9768   7
  -7 -14   0 224.044 24.0271   7
  -7 -14   0 294.007 13.1681   5
  -7 -14   0 242.547 16.2375   2
  -7 -14   0 271.742 13.3679   4
   7  14   0 291.511 15.5959   3
   7  14   0 269.135 13.9162   4
   7  14   0 290.490 16.0532   2
   7  14   0 296.749 11.9620   6
   7  14   0 296.780 16.9307   7
   7  14   0 276.241 12.6641   6
   7  14   0 280.686 12.2362   5
   7  14   0 260.582 15.6473   7
  -8 -14   0 108.235 12.0918   7
  -8 -14   0 87.7763 10.7568   3
  -8 -14   0 91.7167 9.69403   4
  -8 -14   0 91.3826 10.3017   2
   8  14   0 95.0138 10.7000   4
   8  14   0 90.5912 9.48950   7
   8  14   0 94.7996 7.97094   5
   8  14   0 73.2031 7.27420   6
   8  14   0 98.5234 12.2402   3
   8  14   0 100.719 13.5931   7
   8  14   0 83.7891 9.38218   2
   8  14   0 109.364 8.63096   6
  -9 -14   0 131.580 11.2501   4
  -9 -14   0 133.155 12.1098   3
  -9 -14   0 135.202 13.1256   7
  -9 -14   0 133.446 9.57985   5
  -9 -14   0 86.1643 10.3427   2
  -9 -14   0 114.390 16.3080   7
   9  14   0 130.558 10.7393   6
   9  14   0 120.380 13.4368   7
   9  14   0 120.115 9.74326   6
   9  14   0 119.869 13.0848   2
   9  14   0 143.769 13.4033   3
   9  14   0 142.635 15.0072   7
   9  14   0 118.280 11.8302   4
 -10 -14   0 21.6085 6.36480   4
 -10 -14   0 9.24347 6.09042   3
 -10 -14   0 10.4066 7.02771   7
 -10 -14   0 16.1789 4.82764   5
 -10 -14   0 20.5012 13.2546   7
  10  14   0 11.9637 6.96034   3
  10  14   0 18.7302 6.77989   4
  10  14   0 22.7588 7.85641   2
  10  14   0 19.0170 7.34289   7
  10  14   0 15.1711 5.44753   6
 -11 -14   0 2.28137 6.71196   7
 -11 -14   0 0.58213 3.52566   5
 -11 -14   0 0.26739 6.18587   3
 -11 -14   0 6.94138 4.33821   5
 -11 -14   0 5.20206 6.15094   4
  11  14   0 13.4166 5.72700   6
  11  14   0 -6.6050 8.08771   7
  11  14   0 -3.6547 6.95087   3
  11  14   0 5.87201 7.08124   7
  11  14   0 -0.7681 6.90298   4
  11  14   0 -0.9758 8.02344   2
 -12 -14   0 13.4438 7.04042   3
 -12 -14   0 21.2715 4.13798   5
 -12 -14   0 13.2517 7.18338   4
 -12 -14   0 26.1189 13.0659   7
 -12 -14   0 16.4694 7.78143   7
 -12 -14   0 21.8752 3.82185   5
  12  14   0 33.0579 10.0234   7
  12  14   0 29.0411 7.21686   6
  12  14   0 22.5975 8.37937   7
  12  14   0 30.1929 8.41281   2
 -13 -14   0 79.8401 11.0916   7
 -13 -14   0 84.3144 12.6720   7
 -13 -14   0 96.3922 10.4988   4
  13  14   0 90.4355 13.0639   7
  13  14   0 86.9803 9.60599   6
  13  14   0 69.4873 10.7320   2
  13  14   0 78.6467 10.7733   7
 -14 -14   0 62.9595 10.7382   7
 -14 -14   0 72.5457 9.80731   3
 -14 -14   0 62.0604 9.48263   4
  14  14   0 62.0275 10.7231   7
  14  14   0 61.6703 10.6868   2
  14  14   0 73.9329 10.0578   6
 -15 -14   0 71.6418 10.7548   4
 -15 -14   0 52.2968 9.50438   3
 -15 -14   0 36.1457 9.56475   7
  15  14   0 56.7709 11.1581   2
  15  14   0 41.2968 11.6602   7
  15  14   0 38.2307 9.82934   6
 -16 -14   0 32.1431 10.8176   7
 -16 -14   0 20.5497 8.94764   3
 -16 -14   0 25.4390 9.73789   4
  16  14   0 8.84319 9.76283   2
  16  14   0 29.0826 9.96162   6
  16  14   0 20.6113 10.5505   7
 -17 -14   0 -1.3595 9.27202   3
 -17 -14   0 10.8023 9.50181   4
 -17 -14   0 16.4227 11.6065   7
  17  14   0 7.31853 10.8709   6
  17  14   0 -7.1760 10.0610   2
 -18 -14   0 -11.546 11.4194   7
 -18 -14   0 8.27812 11.4388   4
  18  14   0 33.4073 12.5641   6
  18  14   0 18.0303 11.9340   2
  10 -15   0 17.8764 12.7422   3
  10 -15   0 31.2689 10.3788   6
 -10  15   0 -10.139 10.4592   7
 -10  15   0 10.3232 10.9299   5
   9 -15   0 12.2738 8.88658   6
   9 -15   0 19.2480 11.4101   3
  -9  15   0 24.5969 10.7199   5
  -9  15   0 17.9550 10.7421   7
   8 -15   0 7.82466 9.79815   3
   8 -15   0 12.5816 7.94824   6
  -8  15   0 16.1385 9.22491   5
  -8  15   0 15.3244 9.09167   7
   7 -15   0 -2.2478 7.73290   4
   7 -15   0 7.61051 8.08390   7
   7 -15   0 1.29070 7.02825   6
   7 -15   0 10.8207 9.82264   3
  -7  15   0 4.80168 9.22406   5
  -7  15   0 8.83479 8.25089   7
   6 -15   0 76.9216 8.48743   6
   6 -15   0 75.2275 12.0474   4
   6 -15   0 79.1287 11.5924   3
   6 -15   0 76.1399 10.8630   7
  -6  15   0 89.3162 11.0039   5
  -6  15   0 74.8847 11.1313   7
  -6  15   0 86.4032 9.19928   2
   5 -15   0 97.0997 12.0922   3
   5 -15   0 91.1721 10.1356   6
   5 -15   0 84.9369 10.6133   4
   5 -15   0 81.9855 9.35208   4
   5 -15   0 73.1951 9.70332   7
  -5  15   0 93.0122 9.43950   2
  -5  15   0 115.481 12.1692   6
  -5  15   0 68.5194 11.4290   7
  -5  15   0 88.9711 10.7131   5
   4 -15   0 151.497 17.4772   7
   4 -15   0 160.835 15.7402   7
   4 -15   0 176.201 16.5581   3
   4 -15   0 141.714 14.2227   4
   4 -15   0 137.335 10.3562   6
   4 -15   0 167.015 12.1801   2
   4 -15   0 151.848 13.1414   4
  -4  15   0 159.337 15.8931   7
  -4  15   0 160.893 10.7907   2
  -4  15   0 178.328 17.8762   7
  -4  15   0 154.037 14.8325   5
  -4  15   0 150.902 12.0268   6
   3 -15   0 339.302 16.6801   4
   3 -15   0 369.916 19.5808   7
   3 -15   0 328.153 21.2589   7
   3 -15   0 334.593 15.9568   2
   3 -15   0 364.302 19.9530   3
   3 -15   0 362.692 14.2682   6
   3 -15   0 359.656 17.6990   4
  -3  15   0 346.363 18.6631   5
  -3  15   0 363.537 19.6724   7
  -3  15   0 364.588 14.8313   6
  -3  15   0 351.632 15.2828   2
  -3  15   0 326.417 20.8406   7
   2 -15   0 217.901 17.0069   3
   2 -15   0 237.531 11.2193   6
   2 -15   0 261.709 16.3784   7
   2 -15   0 238.364 13.9635   2
   2 -15   0 237.313 18.6703   7
   2 -15   0 256.009 13.8308   4
   2 -15   0 231.343 14.4528   4
  -2  15   0 238.612 18.2339   7
  -2  15   0 237.542 16.7766   7
  -2  15   0 217.614 16.1217   5
  -2  15   0 219.494 12.7619   2
   1 -15   0 116.825 8.18877   6
   1 -15   0 120.096 11.6971   2
   1 -15   0 112.136 10.3933   4
   1 -15   0 118.178 11.9481   4
   1 -15   0 121.133 15.5022   7
   1 -15   0 132.246 13.5649   7
  -1  15   0 139.495 12.7161   5
  -1  15   0 127.113 14.4140   7
  -1  15   0 127.231 13.3567   7
  -1  15   0 105.071 8.92615   6
  -1  15   0 110.882 10.7730   2
   0 -15   0 -9.6174 7.07753   7
   0 -15   0 -4.0932 5.35040   4
   0 -15   0 10.2966 7.50047   5
   0 -15   0 3.76203 4.84015   4
   0 -15   0 4.82479 6.44861   3
   0 -15   0 10.9192 6.13984   2
   0  15   0 -3.6405 6.53233   7
   0  15   0 -2.5662 5.60640   7
   0  15   0 0.98646 5.86170   5
   0  15   0 -2.5586 3.97713   6
   0  15   0 -0.6887 5.06404   2
  -1 -15   0 0.72545 4.54373   4
  -1 -15   0 2.10744 6.66944   5
  -1 -15   0 -3.2297 6.99021   7
  -1 -15   0 0.40853 6.00221   2
  -1 -15   0 3.89423 5.38338   4
  -1 -15   0 1.10997 6.43328   3
  -1 -15   0 -8.1319 5.20892   7
   1  15   0 1.05129 5.86189   3
   1  15   0 9.40403 6.28237   7
   1  15   0 -7.3311 3.72409   6
   1  15   0 6.34726 5.58560   2
   1  15   0 7.38399 5.62921   5
   1  15   0 -2.0950 5.73591   7
  -2 -15   0 -0.6372 6.23717   2
  -2 -15   0 -2.7434 6.10457   3
  -2 -15   0 7.80389 6.53057   5
  -2 -15   0 -6.1568 6.75201   7
  -2 -15   0 2.83837 4.51104   4
  -2 -15   0 6.71969 6.04213   7
   2  15   0 5.57078 5.54632   2
   2  15   0 4.30164 6.51859   7
   2  15   0 -6.0653 5.77240   3
   2  15   0 5.18370 5.06479   5
   2  15   0 9.53040 4.02307   6
   2  15   0 2.85694 5.46611   7
  -3 -15   0 15.0336 6.89307   2
  -3 -15   0 16.3823 6.45386   3
  -3 -15   0 15.2367 7.21082   7
  -3 -15   0 12.2159 6.26463   5
  -3 -15   0 16.9570 5.08497   4
  -3 -15   0 9.59505 6.03486   7
   3  15   0 20.0288 6.55141   7
   3  15   0 19.8067 4.43038   6
   3  15   0 15.0491 5.48958   5
   3  15   0 11.2724 6.07343   2
   3  15   0 21.9775 6.59880   3
   3  15   0 10.0588 6.13316   7
  -4 -15   0 -2.3550 6.26397   7
  -4 -15   0 13.4848 6.92542   2
  -4 -15   0 -1.5743 5.78273   5
  -4 -15   0 6.20993 5.64875   3
  -4 -15   0 5.15682 4.72495   4
  -4 -15   0 0.24502 5.18015   7
   4  15   0 3.10062 6.02636   3
   4  15   0 10.7412 5.02902   5
   4  15   0 2.14281 3.28008   6
   4  15   0 3.67352 5.65787   7
   4  15   0 8.61753 4.12000   6
   4  15   0 2.76910 6.27634   2
  -5 -15   0 149.137 10.7318   4
  -5 -15   0 159.365 14.5129   2
  -5 -15   0 149.715 13.9281   7
  -5 -15   0 222.462 22.5960   7
  -5 -15   0 163.300 12.1349   5
  -5 -15   0 159.708 12.5849   3
   5  15   0 130.453 13.2964   3
   5  15   0 166.638 13.6498   7
   5  15   0 141.305 14.5848   7
   5  15   0 165.180 13.2586   2
   5  15   0 154.567 11.5446   4
   5  15   0 146.278 9.29732   6
   5  15   0 145.724 10.5805   5
   5  15   0 168.618 8.57862   6
  -6 -15   0 55.2551 6.78950   4
  -6 -15   0 49.0675 9.01414   7
  -6 -15   0 53.4878 8.81064   2
  -6 -15   0 59.6160 8.38470   7
  -6 -15   0 50.4844 7.34378   3
  -6 -15   0 48.6617 6.89702   5
   6  15   0 54.2904 8.79306   7
   6  15   0 47.7688 6.28430   5
   6  15   0 47.4217 8.02332   2
   6  15   0 49.9013 5.88759   6
   6  15   0 42.9061 8.03252   7
   6  15   0 32.0738 7.41240   3
   6  15   0 50.2973 6.92661   4
   6  15   0 55.2180 5.48347   6
  -7 -15   0 21.0155 7.25973   7
  -7 -15   0 24.2242 7.06049   7
  -7 -15   0 30.3153 6.24162   5
  -7 -15   0 20.6585 6.29096   3
  -7 -15   0 11.6607 7.73016   2
  -7 -15   0 34.4245 6.08036   4
   7  15   0 28.9667 4.97336   6
   7  15   0 19.4102 6.27225   4
   7  15   0 20.3714 7.28697   2
   7  15   0 21.2128 7.18484   7
   7  15   0 35.8465 5.49914   5
   7  15   0 26.3913 5.54006   6
   7  15   0 35.9776 11.2608   7
   7  15   0 36.8655 7.61182   3
  -8 -15   0 6.42265 7.45616   7
  -8 -15   0 6.17828 10.1527   7
  -8 -15   0 2.29678 5.26177   5
  -8 -15   0 0.53304 5.63335   3
  -8 -15   0 2.86484 5.13637   4
   8  15   0 -1.6123 5.88705   7
   8  15   0 6.29777 6.81731   3
   8  15   0 2.57646 4.15771   6
   8  15   0 4.71790 6.35191   2
   8  15   0 -6.9810 7.09728   7
   8  15   0 12.6401 6.24129   4
   8  15   0 -1.0732 4.20045   5
   8  15   0 -9.5834 4.80387   6
  -9 -15   0 16.7600 8.96474   7
  -9 -15   0 16.0488 6.71687   7
  -9 -15   0 7.69303 6.35677   3
  -9 -15   0 19.7290 6.21269   4
  -9 -15   0 10.2322 5.43549   5
   9  15   0 9.77163 7.35668   3
   9  15   0 14.3987 5.05647   6
   9  15   0 11.2523 6.06028   6
   9  15   0 13.2223 7.32975   7
   9  15   0 11.4752 6.63913   4
   9  15   0 2.35424 7.86508   7
 -10 -15   0 0.67142 6.75344   7
 -10 -15   0 3.79306 6.20238   3
 -10 -15   0 -2.0257 8.71276   7
 -10 -15   0 17.7220 5.21423   5
 -10 -15   0 2.94072 6.16355   4
  10  15   0 -2.5313 7.80643   3
  10  15   0 2.46795 5.00026   6
  10  15   0 3.01621 6.09079   6
  10  15   0 8.03201 7.24235   2
  10  15   0 10.7050 7.42871   7
  10  15   0 16.4647 8.85391   7
  10  15   0 -1.1068 6.47525   4
 -11 -15   0 6.63172 9.38754   7
 -11 -15   0 38.9016 5.60685   5
 -11 -15   0 33.0274 7.40894   4
 -11 -15   0 41.6022 8.78550   7
 -11 -15   0 28.4995 7.30338   3
  11  15   0 17.2630 7.75166   7
  11  15   0 25.4968 6.62478   6
  11  15   0 32.9805 8.57063   2
  11  15   0 20.5222 12.4368   4
 -12 -15   0 31.0193 4.41866   5
 -12 -15   0 35.1481 8.82184   3
 -12 -15   0 50.5311 10.6202   7
 -12 -15   0 30.1221 8.83616   7
 -12 -15   0 32.0879 4.78768   5
 -12 -15   0 38.2801 8.80766   4
  12  15   0 39.7698 9.07928   2
  12  15   0 33.6568 7.82029   6
  12  15   0 59.5597 10.3900   7
 -13 -15   0 94.0393 17.0036   7
 -13 -15   0 67.3631 9.63688   3
 -13 -15   0 77.6836 10.1263   4
 -13 -15   0 50.9071 11.1015   7
  13  15   0 61.5632 10.8164   2
  13  15   0 73.8164 10.3541   7
  13  15   0 82.1825 9.79636   6
  13  15   0 42.6429 12.0636   7
 -14 -15   0 16.3179 8.30743   3
 -14 -15   0 13.8411 8.08957   4
  14  15   0 25.1967 9.68173   2
  14  15   0 50.5240 9.64480   6
  14  15   0 11.5332 9.74343   7
 -15 -15   0 16.3899 9.92985   7
 -15 -15   0 17.0485 8.42045   3
 -15 -15   0 13.4833 9.04452   4
  15  15   0 20.6862 10.3372   7
  15  15   0 21.8964 10.1368   2
  15  15   0 20.3288 9.47819   6
 -16 -15   0 7.14541 9.44630   4
 -16 -15   0 10.4389 9.04754   3
 -16 -15   0 -1.4621 9.61494   7
  16  15   0 8.58945 9.34539   6
  16  15   0 18.6241 10.4468   2
 -17 -15   0 18.6978 9.96166   3
 -17 -15   0 -10.054 10.9177   7
 -17 -15   0 4.54705 9.81168   4
  17  15   0 -6.2999 10.5982   2
  17  15   0 -19.963 10.3699   6
   9 -16   0 4.01758 12.0717   3
   9 -16   0 -1.2354 10.2134   4
  -9  16   0 0.84756 10.4207   5
  -9  16   0 4.45421 10.9133   7
   8 -16   0 5.37629 9.56045   4
   8 -16   0 13.2353 10.9728   3
   8 -16   0 7.39871 15.4623   6
  -8  16   0 10.9654 9.89384   5
  -8  16   0 -16.479 9.04092   7
   7 -16   0 119.945 14.5132   3
   7 -16   0 116.668 13.8227   6
   7 -16   0 80.6119 11.0047   4
  -7  16   0 103.639 12.9289   7
  -7  16   0 91.7228 12.6823   5
   6 -16   0 84.4824 12.2461   3
   6 -16   0 114.692 12.4777   6
   6 -16   0 120.867 14.7360   4
   6 -16   0 100.685 13.0772   7
  -6  16   0 104.115 12.5138   7
  -6  16   0 96.7938 11.7470   5
  -6  16   0 118.290 10.3582   2
   5 -16   0 118.153 12.9997   3
   5 -16   0 131.145 11.4135   6
   5 -16   0 127.769 17.4164   7
   5 -16   0 114.108 13.7619   4
  -5  16   0 112.558 10.7725   2
  -5  16   0 135.231 16.0020   5
  -5  16   0 157.520 17.2699   7
   4 -16   0 101.652 12.9424   4
   4 -16   0 73.0537 11.2037   4
   4 -16   0 119.938 10.1563   6
   4 -16   0 139.689 16.3066   3
   4 -16   0 130.280 16.1710   7
   4 -16   0 127.536 12.5672   2
  -4  16   0 102.855 12.5756   6
  -4  16   0 122.201 10.8351   2
  -4  16   0 114.250 12.9646   7
  -4  16   0 126.990 14.8510   5
   3 -16   0 91.7019 11.5514   3
   3 -16   0 69.7512 10.6392   7
   3 -16   0 62.9939 9.50847   4
   3 -16   0 83.2468 8.81816   2
   3 -16   0 75.8384 8.84204   6
   3 -16   0 79.9878 9.20861   4
  -3  16   0 68.6973 7.38844   6
  -3  16   0 50.6967 10.6953   7
  -3  16   0 113.845 13.5235   5
  -3  16   0 86.2091 11.1482   7
  -3  16   0 98.6291 10.7328   2
   2 -16   0 36.2391 5.63645   6
   2 -16   0 29.1850 8.58870   3
   2 -16   0 29.3669 8.08717   4
   2 -16   0 31.8675 8.30960   7
   2 -16   0 32.2676 7.41573   4
   2 -16   0 36.1154 7.64665   2
   2 -16   0 19.3492 10.3018   7
  -2  16   0 24.9119 9.90052   7
  -2  16   0 33.4113 7.76961   5
  -2  16   0 40.3058 6.83553   2
  -2  16   0 33.8390 8.54884   7
  -2  16   0 35.4230 6.14327   6
   1 -16   0 17.0988 7.12094   4
   1 -16   0 2.55110 6.64272   2
   1 -16   0 15.5681 7.78011   3
   1 -16   0 -12.958 8.47649   7
   1 -16   0 21.1637 6.31408   4
   1 -16   0 11.1354 4.50016   6
   1 -16   0 -0.4558 6.91780   7
  -1  16   0 -5.5863 6.70321   7
  -1  16   0 8.96733 5.12032   6
  -1  16   0 8.87698 7.40790   5
  -1  16   0 -0.1315 8.55452   7
  -1  16   0 21.1555 6.34174   2
   0 -16   0 -8.6095 13.7247   7
   0 -16   0 1.39700 6.40828   4
   0 -16   0 5.06460 5.36430   4
   0 -16   0 6.33677 7.40937   3
   0 -16   0 4.78882 6.68117   2
   0  16   0 4.86983 9.70627   5
   0  16   0 1.13712 5.78719   2
   0  16   0 -1.2480 4.36752   6
   0  16   0 4.47953 7.72007   7
   0  16   0 -4.0941 5.89500   7
  -1 -16   0 132.020 13.5414   2
  -1 -16   0 115.974 14.6412   3
  -1 -16   0 98.3713 12.3465   5
  -1 -16   0 114.212 10.7517   4
  -1 -16   0 131.791 12.4289   4
  -1 -16   0 121.013 16.2140   7
  -1 -16   0 105.726 11.1100   7
   1  16   0 127.424 8.73978   6
   1  16   0 145.426 12.6147   2
   1  16   0 126.918 12.4286   5
   1  16   0 143.760 13.9425   7
   1  16   0 136.171 15.6190   7
  -2 -16   0 191.827 15.4110   2
  -2 -16   0 237.123 15.9959   5
  -2 -16   0 221.901 17.6195   7
  -2 -16   0 204.779 23.2263   3
  -2 -16   0 205.545 15.8111   7
  -2 -16   0 228.109 12.6265   4
   2  16   0 218.304 10.1003   6
   2  16   0 175.637 21.8766   7
   2  16   0 208.279 15.2314   7
   2  16   0 243.149 14.8721   2
   2  16   0 201.240 13.7867   5
  -3 -16   0 2.65389 6.08616   3
  -3 -16   0 6.71370 6.79677   5
  -3 -16   0 4.53218 6.47509   7
  -3 -16   0 8.86296 5.04349   4
  -3 -16   0 6.56393 7.69540   7
  -3 -16   0 13.3006 7.34337   2
   3  16   0 10.0431 7.79009   7
   3  16   0 7.66235 5.89004   5
   3  16   0 9.03951 4.32082   6
   3  16   0 13.1183 3.82128   6
   3  16   0 13.1686 6.90267   2
   3  16   0 10.8007 6.62030   7
  -4 -16   0 94.6846 9.95527   4
  -4 -16   0 101.489 10.1307   3
  -4 -16   0 103.839 11.4757   7
  -4 -16   0 106.184 12.7853   7
  -4 -16   0 86.2291 10.3997   2
  -4 -16   0 82.6779 9.06529   5
   4  16   0 83.6519 10.2095   7
   4  16   0 95.2245 7.23679   6
   4  16   0 97.0324 12.6281   2
   4  16   0 99.3701 12.6284   7
   4  16   0 108.663 10.6965   5
   4  16   0 99.5343 8.27885   6
  -5 -16   0 64.6685 8.66335   3
  -5 -16   0 65.2267 7.04291   4
  -5 -16   0 38.9614 10.4901   2
  -5 -16   0 67.6082 8.42035   5
  -5 -16   0 66.3009 10.5071   7
  -5 -16   0 54.0880 8.59907   7
   5  16   0 67.1011 7.41797   5
   5  16   0 66.8912 8.32838   6
   5  16   0 72.7625 9.46023   2
   5  16   0 51.4930 7.75976   7
   5  16   0 77.4516 9.71918   7
   5  16   0 63.6754 6.99568   6
  -6 -16   0 25.5835 7.03613   5
  -6 -16   0 23.3269 6.01536   4
  -6 -16   0 14.3231 7.39564   7
  -6 -16   0 25.9616 7.35215   3
  -6 -16   0 13.4621 7.67167   7
   6  16   0 25.9832 4.63262   6
   6  16   0 18.4502 5.52780   5
   6  16   0 11.2667 6.14805   4
   6  16   0 19.5375 7.24628   2
   6  16   0 12.1486 6.35125   7
   6  16   0 18.5936 7.60131   7
  -7 -16   0 -4.6864 5.85022   3
  -7 -16   0 2.38330 5.80808   5
  -7 -16   0 -1.5777 4.96793   4
  -7 -16   0 12.5221 14.2314   7
  -7 -16   0 -5.0818 6.32653   7
   7  16   0 -5.3562 4.31027   5
   7  16   0 -11.046 13.0157   7
   7  16   0 -0.8774 5.85668   4
   7  16   0 -1.9897 4.12079   6
   7  16   0 -5.5746 5.07592   6
   7  16   0 -3.9538 5.88874   7
  -8 -16   0 3.48925 6.86428   7
  -8 -16   0 2.19587 6.36220   4
  -8 -16   0 3.68882 5.81120   5
  -8 -16   0 -3.2606 8.61461   7
  -8 -16   0 2.47804 5.96932   3
   8  16   0 3.83103 4.62164   6
   8  16   0 -0.4369 5.57844   6
   8  16   0 9.85185 6.61711   4
   8  16   0 2.67056 4.58897   5
   8  16   0 1.84151 8.22933   7
   8  16   0 8.78047 6.97829   2
   8  16   0 2.22531 7.05241   7
  -9 -16   0 20.5955 8.92836   3
  -9 -16   0 11.6288 9.03743   7
  -9 -16   0 18.2529 7.87998   7
  -9 -16   0 4.51926 5.93714   5
  -9 -16   0 12.3236 6.20483   4
   9  16   0 17.1228 6.55250   6
   9  16   0 21.0999 8.05499   7
   9  16   0 8.64580 7.56900   2
   9  16   0 22.0497 9.55295   7
   9  16   0 15.8700 5.44357   6
   9  16   0 16.8522 7.27914   4
 -10 -16   0 10.3921 7.59173   7
 -10 -16   0 -1.3591 6.04048   4
 -10 -16   0 0.00738 5.75529   5
 -10 -16   0 0.51147 8.25261   3
 -10 -16   0 18.9005 9.87747   7
  10  16   0 -16.407 6.85690   4
  10  16   0 0.59353 7.70884   7
  10  16   0 -10.082 8.20595   7
  10  16   0 -0.3169 7.37137   2
  10  16   0 -0.4405 6.72258   6
  10  16   0 2.70242 5.42213   6
 -11 -16   0 -2.1267 5.13258   5
 -11 -16   0 5.56325 9.21337   4
 -11 -16   0 4.92840 8.04105   7
 -11 -16   0 1.55423 6.72409   3
 -11 -16   0 -13.622 9.15674   7
  11  16   0 -4.6451 7.36507   6
  11  16   0 0.91738 9.86095   7
  11  16   0 0.38938 5.90657   6
  11  16   0 -5.8555 7.42588   7
  11  16   0 6.28265 8.15062   2
 -12 -16   0 -2.5411 6.68673   3
 -12 -16   0 19.0886 10.1130   7
 -12 -16   0 5.65570 4.19286   5
 -12 -16   0 4.38122 7.98234   7
 -12 -16   0 12.8781 7.18417   4
 -12 -16   0 3.81358 7.09015   5
  12  16   0 12.6359 8.61099   2
  12  16   0 3.00361 6.67443   6
  12  16   0 8.88394 10.4464   7
  12  16   0 0.90000 7.93618   7
  12  16   0 0.13576 8.15725   6
 -13 -16   0 5.07518 7.63188   4
 -13 -16   0 10.6018 9.18075   7
 -13 -16   0 14.6218 7.43917   3
 -13 -16   0 8.36966 3.61607   5
  13  16   0 9.46321 7.64436   6
  13  16   0 -5.9516 8.61677   2
  13  16   0 17.0168 9.66647   7
 -14 -16   0 4.62462 11.0710   7
 -14 -16   0 13.7492 8.65319   4
 -14 -16   0 0.80365 7.78966   3
  14  16   0 2.62378 9.42478   2
  14  16   0 8.90772 8.62162   6
  14  16   0 8.05565 9.18127   7
 -15 -16   0 3.32123 8.52221   4
 -15 -16   0 -7.0307 8.18884   3
 -15 -16   0 -0.8073 9.93682   7
  15  16   0 18.7662 10.6189   2
  15  16   0 11.7222 10.9672   7
  15  16   0 -2.4599 8.78691   6
 -16 -16   0 -4.7581 10.6720   7
 -16 -16   0 -4.8545 9.16493   3
 -16 -16   0 -1.6030 9.70917   4
  16  16   0 3.77735 10.1096   6
  16  16   0 15.7717 11.6680   2
 -17 -16   0 -10.596 9.98677   3
 -17 -16   0 38.2181 12.9822   7
 -17 -16   0 1.46346 10.9015   4
  17  16   0 3.54550 12.1881   2
  17  16   0 16.4201 12.0239   6
   7 -17   0 25.1240 10.1140   4
   7 -17   0 41.9614 12.6530   3
   7 -17   0 30.9128 8.90717   6
  -7  17   0 23.5250 11.2207   5
  -7  17   0 34.8085 11.3258   7
   6 -17   0 1.29840 8.38049   4
   6 -17   0 0.62112 9.86902   3
   6 -17   0 2.35684 7.33241   6
  -6  17   0 16.7065 9.51563   5
  -6  17   0 9.91592 10.0778   7
   5 -17   0 -4.0462 9.90245   7
   5 -17   0 -6.2417 9.27167   3
   5 -17   0 -8.5012 7.62102   4
   5 -17   0 -2.0805 6.12148   6
  -5  17   0 4.60220 8.33664   5
  -5  17   0 -0.6661 6.00574   2
  -5  17   0 4.51332 9.17043   7
   4 -17   0 -5.4369 7.20864   4
   4 -17   0 14.7244 8.98013   7
   4 -17   0 6.09467 8.85515   3
   4 -17   0 3.94735 5.30087   6
  -4  17   0 7.74093 8.68099   5
  -4  17   0 -7.3979 8.46725   7
  -4  17   0 2.14890 6.05404   2
   3 -17   0 15.4747 9.01014   7
   3 -17   0 19.1723 5.53471   6
   3 -17   0 17.2710 7.50640   4
   3 -17   0 10.9034 8.66916   3
   3 -17   0 8.95746 7.67734   2
  -3  17   0 12.9194 8.15747   7
  -3  17   0 21.7901 6.81526   2
  -3  17   0 10.0786 8.34152   5
   2 -17   0 17.8439 7.12381   4
   2 -17   0 19.9024 5.14994   6
   2 -17   0 36.5049 8.64204   4
   2 -17   0 23.4045 8.69613   7
   2 -17   0 23.9532 8.71298   3
   2 -17   0 19.0571 7.91542   2
  -2  17   0 23.3979 6.92839   2
  -2  17   0 27.1232 7.98290   6
  -2  17   0 26.0858 8.53096   5
  -2  17   0 12.4043 7.99902   7
   1 -17   0 21.8907 8.13937   4
   1 -17   0 8.30528 7.54707   3
   1 -17   0 21.1777 6.85421   4
   1 -17   0 32.9156 8.37470   2
   1 -17   0 -14.386 10.2253   7
  -1  17   0 14.8745 6.76972   2
  -1  17   0 11.2223 8.06717   7
  -1  17   0 22.9335 8.01386   5
   0 -17   0 54.4976 7.68133   4
   0 -17   0 51.9812 9.60050   7
   0 -17   0 40.9373 11.1358   7
   0 -17   0 51.1728 9.04917   2
   0 -17   0 69.4301 9.05725   4
   0 -17   0 41.1574 9.00061   3
   0  17   0 74.5750 13.4255   7
   0  17   0 64.6341 8.45423   2
   0  17   0 61.0901 9.77480   7
   0  17   0 61.4840 6.17940   6
   0  17   0 47.8300 8.35894   5
  -1 -17   0 159.466 18.9656   7
  -1 -17   0 125.764 15.2971   7
  -1 -17   0 155.683 15.0363   2
  -1 -17   0 158.900 15.1881   3
  -1 -17   0 141.047 13.8821   4
  -1 -17   0 144.053 12.2475   4
   1  17   0 154.638 9.63705   6
   1  17   0 145.319 15.1159   7
   1  17   0 135.715 17.7052   7
   1  17   0 150.342 14.0401   5
   1  17   0 138.141 13.4092   2
  -2 -17   0 266.961 17.2108   3
  -2 -17   0 244.966 18.4039   2
  -2 -17   0 269.001 20.5210   7
  -2 -17   0 241.638 15.4303   4
  -2 -17   0 237.480 17.9582   7
  -2 -17   0 271.464 14.6750   4
   2  17   0 251.057 11.4035   6
   2  17   0 255.548 16.2497   5
   2  17   0 252.835 19.9422   7
   2  17   0 277.189 16.2788   2
   2  17   0 283.251 18.3378   7
  -3 -17   0 75.1772 8.06744   4
  -3 -17   0 79.0247 11.9152   7
  -3 -17   0 77.7860 10.8572   7
  -3 -17   0 77.9787 9.94359   3
  -3 -17   0 48.2846 9.08539   5
   3  17   0 81.3344 7.14422   6
   3  17   0 78.8531 9.04883   5
   3  17   0 100.314 12.8131   2
   3  17   0 74.8063 9.28952   7
   3  17   0 78.1971 8.27662   6
   3  17   0 81.2582 10.8141   7
  -4 -17   0 47.6580 7.25118   4
  -4 -17   0 43.5842 8.57106   3
  -4 -17   0 38.7502 8.66954   5
  -4 -17   0 32.2885 10.1267   7
  -4 -17   0 46.6447 8.93269   7
   4  17   0 42.8955 7.58671   5
   4  17   0 37.0200 5.52174   6
   4  17   0 39.5302 9.55634   2
   4  17   0 40.5187 10.0458   7
   4  17   0 35.6243 7.78832   7
   4  17   0 44.9350 5.05890   6
  -5 -17   0 0.36567 9.15817   7
  -5 -17   0 -1.6658 6.49976   3
  -5 -17   0 2.56718 5.49213   4
  -5 -17   0 -9.5188 7.04570   7
  -5 -17   0 10.2716 7.38391   5
   5  17   0 1.24628 4.99225   6
   5  17   0 -3.3259 8.48438   7
   5  17   0 6.54937 5.74197   5
   5  17   0 7.93786 8.53466   2
   5  17   0 5.55370 4.02180   6
   5  17   0 -7.4309 6.82210   7
  -6 -17   0 73.9352 8.91653   5
  -6 -17   0 77.1016 9.85374   3
  -6 -17   0 65.9672 10.2504   7
  -6 -17   0 89.2387 12.7911   7
  -6 -17   0 71.8811 8.34568   4
   6  17   0 56.6729 8.68628   7
   6  17   0 71.7458 9.73496   2
   6  17   0 65.2455 11.0484   7
   6  17   0 77.7243 7.87541   6
   6  17   0 76.5370 8.05666   5
  -7 -17   0 86.7162 10.1593   3
  -7 -17   0 101.429 11.0312   7
  -7 -17   0 107.907 11.5519   4
  -7 -17   0 95.8523 12.2522   7
  -7 -17   0 110.654 13.2163   5
   7  17   0 115.453 10.7438   5
   7  17   0 106.136 9.01324   6
   7  17   0 100.616 10.4873   6
   7  17   0 123.399 14.5194   7
   7  17   0 93.8158 12.0790   7
   7  17   0 96.3418 10.6489   2
   7  17   0 115.254 13.2652   4
  -8 -17   0 114.866 13.4151   7
  -8 -17   0 117.493 13.6141   3
  -8 -17   0 145.674 12.5627   4
  -8 -17   0 117.507 15.2004   7
  -8 -17   0 98.9778 12.8579   5
   8  17   0 106.367 11.5577   7
   8  17   0 110.794 10.2779   4
   8  17   0 111.685 12.0162   2
   8  17   0 128.842 10.6102   5
   8  17   0 112.951 13.6863   7
   8  17   0 109.942 9.57788   6
   8  17   0 125.723 11.2718   6
  -9 -17   0 6.23168 10.3295   7
  -9 -17   0 -4.0095 7.37084   7
  -9 -17   0 13.0525 6.73370   4
  -9 -17   0 5.69099 6.52036   5
  -9 -17   0 6.17922 7.07141   3
   9  17   0 -17.155 7.24735   4
   9  17   0 13.2518 6.87004   6
   9  17   0 -6.1528 7.74423   7
   9  17   0 14.2733 10.7335   7
   9  17   0 0.51404 7.82149   2
   9  17   0 13.5952 5.44805   6
 -10 -17   0 -8.1719 6.75369   3
 -10 -17   0 21.0537 13.8539   7
 -10 -17   0 9.60282 6.27495   5
 -10 -17   0 3.59933 6.84845   4
 -10 -17   0 10.4534 10.4639   7
  10  17   0 10.5413 7.38475   6
  10  17   0 9.48598 5.95309   6
  10  17   0 2.29724 7.30059   7
  10  17   0 6.76486 9.57957   7
  10  17   0 9.04310 8.24732   2
 -11 -17   0 5.52277 9.23801   7
 -11 -17   0 -8.5367 6.74952   3
 -11 -17   0 -4.3766 10.2214   7
 -11 -17   0 -2.0773 6.83769   4
  11  17   0 6.39662 7.61829   6
  11  17   0 13.5953 6.81496   6
  11  17   0 -2.8427 8.60900   7
  11  17   0 -10.631 10.5672   7
  11  17   0 9.39238 8.30746   2
 -12 -17   0 -4.6755 7.21427   4
 -12 -17   0 -6.8361 8.96691   7
 -12 -17   0 3.58074 7.38750   3
 -12 -17   0 4.53136 4.80102   5
  12  17   0 -6.9750 8.37267   6
  12  17   0 12.5693 7.67891   6
  12  17   0 9.16499 8.90455   2
  12  17   0 0.04203 8.81503   7
  12  17   0 18.9742 15.7186   7
 -13 -17   0 0.87185 8.02657   3
 -13 -17   0 8.14454 8.43689   4
  13  17   0 14.1327 9.56664   2
  13  17   0 8.10168 10.5760   7
 -14 -17   0 29.9284 9.86598   4
 -14 -17   0 27.4475 9.51249   3
 -14 -17   0 16.4066 10.8144   7
  14  17   0 41.1524 10.0331   6
  14  17   0 30.1592 12.2154   7
  14  17   0 22.3508 10.5968   2
 -15 -17   0 7.54440 9.57764   4
 -15 -17   0 6.24708 9.83282   3
 -15 -17   0 1.30043 11.0725   7
  15  17   0 13.6007 9.92897   6
  15  17   0 4.95635 11.0257   2
 -16 -17   0 26.7406 13.1757   7
 -16 -17   0 23.2896 11.1565   4
 -16 -17   0 11.5258 10.6043   3
  16  17   0 22.9707 12.6743   2
  16  17   0 30.0356 11.8281   6
   6 -18   0 7.94713 11.4330   3
   6 -18   0 -19.265 9.07881   4
  -6  18   0 -5.0689 10.0032   7
  -6  18   0 -7.7168 9.68279   5
   5 -18   0 25.0394 11.2187   3
   5 -18   0 41.5204 9.58420   4
  -5  18   0 55.1600 12.6098   7
  -5  18   0 12.6372 9.59233   5
   4 -18   0 43.4179 11.2121   3
   4 -18   0 27.7108 6.38130   6
   4 -18   0 33.2758 9.12641   4
  -4  18   0 17.0027 10.3886   7
  -4  18   0 35.2000 7.88000   2
  -4  18   0 50.7234 11.0739   5
   3 -18   0 35.0928 10.4478   3
   3 -18   0 68.6339 7.00049   6
   3 -18   0 46.0932 10.5350   7
   3 -18   0 57.2202 9.29643   4
  -3  18   0 45.1665 10.5058   5
  -3  18   0 56.5013 8.68323   2
  -3  18   0 33.4735 10.1901   7
   2 -18   0 43.1007 9.94843   3
   2 -18   0 39.3750 9.60085   2
   2 -18   0 34.6001 8.52697   4
  -2  18   0 26.3407 8.01851   2
  -2  18   0 31.6768 9.41196   5
  -2  18   0 42.6747 10.2477   7
   1 -18   0 15.3361 8.55376   4
   1 -18   0 20.3356 9.39612   2
   1 -18   0 18.7305 7.38430   4
   1 -18   0 24.0728 9.38304   3
  -1  18   0 30.5402 14.0022   7
  -1  18   0 25.6717 7.85854   2
  -1  18   0 25.6025 8.37893   5
   0 -18   0 -3.2187 6.37531   4
   0 -18   0 8.95137 8.20632   4
   0 -18   0 -4.3809 7.83905   7
   0 -18   0 5.87707 8.05292   3
   0  18   0 -7.7250 6.55829   2
   0  18   0 -3.9863 7.36532   7
   0  18   0 5.50508 7.46918   5
  -1 -18   0 1.06437 10.7110   7
  -1 -18   0 0.43717 7.60553   3
  -1 -18   0 12.2933 6.83784   4
  -1 -18   0 18.4990 8.86713   7
  -1 -18   0 7.99604 8.34610   4
   1  18   0 15.6175 8.75048   7
   1  18   0 12.8572 7.35262   5
   1  18   0 7.33356 8.61657   2
   1  18   0 -5.6891 9.13314   7
   1  18   0 14.2876 5.79685   6
  -2 -18   0 3.88343 6.73497   4
  -2 -18   0 14.1700 7.91952   4
  -2 -18   0 5.08564 7.67153   3
  -2 -18   0 17.7012 9.15544   7
  -2 -18   0 1.72401 10.8550   7
   2  18   0 -9.5691 9.11297   7
   2  18   0 11.7684 8.30753   7
   2  18   0 17.0361 4.81456   6
   2  18   0 12.8359 9.55574   2
   2  18   0 20.5277 7.68584   5
  -3 -18   0 17.2763 6.84408   4
  -3 -18   0 3.96889 7.59422   7
  -3 -18   0 21.8655 7.68447   3
  -3 -18   0 18.7035 10.6461   7
   3  18   0 12.3955 7.37084   2
   3  18   0 14.1145 8.04507   5
   3  18   0 21.6978 9.89304   7
   3  18   0 20.1967 5.01608   6
   3  18   0 16.5620 8.43188   7
   3  18   0 18.0186 4.34768   6
  -4 -18   0 29.8144 8.65357   3
  -4 -18   0 16.2452 8.02433   7
  -4 -18   0 31.8336 7.15604   4
  -4 -18   0 33.8151 11.2636   7
   4  18   0 38.1278 4.94131   6
   4  18   0 36.1708 8.42253   7
   4  18   0 31.5731 10.3193   7
   4  18   0 36.2388 7.76080   5
   4  18   0 37.6270 5.57972   6
   4  18   0 43.1142 8.70675   2
  -5 -18   0 124.127 14.5880   7
  -5 -18   0 117.313 14.2575   3
  -5 -18   0 121.294 12.4216   4
  -5 -18   0 109.943 11.4305   5
  -5 -18   0 117.599 16.1883   7
   5  18   0 131.598 12.7909   5
   5  18   0 124.481 9.89641   6
   5  18   0 114.982 14.6625   2
   5  18   0 132.611 15.7906   7
   5  18   0 139.799 8.79609   6
   5  18   0 121.018 13.7727   7
  -6 -18   0 98.6457 12.1754   4
  -6 -18   0 69.7728 9.86300   5
  -6 -18   0 65.6441 12.2365   7
  -6 -18   0 86.1703 10.1859   3
  -6 -18   0 73.1747 10.1934   7
   6  18   0 51.0750 9.07049   7
   6  18   0 54.5106 11.9373   7
   6  18   0 62.5488 7.81645   6
   6  18   0 85.6565 8.26343   6
   6  18   0 61.5350 9.50093   2
   6  18   0 87.4528 9.05727   5
  -7 -18   0 15.2459 7.39912   3
  -7 -18   0 10.3680 7.93848   5
  -7 -18   0 12.0813 6.56763   4
  -7 -18   0 2.30824 10.2433   7
  -7 -18   0 0.04207 7.67578   7
   7  18   0 1.06807 9.67748   7
   7  18   0 3.12601 7.92494   7
   7  18   0 3.80153 6.02822   5
   7  18   0 13.1353 7.83983   2
   7  18   0 16.7009 5.08959   6
   7  18   0 12.9631 6.16938   6
  -8 -18   0 -6.2086 8.08859   7
  -8 -18   0 20.8445 10.0207   7
  -8 -18   0 -9.5226 6.73700   3
  -8 -18   0 14.1428 7.84800   5
  -8 -18   0 9.38693 7.12833   4
   8  18   0 9.02750 6.18045   6
   8  18   0 -6.4811 5.67816   5
   8  18   0 15.7699 8.38937   2
   8  18   0 -3.2932 8.46758   4
   8  18   0 5.21009 8.07568   7
   8  18   0 1.40410 9.24293   7
   8  18   0 12.7464 5.25409   6
  -9 -18   0 8.22453 9.42288   7
  -9 -18   0 6.96859 10.4047   7
  -9 -18   0 0.52004 7.12900   4
  -9 -18   0 14.5483 7.15641   5
  -9 -18   0 3.04100 7.52456   3
   9  18   0 -3.1990 5.44096   5
   9  18   0 2.18922 8.18760   2
   9  18   0 6.75312 5.54363   6
   9  18   0 -10.441 10.7475   7
   9  18   0 -5.1506 6.48822   6
   9  18   0 4.64070 9.01849   7
 -10 -18   0 -12.282 14.2769   7
 -10 -18   0 4.70230 8.82437   7
 -10 -18   0 4.79539 8.09152   3
 -10 -18   0 14.3369 7.63262   4
  10  18   0 5.55834 6.26085   6
  10  18   0 -7.8365 7.92079   7
  10  18   0 19.7701 9.25484   2
  10  18   0 -0.4322 8.35674   6
  10  18   0 -21.492 9.86409   7
 -11 -18   0 21.1950 9.81986   7
 -11 -18   0 33.2083 8.59852   4
 -11 -18   0 22.8787 8.85855   3
  11  18   0 18.4706 7.42954   6
  11  18   0 -6.2128 11.3285   7
  11  18   0 14.6762 10.3883   7
  11  18   0 23.9909 9.84539   2
 -12 -18   0 26.4886 11.3484   7
 -12 -18   0 37.8482 9.16062   4
 -12 -18   0 25.3743 8.77197   3
  12  18   0 12.2286 10.4602   7
  12  18   0 32.9376 8.67625   6
  12  18   0 32.5742 10.2897   2
 -13 -18   0 50.5083 10.5956   3
 -13 -18   0 57.9152 10.7747   4
 -13 -18   0 74.6943 13.8929   7
  13  18   0 73.2018 13.8641   7
  13  18   0 73.7819 13.0887   6
  13  18   0 85.9071 13.2508   2
 -14 -18   0 71.6443 13.9049   7
 -14 -18   0 93.3381 12.8818   4
 -14 -18   0 89.3507 12.0889   3
  14  18   0 68.3465 13.9115   7
  14  18   0 102.002 14.3494   2
  14  18   0 83.4142 11.9515   6
 -15 -18   0 7.88472 10.0979   3
 -15 -18   0 17.0365 10.8574   4
 -15 -18   0 0.18846 11.1589   7
  15  18   0 9.79943 10.7953   6
  15  18   0 16.4156 11.6088   2
 -16 -18   0 7.03769 11.2313   3
 -16 -18   0 8.17051 12.5810   7
 -16 -18   0 5.75915 11.2729   4
  16  18   0 5.42524 10.8562   6
  16  18   0 0.19849 12.7019   2
   5 -19   0 24.4274 11.7094   3
   5 -19   0 21.6229 10.1838   4
  -5  19   0 15.0096 11.5742   7
  -5  19   0 3.73927 10.9683   5
   4 -19   0 4.11227 10.4258   3
   4 -19   0 3.93322 8.81385   4
  -4  19   0 5.34565 10.2618   5
  -4  19   0 14.2477 10.4071   7
   3 -19   0 16.7276 8.92252   4
   3 -19   0 19.5553 10.2225   3
  -3  19   0 25.7391 10.1563   7
  -3  19   0 36.5284 10.7798   5
  -3  19   0 14.7307 8.51651   2
   2 -19   0 19.7229 10.1619   3
   2 -19   0 23.1728 8.33248   4
  -2  19   0 27.3272 10.1567   5
  -2  19   0 26.5492 10.2914   2
  -2  19   0 26.7936 10.8231   7
   1 -19   0 12.3994 9.37298   3
   1 -19   0 -0.6659 9.65316   7
   1 -19   0 -5.5181 8.66793   4
  -1  19   0 -8.8134 8.05638   7
  -1  19   0 -6.8781 8.01099   5
  -1  19   0 -0.5839 9.01319   2
   0 -19   0 37.0146 8.56346   4
   0 -19   0 24.9520 10.1696   7
   0 -19   0 42.9207 10.3033   3
   0  19   0 55.7461 10.8707   7
   0  19   0 27.0047 8.89715   5
   0  19   0 26.0882 8.58663   2
  -1 -19   0 62.8407 8.98832   4
  -1 -19   0 53.3797 10.3587   3
  -1 -19   0 37.7202 11.5350   4
  -1 -19   0 45.6884 10.3360   7
   1  19   0 43.4659 9.78214   5
   1  19   0 41.5125 9.13317   2
  -2 -19   0 79.3463 12.7785   7
  -2 -19   0 31.9775 9.58265   4
  -2 -19   0 63.5482 10.9352   3
  -2 -19   0 60.3523 8.81153   4
   2  19   0 74.9158 10.2715   5
   2  19   0 78.8741 10.4188   2
   2  19   0 72.4750 7.42655   6
   2  19   0 66.7081 11.0780   7
  -3 -19   0 26.3166 9.06335   3
  -3 -19   0 21.6775 9.73086   7
  -3 -19   0 20.2761 12.6617   7
  -3 -19   0 13.6304 8.59086   4
  -3 -19   0 18.9608 7.50659   4
   3  19   0 25.0568 9.52498   7
   3  19   0 27.4704 4.56975   6
   3  19   0 29.7291 8.75760   2
   3  19   0 12.6021 7.54598   5
  -4 -19   0 9.61653 7.96820   3
  -4 -19   0 0.72772 8.90931   7
  -4 -19   0 8.47266 7.12533   4
  -4 -19   0 7.19514 11.1001   7
   4  19   0 2.44043 8.64223   7
   4  19   0 5.49521 7.25162   5
   4  19   0 9.45382 4.28173   6
   4  19   0 2.55737 7.69348   2
  -5 -19   0 -11.150 8.38577   7
  -5 -19   0 1.03711 7.44244   3
  -5 -19   0 0.24091 11.3481   7
  -5 -19   0 -1.9727 6.62199   4
   5  19   0 0.65419 4.31124   6
   5  19   0 -4.7082 8.32538   7
   5  19   0 -6.3766 7.87928   5
   5  19   0 -8.0456 7.56101   2
   5  19   0 -4.3679 9.74146   7
  -6 -19   0 -6.5246 7.59329   3
  -6 -19   0 17.2344 9.82162   7
  -6 -19   0 7.07025 7.23460   4
  -6 -19   0 -8.6728 12.1347   7
   6  19   0 9.84903 4.81596   6
   6  19   0 5.48703 9.15809   7
   6  19   0 -6.4665 9.87220   7
   6  19   0 1.22301 7.85616   2
   6  19   0 -0.3676 6.59194   5
  -7 -19   0 71.0808 10.0994   5
  -7 -19   0 67.8097 9.35390   4
  -7 -19   0 78.1798 10.5906   3
  -7 -19   0 70.3289 13.5150   7
  -7 -19   0 65.8580 11.4043   7
   7  19   0 66.8447 11.7686   7
   7  19   0 73.6400 13.6556   7
   7  19   0 56.5425 10.3186   2
   7  19   0 77.3113 9.21763   5
   7  19   0 67.4997 6.91379   6
  -8 -19   0 46.9618 9.52444   5
  -8 -19   0 52.3753 10.9552   7
  -8 -19   0 48.3159 17.4509   7
  -8 -19   0 41.8727 9.45936   3
   8  19   0 53.8958 8.31357   5
   8  19   0 46.5456 10.6331   7
   8  19   0 48.9891 10.3423   2
   8  19   0 62.5601 7.07023   6
   8  19   0 43.2091 15.4387   7
  -9 -19   0 34.2926 10.1157   7
  -9 -19   0 37.2294 8.76525   4
  -9 -19   0 61.5507 10.5212   3
   9  19   0 73.0219 11.8207   7
   9  19   0 57.3423 7.41721   6
   9  19   0 50.5366 7.89708   5
   9  19   0 78.9151 11.9578   2
 -10 -19   0 38.1376 10.1252   7
 -10 -19   0 32.4986 8.88370   4
 -10 -19   0 27.8440 9.11475   3
  10  19   0 34.4534 10.5313   2
  10  19   0 35.1719 7.41831   6
  10  19   0 25.8188 10.0392   7
 -11 -19   0 7.43228 10.5248   7
 -11 -19   0 5.48018 8.92771   3
 -11 -19   0 15.0662 8.59415   4
  11  19   0 17.0099 10.8528   7
  11  19   0 31.0858 8.13115   6
  11  19   0 29.9951 11.2710   2
 -12 -19   0 -2.0076 8.28121   3
 -12 -19   0 -11.586 8.42617   4
 -12 -19   0 5.82574 11.3686   7
  12  19   0 -1.2094 9.16189   2
  12  19   0 1.58266 8.27050   6
  12  19   0 9.20194 10.8430   7
 -13 -19   0 -2.4392 12.0610   7
 -13 -19   0 14.8522 9.98948   4
 -13 -19   0 39.1522 10.5199   3
  13  19   0 40.8383 10.1263   6
  13  19   0 10.5848 11.3605   2
  13  19   0 23.8843 12.2145   7
 -14 -19   0 15.8164 10.8216   4
 -14 -19   0 39.7930 14.1837   7
 -14 -19   0 22.0938 10.3930   3
  14  19   0 30.5608 12.4097   2
  14  19   0 12.6296 10.0975   6
 -15 -19   0 -8.2504 10.4376   3
 -15 -19   0 -3.0007 10.6269   4
 -15 -19   0 -1.3042 15.0833   7
  15  19   0 14.7553 11.3293   6
  15  19   0 5.24108 12.6285   2
   3 -20   0 -19.177 10.8301   3
   3 -20   0 -8.5470 8.95390   4
  -3  20   0 -9.4513 11.0608   7
  -3  20   0 12.6845 10.7243   5
   2 -20   0 -13.811 9.75889   3
   2 -20   0 -8.8307 8.47815   4
  -2  20   0 -6.5347 10.9185   7
  -2  20   0 1.11258 10.1158   5
  -2  20   0 2.40421 9.03370   2
   1 -20   0 -10.284 7.87992   4
   1 -20   0 10.8956 9.87885   3
  -1  20   0 -6.5700 9.19648   7
  -1  20   0 -8.4878 8.59030   2
  -1  20   0 29.6412 9.87405   5
   0 -20   0 27.7569 9.06195   4
   0 -20   0 30.3048 11.3305   7
   0 -20   0 29.9715 10.1401   3
   0  20   0 18.8982 8.87313   2
   0  20   0 26.3808 10.0357   5
   0  20   0 20.9382 10.1611   7
  -1 -20   0 131.880 13.9895   3
  -1 -20   0 109.380 13.1222   7
  -1 -20   0 166.529 15.8492   4
   1  20   0 110.276 12.3411   5
   1  20   0 135.033 15.7187   2
   1  20   0 116.386 13.8878   7
  -2 -20   0 177.129 18.6986   3
  -2 -20   0 187.489 20.3530   7
   2  20   0 205.052 17.3851   5
   2  20   0 182.989 20.5350   7
   2  20   0 174.997 17.2933   2
  -3 -20   0 0.59371 9.87243   7
  -3 -20   0 11.8645 8.92235   3
   3  20   0 41.1105 18.2511   7
   3  20   0 22.6087 9.21115   2
   3  20   0 7.17258 8.08834   5
  -4 -20   0 15.2782 10.9868   7
  -4 -20   0 14.7914 9.82810   4
  -4 -20   0 13.5868 9.04574   3
   4  20   0 11.5853 8.53531   2
   4  20   0 19.3608 8.18651   5
   4  20   0 14.1064 10.4855   7
  -5 -20   0 29.9536 9.31673   3
  -5 -20   0 2.48702 15.1333   7
   5  20   0 6.03432 8.83918   2
   5  20   0 10.3668 7.64908   5
   5  20   0 13.7919 10.2877   7
   5  20   0 17.6757 5.82430   6
  -6 -20   0 11.4143 9.19506   4
  -6 -20   0 -3.8024 9.88304   7
  -6 -20   0 16.8102 8.54127   3
   6  20   0 6.79494 5.01974   6
   6  20   0 5.32856 7.77790   5
   6  20   0 6.38880 9.09413   2
   6  20   0 7.06348 9.85560   7
  -7 -20   0 11.5699 8.16488   4
  -7 -20   0 10.6556 8.92441   3
  -7 -20   0 11.7608 10.6456   7
   7  20   0 34.1616 10.2424   2
   7  20   0 12.5074 10.8044   7
   7  20   0 18.8200 5.65184   6
  -8 -20   0 37.0498 9.43855   4
  -8 -20   0 75.0302 10.8659   3
  -8 -20   0 53.1668 12.0413   7
   8  20   0 29.1737 10.4117   2
   8  20   0 44.8282 11.4206   7
   8  20   0 58.9865 8.96242   5
   8  20   0 50.0394 6.74093   6
  -9 -20   0 24.6390 10.8651   7
  -9 -20   0 1.17746 8.79644   3
  -9 -20   0 19.1327 8.63187   4
   9  20   0 6.46325 11.5012   7
   9  20   0 40.1259 11.4758   2
   9  20   0 19.1802 7.73497   5
   9  20   0 13.7800 6.43161   6
 -10 -20   0 35.2908 10.5259   3
 -10 -20   0 40.8912 9.54767   4
 -10 -20   0 54.1260 13.6423   7
  10  20   0 24.1169 10.6404   2
  10  20   0 34.1578 7.64229   6
  10  20   0 46.4511 17.5378   7
 -11 -20   0 15.6709 9.44139   4
 -11 -20   0 12.6283 9.73184   3
 -11 -20   0 6.74082 12.4545   7
  11  20   0 9.24291 13.2719   7
  11  20   0 1.55833 9.97350   2
  11  20   0 9.73368 8.00862   6
 -12 -20   0 -6.2918 9.60321   3
 -12 -20   0 -9.8673 9.57036   4
 -12 -20   0 -13.459 11.7702   7
  12  20   0 9.83339 11.5247   7
  12  20   0 3.32223 10.8875   2
  12  20   0 -7.9060 8.13143   6
 -13 -20   0 -2.0341 10.2825   4
 -13 -20   0 -4.3039 9.64733   3
 -13 -20   0 1.56229 12.6530   7
  13  20   0 9.10483 9.28862   6
  13  20   0 25.7109 12.6186   2
 -14 -20   0 -12.651 10.1804   3
 -14 -20   0 6.55888 11.2748   4
   1 -21   0 19.6256 9.50125   4
   1 -21   0 -2.4004 10.5517   3
  -1  21   0 7.83026 11.5622   7
  -1  21   0 1.30901 11.0056   5
  -1  21   0 16.2263 9.94320   2
   0 -21   0 17.3486 9.44153   4
   0 -21   0 27.1889 10.9895   3
   0  21   0 31.5166 10.4448   2
   0  21   0 34.3712 11.3502   5
   0  21   0 27.4346 12.1312   7
  -1 -21   0 33.6378 9.68520   4
  -1 -21   0 20.1602 10.6584   3
   1  21   0 45.5095 10.5852   5
   1  21   0 44.3668 10.9805   2
   1  21   0 35.7330 12.3417   7
  -2 -21   0 13.8222 10.5274   3
  -2 -21   0 48.5133 10.0656   4
  -2 -21   0 35.0464 17.0808   7
   2  21   0 22.8722 11.5497   7
   2  21   0 42.1656 10.8911   5
   2  21   0 44.5279 10.8233   2
  -3 -21   0 -1.6069 11.1147   7
  -3 -21   0 -1.2687 9.17700   3
  -3 -21   0 10.0119 8.96835   4
   3  21   0 14.2496 9.17501   5
   3  21   0 -12.180 10.5208   7
   3  21   0 20.4642 10.2720   2
  -4 -21   0 31.9533 10.4907   3
  -4 -21   0 47.8832 9.81398   4
  -4 -21   0 49.2153 12.7204   7
   4  21   0 48.2878 9.75889   5
   4  21   0 52.9033 11.0937   2
   4  21   0 64.2657 19.6417   7
  -5 -21   0 41.4420 10.9494   3
  -5 -21   0 39.8013 12.7684   7
  -5 -21   0 58.8816 10.0214   4
   5  21   0 40.0680 11.0219   2
   5  21   0 30.8110 11.0889   7
   5  21   0 60.4748 10.1165   5
  -6 -21   0 44.7096 10.6332   3
  -6 -21   0 43.0745 9.43599   4
  -6 -21   0 28.4993 11.5914   7
   6  21   0 42.4678 13.9667   7
   6  21   0 22.4218 8.83404   5
   6  21   0 14.7670 9.76242   2
  -7 -21   0 11.1196 8.77683   4
  -7 -21   0 28.8994 11.8820   7
  -7 -21   0 15.8092 9.27329   3
   7  21   0 9.03637 8.37229   5
   7  21   0 14.9100 10.7267   2
   7  21   0 13.2484 13.3342   7
  -8 -21   0 85.3165 11.6809   4
  -8 -21   0 73.6552 11.9626   3
  -8 -21   0 92.6141 15.6497   7
   8  21   0 98.4405 15.0831   7
   8  21   0 79.9997 10.7373   5
   8  21   0 97.8719 13.2700   2
  -9 -21   0 15.6764 9.31661   4
  -9 -21   0 25.3380 10.3900   3
  -9 -21   0 13.3250 12.1825   7
   9  21   0 6.32546 11.1828   2
   9  21   0 -6.3098 12.4621   7
   9  21   0 38.2154 16.0136   5
 -10 -21   0 26.3415 13.2577   7
 -10 -21   0 25.1737 10.2812   4
 -10 -21   0 17.8408 10.4434   3
  10  21   0 14.1596 13.1281   7
  10  21   0 20.2771 11.0144   2
 -11 -21   0 -6.0057 9.98987   4
 -11 -21   0 -9.3051 11.7411   7
 -11 -21   0 -0.6192 10.2728   3
  11  21   0 5.30558 11.6725   7
  11  21   0 23.6272 12.4321   2
 -12 -21   0 14.1490 11.3133   3
 -12 -21   0 27.6662 11.2394   4
 -12 -21   0 31.3672 15.0629   7
  12  21   0 20.2616 13.0697   2
  -2 -22   0 25.8434 9.86141   4
  -2 -22   0 -7.5290 10.1184   3
   2  22   0 -6.8570 9.93571   5
   2  22   0 6.02146 10.7797   2
   2  22   0 6.41571 11.7692   7
  -3 -22   0 33.1923 11.1317   3
  -3 -22   0 28.6482 9.82487   4
   3  22   0 8.16225 12.8237   7
   3  22   0 40.1024 11.6606   2
   3  22   0 28.8551 10.6949   5
  -4 -22   0 12.9197 9.61656   4
  -4 -22   0 27.2550 11.0362   3
   4  22   0 14.1386 10.8086   2
   4  22   0 17.5538 10.0206   5
   4  22   0 18.3909 12.6361   7
  -5 -22   0 19.0543 10.3055   3
  -5 -22   0 23.7206 9.73450   4
   5  22   0 24.6625 9.97029   5
   5  22   0 36.3828 12.6965   7
   5  22   0 34.1492 11.2778   2
  -6 -22   0 28.2347 9.62852   4
  -6 -22   0 18.6106 10.7306   3
  -6 -22   0 12.6381 11.7595   7
   6  22   0 17.7376 9.84647   5
   6  22   0 21.8177 11.2714   2
   6  22   0 41.8556 13.0198   7
  -7 -22   0 18.2750 12.1556   7
  -7 -22   0 21.8200 10.9062   3
  -7 -22   0 20.1596 9.90530   4
   7  22   0 4.57471 12.4947   7
   7  22   0 24.2019 11.3438   2
   7  22   0 -4.5796 9.43190   5
  -8 -22   0 6.16160 11.1885   3
  -8 -22   0 5.47015 9.62509   4
  -8 -22   0 6.17681 15.7797   7
   8  22   0 1.08059 13.7740   7
   8  22   0 27.8928 9.97400   5
   8  22   0 7.34415 12.2340   2
  -9 -22   0 5.05709 11.5020   3
  -9 -22   0 -0.8409 10.3631   4
  -9 -22   0 47.0033 14.2288   7
   9  22   0 19.1684 12.8515   2
   9  22   0 48.6582 14.2591   7
   9  22   0 -13.707 8.95247   5
 -10 -22   0 -16.019 10.5511   4
 -10 -22   0 -14.129 13.4328   7
 -10 -22   0 10.8242 12.0229   3
  10  22   0 19.2003 20.2147   7
  10  22   0 27.1931 13.4125   2
   9  22  -1 58.5053 10.2486   5
   9  22  -1 58.1788 16.8506   7
   9  22  -1 82.3786 14.6604   2
  -9 -22   1 55.6172 16.3515   7
  -9 -22   1 51.2277 11.5100   4
  -9 -22   1 71.4095 13.4376   3
   8  22  -1 115.326 15.3349   2
   8  22  -1 117.894 16.1677   7
   8  22  -1 96.7773 12.0579   5
  -8 -22   1 100.881 14.2583   3
  -8 -22   1 141.412 17.7260   7
  -8 -22   1 104.725 12.5278   4
   7  22  -1 40.6992 13.9621   7
   7  22  -1 34.6200 13.1090   2
   7  22  -1 36.5086 10.1496   5
  -7 -22   1 21.1200 11.5803   3
  -7 -22   1 33.3663 10.5815   4
  -7 -22   1 40.8734 19.5441   7
   6  22  -1 1.26214 10.6895   2
   6  22  -1 16.0409 9.65705   5
   6  22  -1 16.4654 12.9020   7
  -6 -22   1 4.16402 9.28152   4
  -6 -22   1 13.1147 11.2080   3
  -6 -22   1 -21.317 13.2554   7
   5  22  -1 -3.7451 12.1983   7
   5  22  -1 -5.0871 10.4359   2
   5  22  -1 15.2255 9.72501   5
  -5 -22   1 -4.9139 14.3055   7
  -5 -22   1 9.54783 9.35508   4
  -5 -22   1 14.6215 10.8091   3
   4  22  -1 19.7334 10.9808   2
   4  22  -1 5.54556 10.0647   5
   4  22  -1 -16.824 19.5699   7
  -4 -22   1 -6.7349 10.2972   3
  -4 -22   1 5.01519 9.21678   4
   3  22  -1 4.43025 9.76356   5
   3  22  -1 -11.751 10.0127   2
   3  22  -1 -1.1035 12.1642   7
  -3 -22   1 9.09930 11.2256   3
  -3 -22   1 -6.5471 8.81385   4
   2  22  -1 49.7682 19.6776   7
   2  22  -1 30.0342 11.6735   5
   2  22  -1 11.6685 11.2958   2
  -2 -22   1 24.4583 9.82138   4
  -2 -22   1 41.7283 12.4456   3
  12  21  -1 -0.0883 12.0306   2
 -12 -21   1 5.69376 12.9235   7
 -12 -21   1 4.59022 11.1171   3
 -12 -21   1 22.5369 11.1052   4
  11  21  -1 24.6344 12.1437   2
 -11 -21   1 17.0897 11.0708   3
 -11 -21   1 35.0833 13.1295   7
 -11 -21   1 15.1579 10.5857   4
  10  21  -1 34.8928 12.5187   2
  10  21  -1 33.4287 14.1566   7
 -10 -21   1 38.4894 11.5519   3
 -10 -21   1 32.2981 13.5787   7
 -10 -21   1 24.7343 10.4043   4
   9  21  -1 25.2332 11.6199   2
   9  21  -1 35.9962 10.1834   5
   9  21  -1 49.5385 13.6487   7
  -9 -21   1 39.9965 10.3982   4
  -9 -21   1 22.9547 10.9716   3
  -9 -21   1 34.3872 13.2366   7
   8  21  -1 12.9501 13.0211   7
   8  21  -1 26.1736 10.9628   2
   8  21  -1 16.3530 9.09289   5
  -8 -21   1 19.0362 12.4807   7
  -8 -21   1 18.4133 9.41523   4
  -8 -21   1 25.4237 10.0078   3
   7  21  -1 9.30440 11.7921   7
   7  21  -1 -2.0113 9.69142   2
   7  21  -1 -10.319 7.87203   5
  -7 -21   1 1.31054 9.45194   3
  -7 -21   1 6.59889 11.4327   7
  -7 -21   1 -8.7515 8.42983   4
   6  21  -1 15.1469 10.2689   2
   6  21  -1 11.0175 8.41714   5
   6  21  -1 -1.3767 13.9842   7
  -6 -21   1 5.46343 11.8712   7
  -6 -21   1 38.7833 9.29720   4
  -6 -21   1 0.66897 9.82434   3
   5  21  -1 10.1575 9.85766   2
   5  21  -1 40.8586 13.3876   7
   5  21  -1 40.7877 9.77708   5
  -5 -21   1 30.5359 10.0035   3
  -5 -21   1 42.0727 12.2919   7
  -5 -21   1 51.0113 9.69011   4
   4  21  -1 22.8007 12.1910   7
   4  21  -1 34.0789 10.6520   2
   4  21  -1 28.3944 9.43151   5
  -4 -21   1 30.7523 9.51538   4
  -4 -21   1 45.1179 13.4907   7
  -4 -21   1 53.6240 11.3233   3
   3  21  -1 57.5275 13.1088   7
   3  21  -1 60.3686 10.6342   5
   3  21  -1 57.0169 11.3797   2
  -3 -21   1 43.0498 12.4898   7
  -3 -21   1 53.1430 11.6875   3
  -3 -21   1 54.5030 9.85036   4
   2  21  -1 86.2943 14.0540   7
   2  21  -1 88.0163 11.8849   5
   2  21  -1 112.957 13.1328   2
  -2 -21   1 94.4595 13.0920   3
  -2 -21   1 99.9670 11.5572   4
  -2 -21   1 115.220 15.4017   7
   1  21  -1 57.2283 11.8812   7
   1  21  -1 74.7345 12.0820   2
   1  21  -1 66.0074 11.8588   5
  -1 -21   1 88.9400 13.2516   3
  -1 -21   1 58.3445 10.3418   4
   0  21  -1 28.6331 11.8747   7
   0  21  -1 13.9756 10.8065   5
   0  21  -1 6.79100 9.75107   2
   0 -21   1 5.10622 9.03534   4
   0 -21   1 19.4594 11.1789   3
  -1  21  -1 40.1519 13.0412   7
  -1  21  -1 32.8291 11.8408   5
  -1  21  -1 46.0888 10.9966   2
   1 -21   1 32.5928 12.3393   3
   1 -21   1 22.4601 9.33782   4
  13  20  -1 24.5990 9.61402   6
  13  20  -1 12.4584 12.1808   2
 -13 -20   1 1.81150 10.0291   3
 -13 -20   1 22.5816 10.7811   4
 -13 -20   1 4.96565 13.2857   7
  12  20  -1 14.4907 10.9903   2
  12  20  -1 19.0462 14.4796   7
  12  20  -1 17.6967 15.9101   6
 -12 -20   1 -6.0203 12.4259   7
 -12 -20   1 -4.6014 9.34618   3
 -12 -20   1 11.6085 9.30324   4
  11  20  -1 19.9828 8.40623   6
  11  20  -1 12.8181 11.8301   7
  11  20  -1 -2.3717 10.6615   2
 -11 -20   1 -6.3134 9.57580   3
 -11 -20   1 19.0930 9.64034   4
 -11 -20   1 2.78664 11.9922   7
  10  20  -1 6.07408 10.4813   7
  10  20  -1 9.37612 10.0063   2
  10  20  -1 12.6634 7.38616   6
 -10 -20   1 6.51274 9.59911   3
 -10 -20   1 2.31040 9.08116   4
 -10 -20   1 31.9546 21.4544   7
   9  20  -1 -12.282 7.04513   5
   9  20  -1 1.85796 6.47422   6
   9  20  -1 11.2927 11.0925   7
   9  20  -1 7.99325 9.88300   2
  -9 -20   1 -11.343 8.52763   3
  -9 -20   1 2.92399 9.87058   7
  -9 -20   1 -10.875 7.82969   4
   8  20  -1 6.34680 9.87266   2
   8  20  -1 -0.5577 7.35210   5
   8  20  -1 -6.8330 10.7855   7
   8  20  -1 9.45410 5.93114   6
  -8 -20   1 -7.7251 8.32840   3
  -8 -20   1 13.3672 8.38340   4
  -8 -20   1 -13.293 10.4863   7
   7  20  -1 21.3441 10.6258   7
   7  20  -1 23.0964 10.1862   2
   7  20  -1 22.2890 6.01160   6
  -7 -20   1 33.6676 9.72945   3
  -7 -20   1 28.6475 11.1850   7
  -7 -20   1 30.3526 9.98096   4
   6  20  -1 67.6063 11.2541   2
   6  20  -1 56.6869 6.62449   6
   6  20  -1 70.8979 12.9896   7
   6  20  -1 70.2923 9.80954   5
  -6 -20   1 59.9438 11.4622   4
  -6 -20   1 60.8579 12.3394   7
  -6 -20   1 37.6324 10.2646   3
   5  20  -1 49.2957 9.09113   5
   5  20  -1 49.0198 5.95280   6
   5  20  -1 38.5549 10.2457   7
   5  20  -1 57.3441 11.1071   2
  -5 -20   1 63.4352 9.41798   4
  -5 -20   1 61.0831 12.1480   7
  -5 -20   1 64.0596 10.2856   3
   4  20  -1 87.7037 10.4813   5
   4  20  -1 84.1650 10.8433   6
   4  20  -1 91.6162 13.2507   7
   4  20  -1 88.2459 11.7855   2
  -4 -20   1 83.0409 11.8251   3
  -4 -20   1 97.3546 10.6435   4
  -4 -20   1 74.6519 12.7439   7
   3  20  -1 50.0361 16.4407   7
   3  20  -1 53.5574 10.0831   2
   3  20  -1 52.2260 9.82067   5
  -3 -20   1 68.7339 12.1757   7
  -3 -20   1 70.8786 9.88537   4
  -3 -20   1 44.1231 10.0893   3
   2  20  -1 11.4597 8.72093   5
   2  20  -1 14.6289 9.08209   2
   2  20  -1 16.3140 10.5074   7
  -2 -20   1 13.6740 8.40497   4
  -2 -20   1 -2.8136 8.76503   3
  -2 -20   1 -14.554 10.3791   7
   1  20  -1 21.3807 9.12751   5
   1  20  -1 7.86848 8.59135   2
   1  20  -1 6.20865 10.2097   7
  -1 -20   1 7.87125 10.9321   7
  -1 -20   1 11.9575 9.81646   3
   0  20  -1 0.88879 8.80807   5
   0  20  -1 1.89567 8.75429   2
   0  20  -1 -5.0107 9.55996   7
   0 -20   1 -0.1531 10.3213   7
   0 -20   1 -7.4576 8.99018   3
   0 -20   1 -10.926 7.92021   4
  -1  20  -1 9.32464 10.7273   7
  -1  20  -1 18.9936 9.52270   2
  -1  20  -1 24.4149 9.79848   5
   1 -20   1 42.7320 9.63826   4
   1 -20   1 9.07080 10.0687   3
  -2  20  -1 27.3023 9.65076   2
  -2  20  -1 24.2818 11.2352   5
  -2  20  -1 10.9128 10.3362   7
   2 -20   1 9.89019 8.70271   4
   2 -20   1 24.7578 10.8539   3
  -3  20  -1 24.2537 12.0620   5
  -3  20  -1 36.4180 12.4571   7
   3 -20   1 42.9544 9.92499   4
   3 -20   1 31.3960 11.3463   3
  14  19  -1 44.0948 13.6692   2
  14  19  -1 54.4938 11.3380   6
 -14 -19   1 43.6962 10.6022   3
 -14 -19   1 28.6795 13.2309   7
 -14 -19   1 38.9031 11.4535   4
  13  19  -1 21.8100 11.5264   2
  13  19  -1 18.7291 9.99364   6
  13  19  -1 17.5886 14.5005   7
 -13 -19   1 5.19407 12.5429   7
 -13 -19   1 35.3044 10.7026   4
 -13 -19   1 9.32890 9.41973   3
  12  19  -1 2.74257 10.3859   2
  12  19  -1 -2.3147 8.68982   6
  12  19  -1 15.7798 11.6645   7
 -12 -19   1 -4.4774 8.34223   4
 -12 -19   1 6.23012 11.4339   7
 -12 -19   1 9.28686 9.29165   3
  11  19  -1 7.49903 9.33233   2
  11  19  -1 -1.0859 7.33627   6
  11  19  -1 7.91598 11.6817   7
 -11 -19   1 10.3283 8.37314   4
 -11 -19   1 20.2886 9.48938   3
  10  19  -1 -9.0043 10.6403   7
  10  19  -1 -0.5315 9.20220   2
  10  19  -1 7.62078 7.05420   6
 -10 -19   1 8.83933 8.14335   4
 -10 -19   1 -14.054 9.47863   7
 -10 -19   1 1.31327 8.74783   3
   9  19  -1 6.39804 8.91634   2
   9  19  -1 11.8397 10.1443   7
   9  19  -1 2.50286 6.40319   6
   9  19  -1 11.1489 6.78411   5
  -9 -19   1 6.48578 10.1489   7
  -9 -19   1 2.29419 8.44741   3
  -9 -19   1 3.21960 7.80695   4
   8  19  -1 36.2537 14.1132   7
   8  19  -1 48.3946 7.99116   5
   8  19  -1 38.4135 6.65700   6
   8  19  -1 38.4618 10.7402   2
   8  19  -1 43.5235 10.8252   7
  -8 -19   1 31.9820 10.5845   7
  -8 -19   1 37.2600 9.20805   4
  -8 -19   1 45.2330 9.37048   3
   7  19  -1 86.9929 9.44538   5
   7  19  -1 81.8331 9.36829   6
   7  19  -1 73.3232 11.3474   2
   7  19  -1 45.7887 11.9059   7
   7  19  -1 95.0084 12.4389   7
  -7 -19   1 49.5733 12.8590   7
  -7 -19   1 60.6181 10.1963   5
  -7 -19   1 59.4664 10.3287   3
  -7 -19   1 83.7172 9.81354   4
  -7 -19   1 61.9483 11.6208   7
   6  19  -1 143.417 15.9313   2
   6  19  -1 75.2687 12.2696   7
   6  19  -1 116.966 13.3560   5
   6  19  -1 107.941 9.57420   6
   6  19  -1 86.6014 12.0427   7
  -6 -19   1 129.133 13.4883   4
  -6 -19   1 103.802 14.0635   7
  -6 -19   1 96.2996 12.9640   7
  -6 -19   1 130.009 15.7668   3
   5  19  -1 66.4783 10.3425   2
   5  19  -1 66.6879 8.60096   6
   5  19  -1 67.9877 13.6719   7
   5  19  -1 75.9349 14.4573   5
   5  19  -1 60.3440 10.1588   7
  -5 -19   1 50.2296 9.52944   3
  -5 -19   1 68.1230 8.89280   4
  -5 -19   1 59.3396 13.0781   7
  -5 -19   1 64.8197 11.2032   7
   4  19  -1 139.141 17.3981   7
   4  19  -1 144.417 9.22473   6
   4  19  -1 81.1746 17.4765   7
   4  19  -1 123.495 14.0062   5
   4  19  -1 122.913 14.9553   2
  -4 -19   1 118.681 13.6600   7
  -4 -19   1 142.305 13.4553   4
  -4 -19   1 100.126 14.2350   7
  -4 -19   1 132.364 15.8478   3
   3  19  -1 51.8771 5.70563   6
   3  19  -1 47.0993 9.31276   2
   3  19  -1 58.3289 9.31023   5
   3  19  -1 40.8915 10.0325   7
  -3 -19   1 53.5282 9.78785   3
  -3 -19   1 64.3337 11.7590   7
  -3 -19   1 37.5954 8.98134   4
  -3 -19   1 50.1241 13.0887   7
  -3 -19   1 61.3612 8.81628   4
   2  19  -1 16.9218 8.14877   5
   2  19  -1 1.78515 8.24985   7
   2  19  -1 14.8864 4.73223   6
   2  19  -1 8.24123 7.84191   2
  -2 -19   1 -9.2274 8.28944   4
  -2 -19   1 1.23525 8.27971   3
  -2 -19   1 -6.5760 9.18315   7
  -2 -19   1 11.8620 7.15935   4
   1  19  -1 11.0547 8.05204   2
   1  19  -1 12.8101 8.30576   5
   1  19  -1 25.0734 9.72980   7
  -1 -19   1 14.4512 8.74804   3
  -1 -19   1 10.3981 9.08560   7
  -1 -19   1 11.2834 7.48759   4
   0  19  -1 11.3990 8.18342   5
   0  19  -1 6.50647 7.99083   2
   0  19  -1 5.73938 9.08010   7
   0 -19   1 10.2710 8.83618   3
   0 -19   1 4.73349 9.41354   7
   0 -19   1 6.00759 7.57802   4
  -1  19  -1 33.1173 8.88654   2
  -1  19  -1 29.1415 10.6740   7
  -1  19  -1 19.6496 9.04391   5
   1 -19   1 37.6475 10.3525   7
   1 -19   1 20.8822 9.56199   3
   1 -19   1 38.5832 10.4024   4
  -2  19  -1 48.0745 16.0087   2
  -2  19  -1 47.0774 10.9262   7
  -2  19  -1 75.0658 11.4878   5
   2 -19   1 48.8900 11.2371   3
   2 -19   1 62.0903 9.74761   4
  -3  19  -1 12.8958 8.52577   2
  -3  19  -1 12.4229 9.98714   5
  -3  19  -1 9.73952 11.0182   7
   3 -19   1 12.7281 8.49201   4
   3 -19   1 0.68240 9.62508   3
  -4  19  -1 27.7787 10.9187   5
  -4  19  -1 11.2676 11.4257   7
   4 -19   1 -8.7686 10.3738   3
   4 -19   1 12.2096 8.80384   4
  -5  19  -1 -12.653 11.5591   7
  -5  19  -1 -5.5408 10.8322   5
   5 -19   1 7.88134 9.48286   4
   5 -19   1 8.14780 11.7522   3
  15  18  -1 28.9457 12.5909   2
  15  18  -1 18.3625 11.0592   6
 -15 -18   1 17.4580 10.7003   4
 -15 -18   1 -14.645 13.1609   7
 -15 -18   1 8.34607 10.2288   3
  14  18  -1 5.85540 9.45669   6
  14  18  -1 8.91604 11.5819   2
 -14 -18   1 14.0159 9.77544   4
 -14 -18   1 -18.236 11.7009   7
 -14 -18   1 -5.7756 9.11082   3
  13  18  -1 8.74705 9.10098   6
  13  18  -1 9.34149 10.6737   7
  13  18  -1 -3.2952 10.1289   2
 -13 -18   1 1.19943 8.83857   4
 -13 -18   1 0.15383 8.95396   3
 -13 -18   1 -15.546 10.6735   7
  12  18  -1 -5.1924 9.47042   2
  12  18  -1 -4.8164 7.58519   6
  12  18  -1 15.5942 10.0336   7
 -12 -18   1 0.29799 8.64204   3
 -12 -18   1 2.93928 11.6988   7
 -12 -18   1 -7.5731 7.75827   4
  11  18  -1 38.0061 11.1520   7
  11  18  -1 33.2062 8.08592   6
  11  18  -1 34.1257 10.2859   2
 -11 -18   1 17.6773 7.95834   4
 -11 -18   1 22.6165 9.25299   3
 -11 -18   1 17.6258 10.6811   7
  10  18  -1 107.497 15.3230   7
  10  18  -1 73.2505 10.6112   6
  10  18  -1 106.631 11.8091   6
  10  18  -1 114.060 13.1093   2
  10  18  -1 89.6765 12.2272   7
 -10 -18   1 110.429 13.9849   4
 -10 -18   1 59.9610 10.6897   7
 -10 -18   1 90.3162 11.2420   3
   9  18  -1 90.2671 9.03679   6
   9  18  -1 115.555 10.8994   6
   9  18  -1 105.962 12.7563   2
   9  18  -1 104.964 12.9323   7
   9  18  -1 84.8326 11.6452   7
   9  18  -1 90.9775 10.5967   5
  -9 -18   1 109.668 13.1034   7
  -9 -18   1 84.6803 13.6811   7
  -9 -18   1 89.1068 10.8471   3
  -9 -18   1 87.7102 9.12155   5
  -9 -18   1 98.2609 10.5269   4
   8  18  -1 78.9542 7.54701   6
   8  18  -1 62.6207 7.80267   5
   8  18  -1 48.2250 9.24774   4
   8  18  -1 71.3887 11.2261   2
   8  18  -1 68.0522 11.1409   7
   8  18  -1 56.4293 7.73075   6
   8  18  -1 92.9881 13.6241   7
  -8 -18   1 66.5059 9.81501   3
  -8 -18   1 106.314 12.6279   7
  -8 -18   1 66.9411 8.81936   4
  -8 -18   1 76.5130 13.5142   7
  -8 -18   1 61.6663 9.10909   5
   7  18  -1 48.2600 12.0286   7
   7  18  -1 60.3449 10.2456   7
   7  18  -1 46.5527 9.48176   2
   7  18  -1 57.4980 7.51696   6
   7  18  -1 65.6908 7.95843   5
   7  18  -1 72.8207 8.87968   6
  -7 -18   1 84.8367 13.4058   7
  -7 -18   1 48.7189 9.80858   7
  -7 -18   1 66.3156 8.69576   4
  -7 -18   1 47.1300 9.28329   3
  -7 -18   1 48.0523 9.26189   5
   6  18  -1 61.6723 7.35455   6
   6  18  -1 55.7125 8.00557   5
   6  18  -1 55.0567 9.74003   2
   6  18  -1 69.3803 8.38043   6
   6  18  -1 40.2117 10.3460   7
   6  18  -1 57.0071 10.3447   7
  -6 -18   1 35.9696 11.7562   7
  -6 -18   1 48.7445 7.91769   4
  -6 -18   1 61.2809 10.4986   7
  -6 -18   1 66.9903 9.63232   3
  -6 -18   1 65.1742 9.76585   5
   5  18  -1 3.19499 4.38516   6
   5  18  -1 -2.3050 5.48701   6
   5  18  -1 -2.3182 6.09882   5
   5  18  -1 7.48234 7.90605   7
   5  18  -1 1.11637 7.24414   2
   5  18  -1 -3.7560 9.55405   7
  -5 -18   1 -2.9378 8.38225   5
  -5 -18   1 5.51410 6.22885   4
  -5 -18   1 4.52288 8.09199   7
  -5 -18   1 -13.212 10.8614   7
  -5 -18   1 -3.8894 7.01808   3
   4  18  -1 10.2219 9.89359   7
   4  18  -1 -2.5131 7.49720   7
   4  18  -1 -1.7899 4.13294   6
   4  18  -1 -5.5673 6.05161   5
   4  18  -1 1.59497 7.22057   2
  -4 -18   1 -1.6336 7.58652   7
  -4 -18   1 -1.1089 6.65217   3
  -4 -18   1 -1.4879 5.87127   4
  -4 -18   1 -6.7358 10.3290   7
   3  18  -1 35.2192 9.12228   5
   3  18  -1 54.4018 9.37433   2
   3  18  -1 35.0281 10.4571   7
   3  18  -1 46.3104 5.54400   6
   3  18  -1 45.7423 9.99590   7
  -3 -18   1 45.5167 8.80588   3
  -3 -18   1 36.4512 7.20059   4
  -3 -18   1 39.8458 11.2407   7
  -3 -18   1 20.0547 7.78492   7
   2  18  -1 137.283 18.9437   7
   2  18  -1 182.519 15.1265   2
   2  18  -1 196.059 15.3231   5
   2  18  -1 201.851 18.1638   7
  -2 -18   1 158.502 20.8748   7
  -2 -18   1 161.471 16.3542   3
  -2 -18   1 191.902 17.3576   7
  -2 -18   1 170.202 15.3436   4
  -2 -18   1 175.192 13.2756   4
   1  18  -1 120.492 14.0183   7
   1  18  -1 147.452 17.2733   7
   1  18  -1 119.599 14.1998   5
  -1 -18   1 167.761 13.1465   4
  -1 -18   1 152.841 16.0374   3
  -1 -18   1 170.615 14.9976   4
  -1 -18   1 123.290 13.9757   7
  -1 -18   1 146.650 17.3031   7
   0  18  -1 26.9573 8.69012   7
   0  18  -1 22.4312 7.78656   5
   0  18  -1 37.1193 8.46013   2
   0 -18   1 25.8969 8.19641   4
   0 -18   1 26.9248 7.09076   4
   0 -18   1 35.8560 9.36440   7
   0 -18   1 16.2353 9.02130   3
  -1  18  -1 19.4305 7.70098   2
  -1  18  -1 21.1115 11.3762   7
  -1  18  -1 16.0773 7.96123   5
   1 -18   1 15.2781 8.33330   4
   1 -18   1 22.7355 7.27505   4
   1 -18   1 23.1418 9.20626   3
  -2  18  -1 7.81222 9.11388   7
  -2  18  -1 0.73737 8.39570   5
  -2  18  -1 8.86628 7.48568   2
   2 -18   1 6.00787 7.18755   4
   2 -18   1 5.62160 9.27563   2
   2 -18   1 4.26739 5.20916   6
   2 -18   1 15.5098 9.08597   7
   2 -18   1 4.91312 8.82207   3
  -3  18  -1 3.45261 7.26796   2
  -3  18  -1 -2.8490 8.58489   7
  -3  18  -1 6.05307 8.86880   5
   3 -18   1 -0.4050 5.71385   6
   3 -18   1 -9.9740 8.74491   3
   3 -18   1 0.59412 9.01331   7
  -4  18  -1 9.55137 7.49844   2
  -4  18  -1 -1.8883 8.77665   5
  -4  18  -1 -1.2012 9.66867   7
   4 -18   1 6.02524 9.69926   3
   4 -18   1 0.56868 6.17203   6
   4 -18   1 6.16506 8.17652   4
  -5  18  -1 5.39934 9.22882   5
  -5  18  -1 -18.002 8.20860   7
   5 -18   1 -2.9671 8.58756   4
   5 -18   1 -6.0826 8.13261   6
   5 -18   1 -9.3074 10.2495   3
  -6  18  -1 7.41418 10.2669   5
  -6  18  -1 13.1626 12.3478   7
   6 -18   1 5.94989 11.5149   3
   6 -18   1 22.0779 9.65994   4
  16  17  -1 19.4399 11.4970   6
  16  17  -1 8.22619 11.9541   2
 -16 -17   1 1.47322 11.8567   7
 -16 -17   1 11.7715 10.3607   3
 -16 -17   1 3.00978 10.5310   4
  15  17  -1 16.3439 9.99362   6
  15  17  -1 28.8138 11.5763   2
 -15 -17   1 24.3836 11.3117   7
 -15 -17   1 23.1156 10.1497   3
 -15 -17   1 44.0731 10.7831   4
  14  17  -1 75.5764 11.3048   6
  14  17  -1 66.5785 12.0869   2
  14  17  -1 74.4040 11.8059   7
 -14 -17   1 91.5466 14.6069   7
 -14 -17   1 68.7569 11.2049   3
 -14 -17   1 93.4249 11.6187   4
  13  17  -1 145.467 16.4552   6
  13  17  -1 125.700 14.1872   7
  13  17  -1 113.893 14.0594   2
 -13 -17   1 121.415 12.2022   4
 -13 -17   1 116.503 14.5683   7
 -13 -17   1 100.432 11.5454   3
  12  17  -1 7.00201 9.45528   7
  12  17  -1 27.2879 10.0801   2
  12  17  -1 21.3556 7.98045   6
  12  17  -1 -9.3451 8.73184   6
 -12 -17   1 29.7088 8.58374   4
 -12 -17   1 23.1292 8.48751   3
 -12 -17   1 11.3939 10.0960   7
 -12 -17   1 18.8978 4.63006   5
  11  17  -1 40.3388 8.94339   6
  11  17  -1 13.0564 8.57576   7
  11  17  -1 18.5414 11.7021   7
  11  17  -1 25.2963 9.49429   2
  11  17  -1 26.2289 7.39935   6
 -11 -17   1 22.0047 8.06396   4
 -11 -17   1 0.81266 11.5285   7
 -11 -17   1 18.9131 9.43917   7
 -11 -17   1 6.26754 7.21044   3
  10  17  -1 10.6608 7.34974   6
  10  17  -1 -3.0266 10.3750   7
  10  17  -1 8.06684 8.17188   2
  10  17  -1 -3.8278 8.35263   7
  10  17  -1 16.8625 6.36676   6
 -10 -17   1 9.32523 6.84462   4
 -10 -17   1 1.27793 6.12959   5
 -10 -17   1 10.1294 7.60744   3
 -10 -17   1 -9.8240 9.13525   7
 -10 -17   1 3.27327 7.85015   7
   9  17  -1 36.5778 6.08920   5
   9  17  -1 44.0472 6.76946   6
   9  17  -1 34.0563 7.94147   6
   9  17  -1 47.3781 8.56614   4
   9  17  -1 22.3638 8.85921   7
   9  17  -1 40.9514 10.4854   7
   9  17  -1 29.9620 8.59729   2
  -9 -17   1 41.2614 7.81954   4
  -9 -17   1 39.0968 9.78547   7
  -9 -17   1 36.9739 7.25689   5
  -9 -17   1 26.2175 10.8354   7
  -9 -17   1 33.0278 8.55708   3
   8  17  -1 4.48178 5.09450   6
   8  17  -1 1.84128 7.19260   2
   8  17  -1 -3.4476 7.07587   4
   8  17  -1 -4.9441 6.00362   6
   8  17  -1 10.7840 7.26710   7
   8  17  -1 -0.1763 4.94077   5
   8  17  -1 11.4732 16.6487   7
  -8 -17   1 -0.2607 6.69038   3
  -8 -17   1 11.7213 6.30139   4
  -8 -17   1 -21.917 9.31896   7
  -8 -17   1 0.34526 6.68795   5
  -8 -17   1 -2.6474 6.73839   7
   7  17  -1 9.43579 9.03223   7
   7  17  -1 1.30750 7.13588   7
   7  17  -1 1.04704 5.91275   6
   7  17  -1 12.0663 4.99445   6
   7  17  -1 -7.3758 4.99196   5
   7  17  -1 2.88352 7.44207   2
   7  17  -1 -2.0627 6.93738   4
  -7 -17   1 4.88913 6.80903   3
  -7 -17   1 4.64208 7.29522   7
  -7 -17   1 14.4721 7.12920   5
  -7 -17   1 6.41853 5.92683   4
  -7 -17   1 -6.5521 8.99714   7
   6  17  -1 26.4572 9.79880   7
   6  17  -1 24.7897 6.27997   5
   6  17  -1 19.8157 7.37048   7
   6  17  -1 29.8728 6.37789   6
   6  17  -1 20.7530 7.99152   2
   6  17  -1 22.7186 5.00825   6
  -6 -17   1 25.1407 7.59825   5
  -6 -17   1 38.7289 6.93502   4
  -6 -17   1 24.5206 8.64738   7
  -6 -17   1 24.9252 7.66722   3
  -6 -17   1 34.1330 10.6523   7
   5  17  -1 112.943 8.44358   6
   5  17  -1 101.811 11.1183   6
   5  17  -1 104.551 13.6985   2
   5  17  -1 93.1228 10.8909   5
   5  17  -1 101.252 11.9640   7
   5  17  -1 105.663 11.9571   7
  -5 -17   1 103.530 10.1514   5
  -5 -17   1 97.4586 12.3727   7
  -5 -17   1 107.850 11.0633   4
  -5 -17   1 110.219 11.0687   3
  -5 -17   1 104.048 11.8050   7
   4  17  -1 219.524 26.1558   7
   4  17  -1 124.708 8.57322   6
   4  17  -1 141.849 12.3164   5
   4  17  -1 123.913 14.7693   6
   4  17  -1 125.323 14.5356   7
  -4 -17   1 141.794 14.1520   3
  -4 -17   1 114.534 12.7070   7
  -4 -17   1 144.308 15.1536   7
  -4 -17   1 149.561 11.3722   4
  -4 -17   1 141.832 15.2322   5
   3  17  -1 92.5912 9.32184   5
   3  17  -1 90.8990 7.98633   6
   3  17  -1 86.0086 9.78496   2
   3  17  -1 88.1300 9.07819   6
   3  17  -1 112.389 12.4036   7
   3  17  -1 119.978 14.3970   7
  -3 -17   1 90.0570 12.4374   7
  -3 -17   1 99.4505 11.9690   7
  -3 -17   1 94.0204 10.7759   4
  -3 -17   1 79.9574 10.1730   5
  -3 -17   1 104.869 10.8334   3
   2  17  -1 230.828 11.4757   6
   2  17  -1 208.331 19.2722   7
   2  17  -1 200.814 14.9963   5
   2  17  -1 233.588 17.3381   7
   2  17  -1 234.933 15.7417   2
  -2 -17   1 191.895 19.6851   7
  -2 -17   1 243.227 17.9058   7
  -2 -17   1 180.385 14.6979   4
  -2 -17   1 228.799 16.7560   3
  -2 -17   1 231.238 13.5975   4
   1  17  -1 33.7337 7.69974   5
   1  17  -1 29.9083 9.81292   7
   1  17  -1 32.9120 7.25950   6
   1  17  -1 39.4134 8.08968   2
   1  17  -1 30.1992 8.50635   7
  -1 -17   1 17.3912 8.31598   7
  -1 -17   1 36.0092 10.7190   7
  -1 -17   1 27.3218 6.67600   4
  -1 -17   1 30.4128 8.23670   2
  -1 -17   1 27.7479 7.57396   4
  -1 -17   1 24.8869 8.24045   3
   0  17  -1 -5.4179 6.34226   2
   0  17  -1 -3.2117 6.44375   5
   0  17  -1 4.81035 9.34872   7
   0  17  -1 1.39994 7.38188   7
   0  17  -1 2.81132 6.63756   6
   0 -17   1 -4.7580 6.89164   3
   0 -17   1 18.2035 7.73949   2
   0 -17   1 3.76277 7.34135   4
   0 -17   1 6.13621 5.78800   4
   0 -17   1 -2.4350 9.64802   7
  -1  17  -1 -0.6517 5.37105   6
  -1  17  -1 8.92643 6.72218   2
  -1  17  -1 -3.1110 6.59704   5
  -1  17  -1 8.76302 8.24433   7
  -1  17  -1 2.37122 9.13338   7
   1 -17   1 8.31455 7.69461   3
   1 -17   1 4.43686 9.54237   7
   1 -17   1 0.42473 7.82378   2
   1 -17   1 14.3781 6.28788   4
   1 -17   1 9.59902 7.41693   4
  -2  17  -1 14.3191 8.55806   7
  -2  17  -1 11.6575 6.77941   2
  -2  17  -1 7.92421 7.90600   5
  -2  17  -1 20.7159 9.00053   6
   2 -17   1 9.60693 6.65917   4
   2 -17   1 26.5865 8.41906   2
   2 -17   1 16.3273 5.34602   6
   2 -17   1 13.4760 8.21748   4
   2 -17   1 11.2066 8.20596   3
   2 -17   1 13.8431 8.31722   7
  -3  17  -1 25.2494 8.33162   5
  -3  17  -1 12.8639 9.67639   7
  -3  17  -1 32.0309 7.47502   2
   3 -17   1 26.0812 9.26920   3
   3 -17   1 1.87767 8.57575   4
   3 -17   1 26.9810 7.90354   4
   3 -17   1 24.6280 5.95039   6
   3 -17   1 20.3666 9.31217   7
   3 -17   1 17.5890 7.87654   2
  -4  17  -1 1.48260 8.18064   5
  -4  17  -1 1.90592 6.28325   2
  -4  17  -1 -7.8043 7.49292   7
   4 -17   1 1.63257 5.48148   6
   4 -17   1 4.22279 8.44168   7
   4 -17   1 13.1464 9.28833   3
  -5  17  -1 12.8309 8.45633   5
  -5  17  -1 47.1399 11.1117   7
  -5  17  -1 42.7585 7.22774   2
   5 -17   1 32.0137 11.0526   7
   5 -17   1 45.6919 7.62554   6
   5 -17   1 31.7467 8.85945   4
   5 -17   1 55.0953 11.1373   3
  -6  17  -1 42.2548 10.2335   5
  -6  17  -1 40.8099 10.8030   7
   6 -17   1 29.4283 11.2516   3
   6 -17   1 45.6088 9.47675   4
   6 -17   1 41.9939 8.50160   6
  -7  17  -1 3.53933 10.3628   5
  -7  17  -1 -8.3050 10.6534   7
   7 -17   1 6.09916 10.9459   3
   7 -17   1 -1.4638 8.24183   6
   7 -17   1 11.8131 9.64564   4
  17  16  -1 -1.0377 11.5974   6
  17  16  -1 9.41032 12.4479   2
 -17 -16   1 1.44555 10.5986   4
 -17 -16   1 42.5821 11.3576   3
 -17 -16   1 -2.7735 13.0516   7
  16  16  -1 34.9802 11.6994   2
  16  16  -1 30.8996 11.0601   6
 -16 -16   1 23.9097 10.7322   4
 -16 -16   1 26.9831 9.78073   3
 -16 -16   1 31.7553 12.3669   7
  15  16  -1 0.12109 8.73629   6
  15  16  -1 20.9732 10.5300   2
  15  16  -1 -2.7993 10.9627   7
 -15 -16   1 5.97381 9.23009   4
 -15 -16   1 -2.9969 8.84522   3
 -15 -16   1 11.1005 9.61256   7
  14  16  -1 43.1013 11.2122   2
  14  16  -1 23.3717 11.4305   7
  14  16  -1 27.7247 9.16206   6
 -14 -16   1 13.3792 8.78424   3
 -14 -16   1 23.7254 10.8593   7
 -14 -16   1 26.8016 9.05983   4
  13  16  -1 8.81645 9.35586   7
  13  16  -1 -4.3239 8.85654   2
 -13 -16   1 -4.2299 7.17956   3
 -13 -16   1 1.92254 7.55050   4
  12  16  -1 -7.3312 7.91257   2
  12  16  -1 3.94326 8.61131   7
  12  16  -1 10.1770 8.39803   6
  12  16  -1 -2.1025 10.6232   7
  12  16  -1 -12.946 6.29264   6
 -12 -16   1 -3.2479 8.01056   7
 -12 -16   1 2.34895 6.91184   3
 -12 -16   1 -0.6674 3.81835   5
 -12 -16   1 1.14138 10.0117   7
 -12 -16   1 -1.6558 7.03751   4
  11  16  -1 13.9123 8.19042   2
  11  16  -1 26.7616 8.92217   7
  11  16  -1 -0.0857 9.78410   7
  11  16  -1 12.1522 7.96863   6
  11  16  -1 16.3113 6.71565   6
 -11 -16   1 8.39499 7.04974   3
 -11 -16   1 19.4171 10.7182   7
 -11 -16   1 15.7902 5.10642   5
 -11 -16   1 9.77769 8.42485   7
 -11 -16   1 20.9037 7.68149   4
  10  16  -1 1.65763 7.25735   4
  10  16  -1 18.4861 7.56427   7
  10  16  -1 6.41701 7.01108   6
  10  16  -1 10.3055 7.58818   2
  10  16  -1 13.3945 9.76170   7
  10  16  -1 8.53431 5.67530   6
 -10 -16   1 5.42445 7.04101   3
 -10 -16   1 16.2452 9.10453   7
 -10 -16   1 8.27317 8.15463   7
 -10 -16   1 2.46396 6.13945   4
 -10 -16   1 17.6478 8.14477   5
   9  16  -1 69.3918 8.70142   4
   9  16  -1 64.9807 7.21734   6
   9  16  -1 63.7753 10.4076   7
   9  16  -1 84.7329 10.6577   2
   9  16  -1 63.1917 8.00188   6
   9  16  -1 61.6605 9.34905   7
  -9 -16   1 47.1522 10.7503   7
  -9 -16   1 48.9840 9.34428   7
  -9 -16   1 54.6437 14.4968   3
  -9 -16   1 70.5744 7.47811   5
  -9 -16   1 62.5505 8.04482   4
   8  16  -1 6.14495 6.61000   7
   8  16  -1 -2.2068 5.76752   6
   8  16  -1 4.66738 4.74742   6
   8  16  -1 2.70409 8.04074   7
   8  16  -1 -10.563 6.11445   4
   8  16  -1 4.97883 7.07219   2
   8  16  -1 3.53521 4.40732   5
  -8 -16   1 3.60903 8.23723   7
  -8 -16   1 7.02592 7.76195   3
  -8 -16   1 -3.8218 5.57896   5
  -8 -16   1 0.59295 6.24238   7
  -8 -16   1 1.57305 5.38509   4
   7  16  -1 64.4562 10.4927   7
   7  16  -1 53.3848 7.29151   4
   7  16  -1 63.6131 8.10798   6
   7  16  -1 72.8519 11.9730   2
   7  16  -1 61.3922 7.08811   6
   7  16  -1 59.9768 6.66256   5
   7  16  -1 41.6782 8.31366   7
  -7 -16   1 64.6670 7.58966   5
  -7 -16   1 65.9874 10.9911   7
  -7 -16   1 70.7343 7.60591   4
  -7 -16   1 63.1537 9.13138   7
  -7 -16   1 63.4244 8.83685   3
   6  16  -1 65.5847 8.70594   7
   6  16  -1 80.7304 9.41928   5
   6  16  -1 59.4490 7.67501   4
   6  16  -1 69.4381 7.82670   6
   6  16  -1 71.9359 9.25283   6
   6  16  -1 74.3966 10.3860   2
   6  16  -1 87.4663 11.5038   7
  -6 -16   1 88.4153 9.53931   3
  -6 -16   1 76.7379 11.3320   7
  -6 -16   1 77.8043 9.96601   7
  -6 -16   1 69.1650 7.57062   4
  -6 -16   1 68.0246 8.11561   5
   5  16  -1 23.3990 5.97100   5
   5  16  -1 46.0844 9.38283   7
   5  16  -1 34.1693 8.12373   2
   5  16  -1 31.1636 4.85869   6
   5  16  -1 25.7794 7.02423   7
  -5 -16   1 24.7329 5.81233   4
  -5 -16   1 25.9727 9.07468   7
  -5 -16   1 20.5579 7.06436   7
  -5 -16   1 16.2353 6.95258   5
  -5 -16   1 35.0982 7.35575   3
   4  16  -1 40.4739 8.15131   7
   4  16  -1 22.3775 7.61908   2
   4  16  -1 21.9303 8.00210   7
   4  16  -1 30.3785 6.45131   5
   4  16  -1 24.3462 5.27210   6
   4  16  -1 28.1489 4.51689   6
  -4 -16   1 31.3900 7.67139   3
  -4 -16   1 31.6452 7.21833   5
  -4 -16   1 39.8729 8.10333   7
  -4 -16   1 18.7056 5.64301   4
  -4 -16   1 20.1986 8.61617   7
  -4 -16   1 13.9567 7.63057   2
   3  16  -1 46.3551 7.98485   2
   3  16  -1 43.7011 7.03392   5
   3  16  -1 29.1387 8.04063   7
   3  16  -1 42.6397 5.63710   6
   3  16  -1 38.4480 7.52523   7
  -3 -16   1 35.7159 9.08057   7
  -3 -16   1 32.0162 7.37952   7
  -3 -16   1 50.6297 6.53191   4
  -3 -16   1 37.0986 8.47176   3
  -3 -16   1 47.4619 8.25857   5
  -3 -16   1 48.0889 8.88764   2
   2  16  -1 -3.7948 7.15443   7
   2  16  -1 -0.9553 4.33606   6
   2  16  -1 6.54402 6.26810   2
   2  16  -1 -5.6562 5.29232   5
   2  16  -1 1.31486 6.34018   7
  -2 -16   1 2.72932 7.02452   5
  -2 -16   1 -5.6649 4.62980   4
  -2 -16   1 -13.598 7.36360   7
  -2 -16   1 3.26613 7.47806   2
  -2 -16   1 -5.8755 6.30352   7
   1  16  -1 18.6926 8.09766   7
   1  16  -1 27.7003 7.32084   5
   1  16  -1 37.9071 5.45706   6
   1  16  -1 29.5094 8.14515   7
   1  16  -1 35.7856 7.41359   2
  -1 -16   1 20.4489 7.80238   7
  -1 -16   1 27.8089 9.40264   7
  -1 -16   1 35.1366 6.31438   4
  -1 -16   1 13.2701 8.76931   5
  -1 -16   1 28.8016 6.95198   4
  -1 -16   1 35.4381 7.86984   2
  -1 -16   1 41.6283 8.24124   3
   0  16  -1 118.335 11.6773   6
   0  16  -1 103.437 12.0838   2
   0  16  -1 111.086 13.4153   7
   0 -16   1 104.227 12.8235   2
   0 -16   1 94.6844 10.2504   4
   0 -16   1 123.986 12.2799   4
   0 -16   1 126.485 16.7662   7
   0 -16   1 109.689 14.0466   3
  -1  16  -1 129.791 13.6701   5
  -1  16  -1 125.574 14.8599   7
  -1  16  -1 117.831 10.2706   6
  -1  16  -1 91.7210 17.8196   7
  -1  16  -1 139.761 12.2771   2
   1 -16   1 151.739 15.3637   7
   1 -16   1 146.153 17.8552   7
   1 -16   1 127.972 9.27694   6
   1 -16   1 145.498 14.8784   3
   1 -16   1 117.330 12.8453   4
   1 -16   1 134.012 11.3345   4
   1 -16   1 99.8173 12.9453   2
  -2  16  -1 196.923 15.4422   5
  -2  16  -1 221.764 17.1270   7
  -2  16  -1 214.853 12.4798   6
  -2  16  -1 208.734 13.3848   2
  -2  16  -1 220.113 23.0625   7
   2 -16   1 186.278 13.2496   4
   2 -16   1 201.149 11.0359   6
   2 -16   1 184.583 14.3927   2
   2 -16   1 234.920 19.7816   7
   2 -16   1 205.855 16.6675   3
   2 -16   1 201.151 15.0318   4
   2 -16   1 207.943 16.6312   7
  -3  16  -1 58.0210 9.00583   5
  -3  16  -1 44.5244 6.86085   6
  -3  16  -1 38.5672 8.76765   7
  -3  16  -1 53.6073 7.25637   2
  -3  16  -1 35.7199 10.6836   7
   3 -16   1 33.3371 8.69304   7
   3 -16   1 34.7079 9.09412   3
   3 -16   1 31.8297 5.86168   6
   3 -16   1 40.0850 8.01234   2
   3 -16   1 55.2077 9.09273   4
   3 -16   1 35.8020 7.37730   4
   3 -16   1 16.2401 14.6311   7
  -4  16  -1 3.66080 7.16050   6
  -4  16  -1 6.98200 5.71402   2
  -4  16  -1 23.6382 8.72168   5
   4 -16   1 6.03378 6.80168   4
   4 -16   1 0.92537 7.63890   7
   4 -16   1 1.24245 5.32247   6
   4 -16   1 -10.264 7.64274   3
   4 -16   1 5.09651 7.17230   2
   4 -16   1 -18.273 7.90849   4
  -5  16  -1 -3.9963 8.38674   7
  -5  16  -1 1.59924 5.53329   2
  -5  16  -1 9.47002 8.52079   5
   5 -16   1 6.33869 8.59488   3
   5 -16   1 3.10029 8.95538   7
   5 -16   1 -4.1533 8.33138   4
   5 -16   1 -6.4001 5.66343   6
  -6  16  -1 -9.2876 8.36234   7
  -6  16  -1 1.45202 5.35974   2
  -6  16  -1 -6.7796 8.61325   5
   6 -16   1 1.09245 7.69361   4
   6 -16   1 -3.4796 6.74518   6
   6 -16   1 -10.224 8.95165   7
   6 -16   1 -11.120 9.34477   3
  -7  16  -1 4.36304 9.71849   7
  -7  16  -1 12.0620 9.67234   5
   7 -16   1 -0.6359 7.83027   6
   7 -16   1 5.88419 8.49378   4
   7 -16   1 14.0700 10.5778   3
  -8  16  -1 22.8535 10.8753   7
  -8  16  -1 10.0797 10.6031   5
   8 -16   1 24.9782 11.5536   3
   8 -16   1 19.7489 9.85310   4
   8 -16   1 21.2020 9.19790   6
  17  15  -1 14.6675 11.4815   2
  17  15  -1 25.5253 11.5448   6
 -17 -15   1 16.4729 12.0754   7
 -17 -15   1 22.2389 10.4588   3
 -17 -15   1 11.8620 10.2749   4
  16  15  -1 9.74833 10.4221   2
  16  15  -1 -6.9552 9.71744   6
 -16 -15   1 -5.5426 10.1546   7
 -16 -15   1 9.48386 9.15550   3
 -16 -15   1 3.29249 9.44520   4
  15  15  -1 -14.404 9.07590   2
  15  15  -1 7.79560 10.5139   7
  15  15  -1 10.0071 8.93363   6
 -15 -15   1 -8.8142 7.81839   4
 -15 -15   1 -15.543 8.63082   7
 -15 -15   1 -4.7618 8.17876   3
  14  15  -1 23.5511 9.98574   2
  14  15  -1 44.2197 9.21919   6
  14  15  -1 40.3884 10.3810   7
 -14 -15   1 31.3395 8.92169   4
 -14 -15   1 19.0818 10.4462   7
 -14 -15   1 37.5507 9.11237   3
  13  15  -1 16.7896 10.3513   7
  13  15  -1 13.1657 7.98517   6
  13  15  -1 23.5414 9.15345   2
 -13 -15   1 24.3174 14.1796   7
 -13 -15   1 12.6837 8.93037   7
 -13 -15   1 27.7754 8.09605   4
 -13 -15   1 32.8962 8.14799   3
  12  15  -1 10.4360 6.75592   6
  12  15  -1 -1.8488 7.28118   7
  12  15  -1 9.79575 8.14075   2
 -12 -15   1 5.81162 3.81682   5
 -12 -15   1 18.0957 10.0430   4
 -12 -15   1 10.8646 7.19078   3
 -12 -15   1 14.8049 9.34449   7
 -12 -15   1 1.63969 3.31384   5
 -12 -15   1 4.36818 8.28647   7
  11  15  -1 7.75911 7.53690   2
  11  15  -1 3.16976 6.95276   6
  11  15  -1 -2.9310 7.56898   4
  11  15  -1 15.6537 7.92530   7
  11  15  -1 8.30005 6.12109   6
  11  15  -1 -3.1761 8.44769   7
 -11 -15   1 9.71280 6.43801   4
 -11 -15   1 8.78611 9.33504   7
 -11 -15   1 -0.6540 7.74408   7
 -11 -15   1 0.20864 4.41832   5
  10  15  -1 5.78876 6.49833   6
  10  15  -1 7.68975 8.36354   7
  10  15  -1 -6.1131 6.12658   4
  10  15  -1 1.73765 5.15767   6
  10  15  -1 16.4425 7.61820   2
  10  15  -1 6.78036 6.46767   7
 -10 -15   1 1.45958 4.79183   5
 -10 -15   1 10.4242 6.18548   4
 -10 -15   1 12.0602 9.10661   7
 -10 -15   1 2.70283 6.21535   3
 -10 -15   1 -5.3842 6.38670   7
   9  15  -1 62.2584 14.9228   7
   9  15  -1 25.4924 7.92570   3
   9  15  -1 51.9769 11.6938   7
   9  15  -1 52.6166 6.56608   6
   9  15  -1 41.1608 10.4538   2
   9  15  -1 27.6721 7.07617   4
   9  15  -1 34.5633 7.12211   6
  -9 -15   1 38.5097 7.47363   3
  -9 -15   1 38.9699 7.49427   7
  -9 -15   1 45.4520 6.96236   4
  -9 -15   1 43.7277 9.70947   7
   8  15  -1 47.7262 8.00254   3
   8  15  -1 53.3992 8.51008   7
   8  15  -1 46.4385 7.25891   4
   8  15  -1 52.8751 8.75399   2
   8  15  -1 47.6395 6.06856   6
   8  15  -1 75.5088 7.84566   5
   8  15  -1 63.1139 9.04098   7
   8  15  -1 67.3166 7.14595   6
  -8 -15   1 52.3591 8.17653   7
  -8 -15   1 65.0265 7.34674   4
  -8 -15   1 55.0269 9.63508   7
  -8 -15   1 57.4053 6.74974   5
  -8 -15   1 62.8413 8.22612   3
   7  15  -1 49.4564 5.78411   5
   7  15  -1 43.7727 8.73317   7
   7  15  -1 45.3681 7.92551   3
   7  15  -1 43.4235 8.56469   2
   7  15  -1 50.0904 6.53450   6
   7  15  -1 42.8726 6.90298   4
   7  15  -1 44.8372 5.67740   6
   7  15  -1 30.8688 7.14325   7
  -7 -15   1 49.7968 9.80596   7
  -7 -15   1 47.1883 8.43676   7
  -7 -15   1 15.5853 10.2489   2
  -7 -15   1 39.2787 6.24297   4
  -7 -15   1 52.1237 7.60767   3
   6  15  -1 215.241 14.8907   7
   6  15  -1 193.163 16.0771   7
   6  15  -1 213.460 11.5147   5
   6  15  -1 202.724 12.4667   4
   6  15  -1 213.046 11.4408   6
   6  15  -1 210.234 10.3841   6
   6  15  -1 211.800 15.0707   3
   6  15  -1 205.186 14.8207   2
  -6 -15   1 201.486 13.8960   3
  -6 -15   1 220.614 16.8174   7
  -6 -15   1 196.990 11.9674   4
  -6 -15   1 212.667 15.9085   2
  -6 -15   1 223.887 12.8996   5
  -6 -15   1 219.438 15.5212   7
   5  15  -1 137.571 10.2312   5
   5  15  -1 138.464 13.1744   7
   5  15  -1 131.788 8.31710   6
   5  15  -1 124.159 9.32152   6
   5  15  -1 116.292 14.1170   7
   5  15  -1 143.307 13.7362   3
   5  15  -1 134.969 13.1281   2
  -5 -15   1 123.980 12.3199   3
  -5 -15   1 126.827 13.9692   2
  -5 -15   1 124.961 14.7243   7
  -5 -15   1 125.065 13.5174   7
  -5 -15   1 121.531 11.4632   5
  -5 -15   1 135.346 10.3379   4
   4  15  -1 17.5290 6.85580   7
   4  15  -1 9.75637 5.17106   5
   4  15  -1 17.1601 6.80602   3
   4  15  -1 14.2037 6.97333   7
   4  15  -1 19.1232 4.80218   6
   4  15  -1 13.8703 6.38840   2
   4  15  -1 16.6324 4.03696   6
  -4 -15   1 2.47114 7.21832   7
  -4 -15   1 11.3157 7.12535   2
  -4 -15   1 20.2432 5.14683   4
  -4 -15   1 11.7720 6.32781   7
  -4 -15   1 7.50850 5.97650   5
  -4 -15   1 10.7957 6.03016   3
   3  15  -1 71.5750 8.34913   2
   3  15  -1 68.3661 7.88076   6
   3  15  -1 74.6103 8.27345   3
   3  15  -1 76.0482 12.6427   7
   3  15  -1 66.7402 8.90061   7
   3  15  -1 83.0231 9.93394   5
  -3 -15   1 70.6074 8.30338   5
  -3 -15   1 69.4190 8.15347   3
  -3 -15   1 66.4038 9.85798   7
  -3 -15   1 117.009 14.9116   7
  -3 -15   1 54.9700 6.53725   4
  -3 -15   1 81.4140 9.11475   2
   2  15  -1 19.2686 7.99288   7
   2  15  -1 1.37423 5.56168   7
   2  15  -1 -8.6498 5.94618   3
   2  15  -1 1.76596 5.48801   2
   2  15  -1 7.01069 4.19118   6
   2  15  -1 5.91900 5.11697   5
  -2 -15   1 3.11076 5.83351   3
  -2 -15   1 6.80871 4.71994   4
  -2 -15   1 3.51017 6.29435   7
  -2 -15   1 1.70483 6.57219   2
  -2 -15   1 14.9296 6.74359   5
  -2 -15   1 13.3077 7.26784   7
   1  15  -1 46.0060 8.83286   3
   1  15  -1 65.1018 7.66514   5
   1  15  -1 71.0998 8.97899   7
   1  15  -1 65.3714 9.19117   7
   1  15  -1 67.6828 7.77569   2
   1  15  -1 71.8751 7.70485   6
  -1 -15   1 70.1846 7.46065   4
  -1 -15   1 75.7272 8.62392   2
  -1 -15   1 58.4021 8.51137   7
  -1 -15   1 69.6191 9.00893   5
  -1 -15   1 56.3065 7.82900   3
  -1 -15   1 66.5292 9.67422   7
  -1 -15   1 71.3019 8.85220   4
   0  15  -1 88.7116 12.0137   7
   0  15  -1 86.5069 10.3671   2
   0  15  -1 83.3099 10.1983   7
   0  15  -1 93.0299 8.38790   6
   0  15  -1 90.2594 11.2051   5
   0 -15   1 93.8504 7.48480   6
   0 -15   1 91.1204 9.28778   4
   0 -15   1 85.3407 9.46481   5
   0 -15   1 96.4364 10.5874   4
   0 -15   1 86.7645 10.9939   2
   0 -15   1 74.0341 9.53042   3
   0 -15   1 92.7006 10.6624   7
  -1  15  -1 29.1352 7.30751   7
  -1  15  -1 28.7135 6.39135   2
  -1  15  -1 16.0643 7.50621   7
  -1  15  -1 30.3409 7.25866   5
   1 -15   1 19.5063 7.77396   7
   1 -15   1 32.5310 5.02509   6
   1 -15   1 25.2141 6.54989   2
   1 -15   1 22.5465 6.34477   4
   1 -15   1 36.8566 6.14133   4
   1 -15   1 35.6413 7.86512   7
  -2  15  -1 97.1864 10.5531   2
  -2  15  -1 85.0082 9.86187   7
  -2  15  -1 100.194 11.7872   7
  -2  15  -1 95.1797 9.82990   6
  -2  15  -1 105.845 12.8829   5
   2 -15   1 93.5876 8.94486   4
   2 -15   1 104.074 12.3830   7
   2 -15   1 95.4125 8.88045   2
   2 -15   1 99.2179 10.5198   4
   2 -15   1 84.4656 8.60460   6
   2 -15   1 96.0226 13.0267   7
   2 -15   1 97.3907 10.9092   3
  -3  15  -1 35.2698 7.80995   5
  -3  15  -1 28.8431 6.14925   2
  -3  15  -1 17.3634 7.68622   7
  -3  15  -1 21.5602 6.22553   6
  -3  15  -1 8.31276 8.33638   7
   3 -15   1 26.5644 6.51528   4
   3 -15   1 28.3241 7.56347   4
   3 -15   1 26.2365 6.79833   2
   3 -15   1 37.1315 9.15833   3
   3 -15   1 26.4498 7.68791   7
   3 -15   1 24.2977 5.41988   6
   3 -15   1 13.8796 9.43245   7
  -4  15  -1 17.1662 5.53351   2
  -4  15  -1 33.1127 9.79127   7
  -4  15  -1 11.7915 7.25664   7
  -4  15  -1 25.1889 6.80433   6
  -4  15  -1 14.3211 7.53407   5
   4 -15   1 25.9062 8.85805   3
   4 -15   1 34.2185 16.5080   7
   4 -15   1 20.1629 6.63264   2
   4 -15   1 14.6044 6.39029   4
   4 -15   1 13.5124 8.41548   7
   4 -15   1 25.9710 7.86990   4
   4 -15   1 16.4771 5.41536   6
  -5  15  -1 23.1198 9.77647   7
  -5  15  -1 42.2029 7.66969   6
  -5  15  -1 23.8395 8.26451   5
  -5  15  -1 49.6975 6.55077   2
  -5  15  -1 43.4654 12.6354   7
   5 -15   1 36.3124 9.92252   3
   5 -15   1 38.3766 6.85355   6
   5 -15   1 44.9156 9.03352   4
   5 -15   1 37.5634 7.95501   4
   5 -15   1 34.8241 8.87196   7
  -6  15  -1 192.237 18.2328   7
  -6  15  -1 177.378 10.9508   2
  -6  15  -1 167.399 17.0868   5
   6 -15   1 173.653 18.5089   3
   6 -15   1 168.489 13.1607   6
   6 -15   1 183.971 17.8318   7
  -7  15  -1 102.014 12.7461   5
  -7  15  -1 133.943 17.5487   7
   7 -15   1 131.449 15.1271   4
   7 -15   1 146.946 14.7849   3
   7 -15   1 131.157 17.4452   7
   7 -15   1 139.005 13.6916   6
  -8  15  -1 26.5506 10.1532   5
  -8  15  -1 32.8058 10.2620   7
   8 -15   1 26.1191 10.5238   3
   8 -15   1 32.1383 10.0488   6
  -9  15  -1 21.8337 10.5773   7
  -9  15  -1 53.3804 11.8431   5
   9 -15   1 23.1225 11.5271   3
   9 -15   1 34.6886 9.79152   6
 -10  15  -1 -11.912 10.4225   7
 -10  15  -1 11.9472 11.3791   5
  10 -15   1 22.8411 13.0256   3
  18  14  -1 37.6637 13.2128   6
  18  14  -1 10.5643 12.2754   2
 -18 -14   1 -4.2797 11.5183   4
 -18 -14   1 20.3162 12.8303   7
  17  14  -1 10.3305 10.8865   6
  17  14  -1 18.6817 11.2446   2
 -17 -14   1 12.9042 11.8572   7
 -17 -14   1 27.7203 10.2280   3
 -17 -14   1 5.20257 9.53924   4
  16  14  -1 27.9705 10.5645   2
  16  14  -1 10.3082 13.4829   7
  16  14  -1 12.7063 9.76635   6
 -16 -14   1 22.0856 9.47230   4
 -16 -14   1 -9.1675 8.45253   3
 -16 -14   1 6.98019 10.1598   7
  15  14  -1 15.0150 8.94440   6
  15  14  -1 25.1623 9.88152   2
  15  14  -1 32.4361 11.2318   7
 -15 -14   1 14.2744 8.58744   3
 -15 -14   1 22.2285 10.0409   7
 -15 -14   1 50.4734 9.85834   4
  14  14  -1 -6.8500 9.10020   7
  14  14  -1 18.4353 8.08708   6
  14  14  -1 6.57042 8.29345   2
 -14 -14   1 6.72822 7.72245   4
 -14 -14   1 -5.6011 7.35775   3
  13  14  -1 25.8617 7.84756   6
  13  14  -1 1.03083 9.62348   7
  13  14  -1 8.49582 7.99816   2
  13  14  -1 31.7197 9.67971   7
 -13 -14   1 28.7471 7.77111   4
 -13 -14   1 1.45232 7.66352   7
 -13 -14   1 11.4425 9.84875   7
 -13 -14   1 8.22110 7.37577   3
  12  14  -1 114.968 12.1999   6
  12  14  -1 95.3523 10.9743   2
  12  14  -1 101.154 11.8614   7
  12  14  -1 92.6773 12.0556   7
 -12 -14   1 82.0445 10.7291   7
 -12 -14   1 78.3480 9.20242   4
 -12 -14   1 114.844 15.1498   7
 -12 -14   1 94.1394 10.1701   3
  11  14  -1 153.132 14.1220   4
  11  14  -1 152.653 14.6085   2
  11  14  -1 138.714 15.0048   7
  11  14  -1 149.022 11.9833   6
  11  14  -1 124.063 14.3989   3
 -11 -14   1 141.912 12.7681   4
 -11 -14   1 178.562 15.9787   7
 -11 -14   1 152.301 13.2511   3
 -11 -14   1 140.015 8.21276   5
 -11 -14   1 174.641 17.3557   7
 -11 -14   1 145.160 7.59750   5
  10  14  -1 145.246 14.4640   7
  10  14  -1 140.408 11.0320   6
  10  14  -1 164.421 16.3795   7
  10  14  -1 167.328 13.4455   4
  10  14  -1 160.463 13.9547   3
  10  14  -1 141.984 15.7310   2
 -10 -14   1 156.584 12.1192   4
 -10 -14   1 144.602 14.1822   7
 -10 -14   1 156.032 9.18291   5
 -10 -14   1 132.840 12.8404   3
 -10 -14   1 180.811 16.9013   7
   9  14  -1 20.3514 6.38254   4
   9  14  -1 43.2626 8.22801   2
   9  14  -1 34.8360 5.85655   6
   9  14  -1 39.1792 8.70550   7
   9  14  -1 40.8249 6.63113   6
   9  14  -1 29.7450 7.68565   7
   9  14  -1 22.3706 6.86729   3
  -9 -14   1 32.0871 7.07355   3
  -9 -14   1 29.6506 8.48985   7
  -9 -14   1 32.2108 5.08998   5
  -9 -14   1 34.1119 6.33674   4
  -9 -14   1 40.3965 12.6540   2
  -9 -14   1 28.8744 7.00344   7
   8  14  -1 10.1494 6.24493   7
   8  14  -1 18.2265 6.80453   3
   8  14  -1 6.48154 5.43268   4
   8  14  -1 5.86196 4.34588   6
   8  14  -1 5.95095 3.99693   5
   8  14  -1 10.8587 7.17081   2
   8  14  -1 5.64183 5.25623   6
   8  14  -1 5.45204 6.94890   7
  -8 -14   1 -1.0242 5.91265   7
  -8 -14   1 8.61080 6.04772   3
  -8 -14   1 1.27157 7.10262   7
  -8 -14   1 15.9877 5.09006   5
  -8 -14   1 -3.8743 6.84335   2
  -8 -14   1 9.33151 5.09986   4
   7  14  -1 5.34567 5.88279   7
   7  14  -1 3.34225 5.28256   4
   7  14  -1 7.12487 4.97951   6
   7  14  -1 3.76437 6.84771   7
   7  14  -1 13.7821 6.71438   2
   7  14  -1 6.29591 4.25890   5
   7  14  -1 7.09699 6.37664   3
   7  14  -1 10.6999 4.42213   6
  -7 -14   1 9.20442 5.01073   4
  -7 -14   1 1.72800 4.75746   5
  -7 -14   1 9.28074 5.69302   3
  -7 -14   1 0.07052 6.37297   7
  -7 -14   1 5.75875 6.03796   7
  -7 -14   1 3.50472 7.04824   2
   6  14  -1 93.9007 8.07508   6
   6  14  -1 84.8029 9.80919   4
   6  14  -1 101.651 12.4367   3
   6  14  -1 126.445 12.5941   2
   6  14  -1 123.245 13.6408   7
   6  14  -1 97.3463 11.8093   7
   6  14  -1 105.136 8.83033   5
  -6 -14   1 98.5739 12.8440   2
  -6 -14   1 106.064 9.93287   5
  -6 -14   1 98.8713 12.7061   7
  -6 -14   1 98.5182 11.3988   3
  -6 -14   1 101.485 9.53755   4
  -6 -14   1 100.837 12.7194   7
   5  14  -1 41.2202 7.72917   7
   5  14  -1 38.7440 5.66837   5
   5  14  -1 39.2016 5.29201   6
   5  14  -1 32.5043 6.85142   2
   5  14  -1 32.1530 7.27902   7
   5  14  -1 40.4114 7.42615   3
   5  14  -1 32.3669 5.68189   4
   5  14  -1 36.3729 4.69726   6
  -5 -14   1 39.4468 7.88606   2
  -5 -14   1 38.5114 6.79075   7
  -5 -14   1 34.5540 6.59908   3
  -5 -14   1 33.0844 5.67205   4
  -5 -14   1 36.4400 6.04103   5
  -5 -14   1 38.0863 9.74729   7
   4  14  -1 214.671 14.2375   3
   4  14  -1 232.458 10.4475   6
   4  14  -1 228.259 14.2526   7
   4  14  -1 215.389 11.8297   5
   4  14  -1 214.361 9.84348   6
   4  14  -1 228.684 13.8846   2
  -4 -14   1 226.385 14.5085   7
  -4 -14   1 217.474 12.8557   5
  -4 -14   1 224.916 11.4584   4
  -4 -14   1 204.409 15.4667   7
  -4 -14   1 223.204 13.6669   3
  -4 -14   1 239.585 14.6932   2
   3  14  -1 332.897 15.9023   2
   3  14  -1 336.850 17.3282   7
   3  14  -1 343.759 17.0502   7
   3  14  -1 333.024 12.5488   6
   3  14  -1 303.787 16.3608   3
   3  14  -1 324.987 14.5098   5
  -3 -14   1 324.509 17.9327   7
  -3 -14   1 329.245 15.4820   5
  -3 -14   1 322.705 13.7368   4
  -3 -14   1 344.473 16.6127   2
  -3 -14   1 347.262 16.2446   3
  -3 -14   1 321.363 17.0727   7
   2  14  -1 255.273 10.8007   6
   2  14  -1 244.227 14.7305   7
   2  14  -1 253.410 14.8085   3
   2  14  -1 240.913 13.0124   5
   2  14  -1 267.409 15.5959   7
   2  14  -1 259.514 13.9219   2
  -2 -14   1 244.572 14.2446   5
  -2 -14   1 258.237 12.0233   4
  -2 -14   1 261.716 16.1577   7
  -2 -14   1 260.057 14.5356   3
  -2 -14   1 245.782 14.3993   2
   1  14  -1 60.5445 8.06365   7
   1  14  -1 45.8561 6.98618   3
   1  14  -1 53.5701 7.06678   2
   1  14  -1 58.3256 8.36411   7
   1  14  -1 59.4438 6.93869   6
   1  14  -1 61.1586 7.30649   5
  -1 -14   1 59.4885 6.27182   4
  -1 -14   1 57.9178 7.83289   5
  -1 -14   1 60.5527 7.63818   2
  -1 -14   1 55.8203 7.38560   3
  -1 -14   1 52.9622 8.33754   7
   0  14  -1 250.398 13.1463   2
   0  14  -1 236.589 10.5981   6
   0  14  -1 211.820 15.3978   7
   0  14  -1 229.290 14.4186   3
   0  14  -1 219.430 13.5971   5
   0  14  -1 209.795 14.4560   7
   0 -14   1 244.796 12.5374   4
   0 -14   1 229.659 13.2437   2
   0 -14   1 218.117 11.6831   4
   0 -14   1 237.212 14.7996   3
   0 -14   1 245.305 14.9883   7
   0 -14   1 225.208 10.1079   6
   0 -14   1 253.926 15.2832   5
  -1  14  -1 -7.8926 5.65390   3
  -1  14  -1 9.41275 5.80138   7
  -1  14  -1 8.20023 6.73306   7
  -1  14  -1 16.1333 6.28467   5
  -1  14  -1 6.92518 5.12806   2
  -1  14  -1 11.0036 4.51930   6
   1 -14   1 11.4281 6.09907   7
   1 -14   1 6.25981 4.82155   4
   1 -14   1 -5.0207 6.12533   7
   1 -14   1 9.37482 4.04386   6
   1 -14   1 2.57265 5.26398   4
   1 -14   1 5.94344 5.47119   2
   1 -14   1 13.2904 6.66225   3
   1 -14   1 8.66721 6.72849   5
  -2  14  -1 -7.7048 4.38915   2
  -2  14  -1 8.54237 9.62141   7
  -2  14  -1 -7.7832 4.50534   6
  -2  14  -1 -3.1700 5.68723   5
  -2  14  -1 -6.7446 6.06038   7
   2 -14   1 3.49165 7.14505   3
   2 -14   1 -4.1034 5.17538   2
   2 -14   1 -1.3356 5.34955   4
   2 -14   1 -1.9306 5.60030   7
   2 -14   1 5.94853 6.73544   7
   2 -14   1 -0.2127 6.99708   5
   2 -14   1 -4.4051 4.49688   4
   2 -14   1 -2.7718 3.77686   6
  -3  14  -1 47.6535 9.09212   7
  -3  14  -1 43.4986 8.11763   7
  -3  14  -1 63.6959 6.83387   6
  -3  14  -1 50.5975 6.40675   2
   3 -14   1 59.1938 7.81029   4
   3 -14   1 57.3952 10.0875   7
   3 -14   1 50.3983 6.79447   2
   3 -14   1 47.4924 6.04918   6
   3 -14   1 44.7682 6.79390   4
   3 -14   1 49.1311 8.76496   7
  -4  14  -1 91.3477 10.3318   6
  -4  14  -1 81.6972 9.36678   7
  -4  14  -1 88.5993 9.13605   2
  -4  14  -1 92.9013 9.85141   5
  -4  14  -1 102.185 11.2412   7
   4 -14   1 73.8736 10.1621   7
   4 -14   1 103.710 10.8927   4
   4 -14   1 95.8205 8.99152   6
   4 -14   1 102.819 11.0104   7
   4 -14   1 86.6436 8.80354   4
   4 -14   1 75.7410 9.95008   2
   4 -14   1 69.7149 9.50849   3
  -5  14  -1 100.325 11.7036   6
  -5  14  -1 126.771 14.2685   7
  -5  14  -1 115.625 9.07031   2
  -5  14  -1 107.651 12.3271   7
  -5  14  -1 105.604 13.5671   5
   5 -14   1 97.7338 12.0840   7
   5 -14   1 127.331 11.7984   4
   5 -14   1 112.354 13.1528   4
   5 -14   1 96.7112 10.6750   3
   5 -14   1 120.157 10.2110   6
   5 -14   1 109.703 13.9610   7
  -6  14  -1 236.421 17.1530   5
  -6  14  -1 227.282 15.3820   6
  -6  14  -1 222.314 18.7574   7
  -6  14  -1 277.520 20.0667   7
  -6  14  -1 252.007 11.5154   2
   6 -14   1 210.584 16.8337   4
   6 -14   1 269.980 18.6863   7
   6 -14   1 256.566 18.3601   3
   6 -14   1 255.486 14.2502   6
  -7  14  -1 147.910 17.7811   7
  -7  14  -1 143.346 8.56526   2
  -7  14  -1 144.857 16.5080   5
  -7  14  -1 106.591 10.6418   6
   7 -14   1 135.927 13.2236   6
   7 -14   1 136.880 17.5912   3
   7 -14   1 128.960 17.1328   7
  -8  14  -1 6.91480 8.31249   5
  -8  14  -1 13.3240 8.48362   7
   8 -14   1 12.5510 9.16890   3
   8 -14   1 4.03411 7.40378   6
   8 -14   1 5.94581 8.72715   7
  -9  14  -1 15.2249 9.85051   7
  -9  14  -1 -10.694 8.74312   5
   9 -14   1 6.44200 9.53670   3
   9 -14   1 2.45211 8.40340   6
 -10  14  -1 -5.0794 10.1674   5
 -10  14  -1 -22.948 9.23656   7
  10 -14   1 7.76590 9.41235   6
  10 -14   1 -0.3046 10.5978   3
  18  13  -1 -3.4899 11.3281   2
  18  13  -1 2.73995 11.1687   6
 -18 -13   1 -2.0984 10.8876   4
 -18 -13   1 -16.511 10.8941   7
  17  13  -1 4.38258 9.62007   2
  17  13  -1 -0.2500 9.99514   6
 -17 -13   1 0.89517 10.2405   7
 -17 -13   1 3.89549 9.28781   4
  16  13  -1 38.2288 10.2854   6
  16  13  -1 53.3820 10.9852   7
  16  13  -1 32.7627 10.4546   2
 -16 -13   1 32.5256 8.89590   3
 -16 -13   1 46.2729 9.68619   4
 -16 -13   1 27.4886 9.47008   7
  15  13  -1 75.1412 12.3351   7
  15  13  -1 56.1663 9.93319   6
  15  13  -1 45.2977 10.1623   2
 -15 -13   1 59.8473 10.1672   4
 -15 -13   1 57.9828 10.9913   7
 -15 -13   1 40.7456 8.93192   3
  14  13  -1 50.4377 9.53905   6
  14  13  -1 23.4077 8.80261   7
  14  13  -1 27.8418 9.19307   2
 -14 -13   1 17.5232 9.46560   7
 -14 -13   1 40.4222 8.22515   3
 -14 -13   1 31.5906 8.86604   7
 -14 -13   1 22.0270 7.95879   4
  13  13  -1 2.53742 7.16028   7
  13  13  -1 33.5924 10.3074   7
  13  13  -1 21.0213 8.35852   2
  13  13  -1 16.7696 7.37013   6
 -13 -13   1 12.6565 9.71731   7
 -13 -13   1 24.3079 7.43613   7
 -13 -13   1 25.8517 7.49139   3
 -13 -13   1 13.4624 7.53180   4
  12  13  -1 18.5512 6.84103   6
  12  13  -1 12.9534 9.22877   7
  12  13  -1 10.9215 8.17141   4
  12  13  -1 -2.3778 6.72234   3
  12  13  -1 7.05522 6.75572   7
 -12 -13   1 16.0041 6.65785   4
 -12 -13   1 12.5641 6.31890   3
 -12 -13   1 12.8584 8.94059   7
 -12 -13   1 4.58170 6.79443   7
  11  13  -1 -0.8353 6.23303   4
  11  13  -1 8.03391 7.07210   2
  11  13  -1 8.93703 6.84918   3
  11  13  -1 7.23691 13.2482   7
  11  13  -1 6.52248 6.48021   7
  11  13  -1 5.38354 5.78045   6
 -11 -13   1 6.46414 7.79444   7
 -11 -13   1 6.25031 5.89848   4
 -11 -13   1 12.0321 6.11589   3
 -11 -13   1 13.1270 3.43657   5
 -11 -13   1 8.21299 6.43006   7
 -11 -13   1 10.9550 3.20333   5
  10  13  -1 -4.1478 4.64733   6
  10  13  -1 3.34999 5.84683   4
  10  13  -1 0.97870 6.90716   7
  10  13  -1 -9.0876 5.78483   3
  10  13  -1 -5.3270 5.36728   7
  10  13  -1 -1.3065 6.28959   2
 -10 -13   1 -8.9626 7.20955   2
 -10 -13   1 0.64863 3.58022   5
 -10 -13   1 1.59962 5.47973   3
 -10 -13   1 -8.1769 5.77300   7
 -10 -13   1 19.9465 11.8294   7
 -10 -13   1 7.90357 5.22858   4
   9  13  -1 8.43084 6.25989   3
   9  13  -1 15.2414 5.95692   4
   9  13  -1 21.2238 7.53265   2
   9  13  -1 15.5402 5.18837   6
   9  13  -1 21.4322 6.70468   7
  -9 -13   1 25.9539 7.12665   7
  -9 -13   1 18.7255 4.39911   5
  -9 -13   1 18.3599 5.31926   4
  -9 -13   1 17.1490 7.37515   2
  -9 -13   1 16.2987 6.05687   3
  -9 -13   1 19.7554 7.21626   7
   8  13  -1 101.303 11.8906   2
   8  13  -1 95.6511 11.5725   7
   8  13  -1 107.759 8.83047   6
   8  13  -1 85.4344 7.24884   5
   8  13  -1 97.9250 10.1397   4
   8  13  -1 94.2993 11.5257   3
   8  13  -1 80.9475 8.84728   7
   8  13  -1 99.6106 9.37737   6
  -8 -13   1 99.3838 12.9466   7
  -8 -13   1 98.4769 9.20582   4
  -8 -13   1 93.9797 9.97358   2
  -8 -13   1 91.1018 11.3776   7
  -8 -13   1 91.8157 8.24361   5
  -8 -13   1 98.2353 10.6236   3
   7  13  -1 78.7017 7.80784   6
   7  13  -1 67.9973 8.01000   7
   7  13  -1 65.0533 8.24548   6
   7  13  -1 90.0616 9.35800   4
   7  13  -1 77.2324 7.18766   5
   7  13  -1 64.2351 7.95943   7
   7  13  -1 62.1202 7.49731   3
   7  13  -1 95.1569 10.8457   2
  -7 -13   1 80.3061 8.66275   4
  -7 -13   1 74.1130 8.61101   7
  -7 -13   1 64.6716 7.41839   3
  -7 -13   1 78.3254 8.93877   2
  -7 -13   1 82.1465 8.25199   5
  -7 -13   1 81.8938 8.84761   7
   6  13  -1 319.221 12.7315   5
   6  13  -1 362.732 16.9542   7
   6  13  -1 327.978 12.5610   6
   6  13  -1 326.753 16.0333   7
   6  13  -1 318.275 12.8218   6
   6  13  -1 301.906 15.5496   3
   6  13  -1 335.276 13.9702   4
   6  13  -1 319.190 15.8720   2
  -6 -13   1 317.629 16.3906   7
  -6 -13   1 322.697 16.4233   2
  -6 -13   1 332.870 13.4945   4
  -6 -13   1 314.586 15.2379   5
  -6 -13   1 309.584 16.4341   7
  -6 -13   1 324.985 15.0807   3
   5  13  -1 413.212 18.2738   7
   5  13  -1 455.717 18.0316   2
   5  13  -1 411.714 19.1376   7
   5  13  -1 411.569 14.3154   6
   5  13  -1 406.253 15.7525   4
   5  13  -1 420.144 17.7733   3
   5  13  -1 407.830 15.2666   5
   5  13  -1 446.278 14.8294   6
  -5 -13   1 444.546 18.6159   7
  -5 -13   1 434.570 15.9271   5
  -5 -13   1 424.103 15.6526   4
  -5 -13   1 424.767 18.2773   2
  -5 -13   1 414.012 17.0745   3
  -5 -13   1 462.180 19.3004   7
   4  13  -1 41.5999 4.55778   6
   4  13  -1 42.5407 7.16805   3
   4  13  -1 39.4156 5.47545   4
   4  13  -1 43.5130 4.89099   6
   4  13  -1 27.4194 5.20804   5
   4  13  -1 31.0427 6.71310   7
   4  13  -1 37.4197 6.83215   2
   4  13  -1 48.7296 7.87603   7
  -4 -13   1 41.3869 5.85302   5
  -4 -13   1 36.3544 7.47472   7
  -4 -13   1 43.4472 7.34571   7
  -4 -13   1 38.1083 6.78406   2
  -4 -13   1 40.7632 5.97696   3
  -4 -13   1 33.4221 5.22947   4
   3  13  -1 28.4712 6.11935   3
   3  13  -1 33.9921 6.23634   7
   3  13  -1 42.6725 4.81878   6
   3  13  -1 37.1119 6.25025   2
   3  13  -1 40.1664 7.22753   7
   3  13  -1 29.7056 5.15118   5
  -3 -13   1 44.2754 7.13933   2
  -3 -13   1 27.6528 5.91195   3
  -3 -13   1 41.4420 6.12558   5
  -3 -13   1 39.9302 7.31391   7
  -3 -13   1 18.9747 7.39165   7
  -3 -13   1 39.2543 5.35103   4
   2  13  -1 14.4249 5.32070   2
   2  13  -1 12.1678 6.09302   3
   2  13  -1 9.63646 5.23758   7
   2  13  -1 17.6765 5.06558   5
   2  13  -1 16.7872 4.03594   6
   2  13  -1 29.3634 10.5676   7
  -2 -13   1 7.77308 6.39687   7
  -2 -13   1 20.3649 6.03740   2
  -2 -13   1 11.3596 5.94243   7
  -2 -13   1 26.6187 6.37687   3
  -2 -13   1 6.52743 4.19211   4
  -2 -13   1 19.8943 5.56167   5
   1  13  -1 56.4906 7.49590   7
   1  13  -1 57.9378 6.58800   2
   1  13  -1 59.4928 8.12489   7
   1  13  -1 52.2916 6.25295   5
   1  13  -1 59.7731 6.62679   6
   1  13  -1 55.7544 6.66551   3
  -1 -13   1 74.7034 11.6697   7
  -1 -13   1 72.7974 7.52301   2
  -1 -13   1 47.3983 7.11638   5
  -1 -13   1 60.3386 7.43192   4
  -1 -13   1 54.1389 7.41214   3
   0  13  -1 33.6850 6.05020   5
   0  13  -1 36.0019 6.99873   3
   0  13  -1 33.6724 5.82849   2
   0  13  -1 57.4493 11.0927   7
   0  13  -1 46.4666 4.90794   6
   0  13  -1 29.0504 6.74281   7
   0 -13   1 52.1854 7.46883   5
   0 -13   1 35.6689 7.68905   7
   0 -13   1 41.7810 6.54491   3
   0 -13   1 41.3753 6.86035   7
   0 -13   1 27.9516 4.41877   6
   0 -13   1 30.7815 5.25410   4
   0 -13   1 47.8829 6.53522   2
   0 -13   1 49.0504 6.02947   4
  -1  13  -1 53.2629 7.40730   7
  -1  13  -1 52.7179 8.36270   7
  -1  13  -1 66.1379 7.69415   5
  -1  13  -1 52.5961 6.99512   3
  -1  13  -1 71.1997 7.52307   6
  -1  13  -1 54.5872 6.38593   2
   1 -13   1 64.8728 8.16446   3
   1 -13   1 55.3929 6.65754   2
   1 -13   1 69.4118 6.82344   6
   1 -13   1 57.4346 7.89246   7
   1 -13   1 71.2018 8.86927   4
   1 -13   1 71.1360 8.42110   5
   1 -13   1 54.8689 6.28271   4
   1 -13   1 52.1500 7.75068   7
  -2  13  -1 39.1175 7.55466   3
  -2  13  -1 53.3588 6.23149   2
  -2  13  -1 51.8708 8.06415   7
  -2  13  -1 46.5557 7.28736   5
  -2  13  -1 48.8843 8.00627   7
  -2  13  -1 58.7525 5.99659   6
   2 -13   1 54.4971 5.51948   6
   2 -13   1 57.4411 7.62375   7
   2 -13   1 56.3685 6.48574   2
   2 -13   1 55.3823 6.59181   4
   2 -13   1 33.7345 7.01942   5
   2 -13   1 51.0070 8.27461   3
   2 -13   1 53.6573 6.28074   4
   2 -13   1 54.3311 8.73157   7
  -3  13  -1 124.161 11.9938   5
  -3  13  -1 128.584 9.28176   2
  -3  13  -1 119.057 9.50958   6
  -3  13  -1 130.785 13.5702   7
  -3  13  -1 123.577 12.3729   7
  -3  13  -1 91.8181 9.30201   3
   3 -13   1 116.206 9.75372   4
   3 -13   1 122.901 8.77455   6
   3 -13   1 118.941 12.2125   7
   3 -13   1 140.598 11.0757   4
   3 -13   1 105.409 13.3667   3
   3 -13   1 129.652 9.83567   2
   3 -13   1 121.031 14.0003   7
   3 -13   1 120.091 13.3926   5
[truncated: 20,721,339 more chars]
