# Supplementary material for: Crystal structures of three anionic lanthanide–aluminium [3.3.1] metallacryptate complexes
Source: Acta Crystallogr E Crystallogr Commun. 2020 Aug 14;76(Pt 9):1458–66. doi: 10.1107/S2056989020010725 (PMC7472759; doi:10.1107/S2056989020010725)
Supplement: Supplementary file 2 [file e-76-01458-1sup2.hkl]

data_1
#RR1_61_0m                                                                  
_shelx_title ' RR1_61_0m in P-1'                                                
_shelx_refln_list_code          4                                               
_shelx_F_calc_maximum      401.78                                               
_exptl_crystal_F_000      2686.92                                               
_reflns_d_resolution_high  0.6976                                               
                                                                                
loop_                                                                           
 _space_group_symop_operation_xyz                                               
 'x, y, z'                                                                      
 '-x, -y, -z'                                                                   
                                                                                
_cell_length_a    13.7267                                                       
_cell_length_b    16.0458                                                       
_cell_length_c    28.2591                                                       
_cell_angle_alpha  80.675                                                       
_cell_angle_beta   84.459                                                       
_cell_angle_gamma  71.757                                                       
                                                                                
_shelx_F_squared_multiplier     1.000                                           
                                                                                
loop_                                                                           
 _refln_index_h                                                                 
 _refln_index_k                                                                 
 _refln_index_l                                                                 
 _refln_F_squared_calc                                                          
 _refln_F_squared_meas                                                          
 _refln_F_squared_sigma                                                         
 _refln_observed_status                                                         
   2   0   0       8483.96       9189.36       111.61 o                         
   3   0   0       1540.20       2240.29       104.51 o                         
   4   0   0       4635.84       6859.40       111.80 o                         
   5   0   0       1560.09       3410.54       202.60 o                         
   6   0   0       5283.51       5915.79        54.15 o                         
   7   0   0       6078.49       6360.22        59.60 o                         
   8   0   0       2253.53       2433.17        35.10 o                         
   9   0   0        637.24        788.11        30.07 o                         
  10   0   0       1500.15       1853.85        37.39 o                         
  11   0   0       3670.58       3608.60        50.59 o                         
  12   0   0       1821.99       2586.87        49.29 o                         
  13   0   0         69.85        100.41        24.48 o                         
  14   0   0         22.81         54.70        35.70 o                         
  15   0   0        240.01        234.56        45.24 o                         
  16   0   0        140.12        186.29        50.56 o                         
  17   0   0        324.47        332.12        71.19 o                         
  18   0   0        207.58        125.16        80.52 o                         
 -18   1   0         87.24        -33.85        77.16 o                         
 -17   1   0          8.49          7.59        71.40 o                         
 -16   1   0          5.00        109.38        53.32 o                         
 -15   1   0        151.44        160.43        46.97 o                         
 -14   1   0        183.78        111.52        41.27 o                         
 -13   1   0        604.16        564.61        37.98 o                         
 -12   1   0       5292.88       5642.36        79.50 o                         
 -11   1   0       3642.51       3467.39        54.11 o                         
 -10   1   0         33.99        339.25        21.18 o                         
  -9   1   0         93.20        230.22        16.47 o                         
  -8   1   0        358.16        355.76        16.55 o                         
  -7   1   0        232.99        291.28        14.73 o                         
  -6   1   0      14969.48      15459.44       117.38 o                         
  -5   1   0       9050.21       9034.60        79.87 o                         
  -4   1   0        319.07        438.47        16.77 o                         
  -3   1   0      17317.82      15193.30       140.97 o                         
  -2   1   0       3914.82       4694.16        55.45 o                         
  -1   1   0      17475.89       7070.99       829.99 o                         
   2   1   0       6978.26       6119.04        67.74 o                         
   3   1   0      24969.30      21058.88       153.08 o                         
   4   1   0      24270.56      27233.19       203.55 o                         
   5   1   0       7966.95       7062.11        61.28 o                         
   6   1   0      22351.51      24239.54       174.89 o                         
   7   1   0      11927.57      11925.45        95.25 o                         
   8   1   0       5084.81       4920.82        53.06 o                         
   9   1   0       3178.64       3379.70        44.82 o                         
  10   1   0        378.94        355.92        19.11 o                         
  11   1   0         14.22         13.30        18.18 o                         
  12   1   0        971.85       1102.89        40.60 o                         
  13   1   0        596.88        729.90        31.36 o                         
  14   1   0        354.60        364.23        29.56 o                         
  15   1   0        437.91        297.27        36.19 o                         
  16   1   0        195.78        202.39        48.15 o                         
  17   1   0         74.62        -21.35        63.27 o                         
  18   1   0        120.92         74.13        73.36 o                         
 -18   2   0         23.32        127.59        82.81 o                         
 -17   2   0        558.07        517.37        78.66 o                         
 -16   2   0         81.56         22.89        65.52 o                         
 -15   2   0        333.56        315.82        55.61 o                         
 -14   2   0        351.42        315.07        50.65 o                         
 -13   2   0        231.44        249.55        52.08 o                         
 -12   2   0       1970.88       1837.90        56.40 o                         
 -11   2   0       1964.35       2636.52        61.32 o                         
 -10   2   0         16.24         58.45        22.99 o                         
  -9   2   0        205.07        180.70        23.62 o                         
  -8   2   0        998.52       1331.02        37.99 o                         
  -7   2   0         43.57        133.79        14.98 o                         
  -6   2   0       3852.11       3697.18        43.35 o                         
  -5   2   0       2683.17       2468.29        32.97 o                         
  -4   2   0        404.04        262.08        15.25 o                         
  -3   2   0       1668.27       1057.34        18.78 o                         
  -2   2   0      51613.07      48155.45       357.70 o                         
  -1   2   0       4077.70       2965.16        25.89 o                         
   0   2   0       4577.66       3527.55        61.88 o                         
   1   2   0       4244.00       4393.77       284.55 o                         
   2   2   0        812.96        350.61        12.32 o                         
   3   2   0      69320.65      64539.35       477.00 o                         
   4   2   0       4793.50       6114.01        52.38 o                         
   5   2   0        739.28        811.56        44.91 o                         
   6   2   0       7065.22       7616.46        70.38 o                         
   7   2   0      13238.17      12968.93       110.41 o                         
   8   2   0        191.30        540.20        29.11 o                         
   9   2   0        101.95        172.61        17.20 o                         
  10   2   0        957.44        930.07        28.27 o                         
  11   2   0        530.32        694.65        28.25 o                         
  12   2   0        862.40        825.72        29.48 o                         
  13   2   0       2036.44       2102.87        57.85 o                         
  14   2   0        122.91         55.47        29.91 o                         
  15   2   0         47.27         14.54        31.57 o                         
  16   2   0         22.72         87.94        40.21 o                         
  17   2   0         25.84        -60.01        60.43 o                         
  18   2   0         40.59        -66.78        83.06 o                         
  19   2   0         43.96        -92.52        92.52 o                         
 -17   3   0       1171.77       1021.37        89.83 o                         
 -16   3   0        897.00        833.43        78.54 o                         
 -15   3   0        184.87        172.42        55.78 o                         
 -14   3   0         79.71         61.44        43.58 o                         
 -13   3   0         63.52        189.53        41.15 o                         
 -12   3   0        391.94        539.30        36.42 o                         
 -11   3   0        114.13        222.74        29.31 o                         
 -10   3   0        344.81        350.57        27.67 o                         
  -9   3   0        220.80        298.96        24.16 o                         
  -8   3   0       3875.89       4062.07        57.86 o                         
  -7   3   0       9053.13       8973.91        88.21 o                         
  -6   3   0      11014.60      10682.60        97.57 o                         
  -5   3   0       9909.37       9687.98        88.94 o                         
  -4   3   0      22218.19      21464.67       149.43 o                         
  -3   3   0      16093.80      15528.16       114.37 o                         
  -2   3   0      12803.26      12727.41        97.60 o                         
  -1   3   0       1094.62       1211.55        33.14 o                         
   0   3   0      55000.50      45775.37       325.08 o                         
   1   3   0      25637.52      29183.25       201.15 o                         
   2   3   0       1587.14       2448.73        25.89 o                         
   3   3   0         68.33         21.45         9.54 o                         
   4   3   0        158.93         62.45        10.60 o                         
   5   3   0        128.49        115.29        12.40 o                         
   6   3   0        256.67        276.91        12.48 o                         
   7   3   0         53.84        219.47        26.68 o                         
   8   3   0        127.84         53.54        13.75 o                         
   9   3   0       1793.68       2029.43        38.71 o                         
  10   3   0        188.09        392.12        19.94 o                         
  11   3   0       1381.49       1282.10        38.37 o                         
  12   3   0        111.85        351.36        27.43 o                         
  13   3   0        207.62        269.00        26.07 o                         
  14   3   0         26.67          0.95        29.90 o                         
  15   3   0          3.84          3.79        30.37 o                         
  16   3   0        213.00        233.97        40.72 o                         
  17   3   0        304.51        276.10        51.08 o                         
  18   3   0        255.36        194.37        83.64 o                         
  19   3   0         57.63         48.05        92.78 o                         
 -17   4   0        495.20        520.03        86.41 o                         
 -16   4   0        359.42        386.07        75.25 o                         
 -15   4   0          8.11        -41.26        59.63 o                         
 -14   4   0        411.27        338.90        56.02 o                         
 -13   4   0        233.48        380.16        54.98 o                         
 -12   4   0        295.95        291.57        38.74 o                         
 -11   4   0       1048.95       1328.68        47.88 o                         
 -10   4   0       3992.48       4024.74        68.57 o                         
  -9   4   0         50.14         68.59        22.37 o                         
  -8   4   0       3085.30       2671.81        49.92 o                         
  -7   4   0       4711.70       4781.17        60.76 o                         
  -6   4   0       1657.39       1290.65        33.84 o                         
  -5   4   0       1938.94       1802.54        34.02 o                         
  -4   4   0       2398.07       3136.29        47.06 o                         
  -3   4   0       1588.42       1944.12        35.13 o                         
  -2   4   0      10655.17       9479.21        71.37 o                         
  -1   4   0      26499.25      23882.22       168.89 o                         
   0   4   0      48917.21      49892.15       356.02 o                         
   1   4   0      19137.84      15213.95       151.59 o                         
   2   4   0       1106.68        741.00        32.55 o                         
   3   4   0        681.22       1183.90        21.09 o                         
   4   4   0       4466.61       6124.21        54.64 o                         
   5   4   0      10484.28       9965.33        75.64 o                         
   6   4   0        522.21        434.67        17.06 o                         
   7   4   0       6433.73       5664.11        57.61 o                         
   8   4   0        686.61        671.12        21.92 o                         
   9   4   0       2489.73       2459.20        39.64 o                         
  10   4   0         22.73        132.89        17.46 o                         
  11   4   0        309.39        323.45        21.52 o                         
  12   4   0       1256.10       1243.11        50.10 o                         
  13   4   0       1016.95       1162.79        44.88 o                         
  14   4   0         32.89         53.56        31.89 o                         
  15   4   0        175.31        159.28        31.68 o                         
  16   4   0        800.72        792.59        56.37 o                         
  17   4   0        431.33        379.65        57.42 o                         
  18   4   0        310.22        435.61        88.12 o                         
  19   4   0         57.92        155.00        93.44 o                         
 -16   5   0         26.69         31.07        73.45 o                         
 -15   5   0         54.96         73.49        63.25 o                         
 -14   5   0        779.27        838.90        64.54 o                         
 -13   5   0       1326.00       1270.81        66.57 o                         
 -12   5   0         17.94         69.80        43.14 o                         
 -11   5   0        520.39        537.59        36.25 o                         
 -10   5   0        533.32        730.92        35.81 o                         
  -9   5   0        225.24        176.32        25.89 o                         
  -8   5   0        839.53       1014.95        61.46 o                         
  -7   5   0        246.72        295.01        21.11 o                         
  -6   5   0      10052.19       9663.56       100.67 o                         
  -5   5   0       3343.73       3306.35        38.25 o                         
  -4   5   0        525.04        401.99        24.14 o                         
  -2   5   0       1351.84       2128.57        61.42 o                         
  -1   5   0       3425.81       2948.31        34.49 o                         
   0   5   0      25842.10      26213.63       210.91 o                         
   1   5   0       6037.98       6962.72        57.15 o                         
   2   5   0        287.76        171.81        11.43 o                         
   3   5   0      16743.09      16871.20       128.35 o                         
   4   5   0      44381.08      42196.02       282.64 o                         
   5   5   0      10152.11      11055.94        87.34 o                         
   6   5   0       3687.74       3372.69        38.41 o                         
   7   5   0        727.89       1360.58        51.64 o                         
   8   5   0        574.93        875.95        34.30 o                         
   9   5   0        235.11        441.27        21.14 o                         
  10   5   0      10332.63      10285.35       102.33 o                         
  11   5   0       3569.00       3478.61        55.13 o                         
  12   5   0        329.09        380.92        27.43 o                         
  13   5   0       2428.59       2823.70        59.08 o                         
  14   5   0        860.08        819.87        46.46 o                         
  15   5   0       1062.65        903.78        46.55 o                         
  16   5   0        331.10        324.67        43.28 o                         
  17   5   0        144.50        144.42        47.58 o                         
  18   5   0          3.18        169.88        68.54 o                         
  19   5   0         91.17        379.51       107.07 o                         
 -16   6   0        134.79          3.20        77.54 o                         
 -15   6   0        118.52        155.23        68.53 o                         
 -14   6   0        387.73        568.04        66.45 o                         
 -13   6   0        462.96        311.81        55.45 o                         
 -12   6   0        351.31        276.98        49.30 o                         
 -11   6   0        207.84        142.88        35.39 o                         
 -10   6   0       1054.13       1168.09        82.37 o                         
  -9   6   0       1272.30       1543.27        52.36 o                         
  -8   6   0       3440.68       3513.94        64.95 o                         
  -7   6   0       5322.10       5425.23        66.93 o                         
  -6   6   0      12743.43      12830.40       108.01 o                         
  -5   6   0       4576.91       4948.09        56.17 o                         
  -4   6   0         18.46         98.76        15.25 o                         
  -3   6   0       1055.47       1138.80        26.28 o                         
  -2   6   0      16978.51      17793.83       133.11 o                         
  -1   6   0       4192.43       3984.38        41.40 o                         
   0   6   0       6898.77       6538.56        57.07 o                         
   1   6   0      16388.00      16541.97       122.09 o                         
   2   6   0         91.10        101.80        14.53 o                         
   3   6   0      22139.81      22949.96       179.56 o                         
   4   6   0       2471.99       2178.43        31.87 o                         
   5   6   0        470.66        226.08        14.74 o                         
   6   6   0        132.68         96.95        13.69 o                         
   7   6   0       1930.60       2395.47        54.22 o                         
   8   6   0       1496.98       1869.11        33.20 o                         
   9   6   0       2375.96       2669.12        46.18 o                         
  10   6   0       2262.22       2142.59        41.17 o                         
  11   6   0        433.17        527.73        30.28 o                         
  12   6   0        459.51        376.36        29.52 o                         
  13   6   0        465.11        346.93        28.61 o                         
  14   6   0         52.18         53.65        31.37 o                         
  15   6   0        324.86        313.80        37.42 o                         
  16   6   0        122.00        170.23        41.19 o                         
  17   6   0         30.66         81.48        76.52 o                         
  18   6   0        197.47        156.06        65.63 o                         
  19   6   0         90.41        195.32       101.86 o                         
 -15   7   0          3.69        -69.33        69.33 o                         
 -14   7   0         84.78        183.54        67.24 o                         
 -13   7   0        106.77        174.68        55.09 o                         
 -12   7   0          9.09         15.59        43.76 o                         
 -11   7   0        159.02         73.28        43.58 o                         
 -10   7   0       4804.49       4805.55        83.96 o                         
  -9   7   0       9283.24       9098.43       111.61 o                         
  -8   7   0       3150.39       3088.14        59.17 o                         
  -7   7   0       2121.34       2069.91        48.39 o                         
  -6   7   0       1215.72       1365.79        31.85 o                         
  -5   7   0        368.27        445.53        22.69 o                         
  -4   7   0        118.09        314.91        17.68 o                         
  -3   7   0       1969.07       2035.03        35.46 o                         
  -2   7   0      17308.15      18914.08       142.67 o                         
  -1   7   0      43247.36      44045.85       309.58 o                         
   0   7   0        312.48        248.44        14.58 o                         
   1   7   0       5498.54       6023.44        60.50 o                         
   2   7   0      20230.69      20411.71       150.44 o                         
   3   7   0      32789.78      32570.65       222.90 o                         
   4   7   0       2468.45       2473.31        36.37 o                         
   5   7   0       1721.13       2191.56        34.50 o                         
   6   7   0       1757.61       2061.55        75.61 o                         
   7   7   0       4030.37       4710.15        53.81 o                         
   8   7   0        124.31        296.75        17.36 o                         
   9   7   0         20.60         23.68        16.00 o                         
  10   7   0        461.99        480.13        27.28 o                         
  11   7   0         20.39        112.88        22.92 o                         
  12   7   0         37.43         55.85        20.12 o                         
  13   7   0          2.48        -17.73        21.40 o                         
  14   7   0          4.87          3.96        25.30 o                         
  15   7   0         69.34        125.46        35.11 o                         
  16   7   0        264.35        184.07        43.67 o                         
  17   7   0         77.90         54.55        82.10 o                         
  18   7   0        327.17        318.75        99.59 o                         
  19   7   0         50.73        181.86        81.83 o                         
 -15   8   0        172.55        107.23        77.59 o                         
 -14   8   0        307.91        256.44        71.27 o                         
 -13   8   0       1270.00       1276.19        81.69 o                         
 -12   8   0        406.49        417.47        56.42 o                         
 -11   8   0         15.70         -2.36        44.57 o                         
 -10   8   0        655.65        544.83        41.12 o                         
  -9   8   0       3018.03       2958.67        70.22 o                         
  -8   8   0        178.17        327.53        30.56 o                         
  -7   8   0       2528.50       2329.62        55.71 o                         
  -6   8   0       3605.38       3463.57        59.87 o                         
  -5   8   0       3546.65       3527.12        52.35 o                         
  -4   8   0       7623.61       7905.15        77.92 o                         
  -3   8   0       8204.41       8489.97        79.71 o                         
  -2   8   0      28135.49      27567.74       202.43 o                         
  -1   8   0      18529.84      18967.01       208.51 o                         
   0   8   0      12192.34      12055.37       105.39 o                         
   1   8   0      24801.84      23633.15       174.09 o                         
   2   8   0       6274.00       6764.95        63.16 o                         
   3   8   0        304.02        592.45        31.01 o                         
   4   8   0      26007.10      27170.07       197.33 o                         
   5   8   0       9858.06      10631.07        89.05 o                         
   6   8   0       5725.71       5970.91        62.45 o                         
   7   8   0       2346.74       2568.17        54.99 o                         
   8   8   0       2218.03       2266.16        37.10 o                         
   9   8   0       1131.23       1063.81        30.79 o                         
  10   8   0        382.85        291.40        20.67 o                         
  11   8   0        254.41        247.98        25.75 o                         
  12   8   0         19.23        -20.13        20.13 o                         
  13   8   0         14.13         -2.84        30.73 o                         
  14   8   0       1478.82       1418.15        56.93 o                         
  15   8   0        992.95       1115.55        75.32 o                         
  16   8   0        430.85        367.09        61.02 o                         
  17   8   0        145.66         46.18        62.26 o                         
  18   8   0          1.51         17.49        77.65 o                         
  19   8   0        167.05        318.91        83.13 o                         
 -14   9   0        436.77        500.03        79.13 o                         
 -13   9   0        654.87        620.22        74.38 o                         
 -12   9   0        200.51        276.90        80.86 o                         
 -11   9   0          2.67         23.66        47.26 o                         
 -10   9   0        288.09        409.46        46.84 o                         
  -9   9   0       3109.51       3486.16        80.21 o                         
  -8   9   0       3056.30       3137.98        76.87 o                         
  -7   9   0       5144.62       5143.76        77.83 o                         
  -6   9   0       9348.76       9366.48        95.84 o                         
  -5   9   0       5050.65       5637.38        68.23 o                         
  -4   9   0       3363.07       3210.22        47.34 o                         
  -3   9   0       1188.14       1070.03        31.82 o                         
  -2   9   0       3827.72       3573.97        46.55 o                         
  -1   9   0          2.60         62.30        14.94 o                         
   0   9   0        649.11        703.84        23.22 o                         
   1   9   0       7210.48       8139.61        74.13 o                         
   2   9   0      16508.47      17055.68       137.96 o                         
   3   9   0      26104.36      26153.29       193.08 o                         
   4   9   0      14988.19      14687.02       112.57 o                         
   5   9   0       6925.87       7159.68        71.95 o                         
   6   9   0       1130.66       1162.97        31.72 o                         
   7   9   0        113.04        291.23        23.03 o                         
   8   9   0         52.69        227.16        20.26 o                         
   9   9   0         72.56        159.73        18.43 o                         
  10   9   0       2345.05       2347.04        42.76 o                         
  11   9   0       3023.68       2978.49        52.38 o                         
  12   9   0       2838.01       2767.14        62.12 o                         
  13   9   0        561.18        495.04        36.58 o                         
  14   9   0        125.51        209.64        40.56 o                         
  15   9   0          5.46        118.35        46.05 o                         
  16   9   0         67.74         68.11        56.90 o                         
  17   9   0          0.98         87.87        79.49 o                         
  18   9   0         20.85        -25.25        82.01 o                         
  19   9   0        416.27        829.01       107.09 o                         
 -14  10   0         91.81        139.48        91.32 o                         
 -13  10   0        535.24        480.89        85.88 o                         
 -12  10   0         43.65        152.95        71.00 o                         
 -11  10   0         86.66        152.61        58.63 o                         
 -10  10   0        580.86        717.69        58.14 o                         
  -9  10   0       2570.81       2562.86        87.72 o                         
  -8  10   0       2026.47       2005.55        69.67 o                         
  -7  10   0       1535.23       1521.40        46.04 o                         
  -6  10   0        567.21        677.67        40.39 o                         
  -5  10   0       1396.59       1587.87        57.03 o                         
  -4  10   0         93.02         87.45        19.40 o                         
  -3  10   0       3193.83       3083.39        48.59 o                         
  -2  10   0       3637.17       3730.46        49.41 o                         
  -1  10   0       6081.90       6219.18        61.70 o                         
   0  10   0        485.66        595.86        21.19 o                         
   1  10   0       1405.19       1042.66        30.12 o                         
   2  10   0        327.65        401.81        20.27 o                         
   3  10   0       1951.25       1595.58        35.62 o                         
   4  10   0          6.35        158.41        15.63 o                         
   5  10   0       2512.07       2176.99        36.18 o                         
   6  10   0        422.91        318.87        19.54 o                         
   7  10   0       3845.99       4262.83        58.47 o                         
   8  10   0       3107.17       3611.35        68.67 o                         
   9  10   0        499.04        485.48        22.31 o                         
  10  10   0        584.96        611.63        26.94 o                         
  11  10   0        165.79        351.69        26.33 o                         
  12  10   0        122.76        268.95        32.74 o                         
  13  10   0         21.21         68.62        34.36 o                         
  14  10   0        122.60        184.19        41.24 o                         
  15  10   0        498.18        585.48        59.91 o                         
  16  10   0        423.70        514.67        71.22 o                         
  17  10   0         38.28          2.98        69.76 o                         
  18  10   0         68.86         34.21        89.99 o                         
  19  10   0        532.39        636.26       108.89 o                         
 -13  11   0         13.61        -84.83        84.83 o                         
 -12  11   0        399.14        403.85        81.20 o                         
 -11  11   0        190.51        240.21        80.36 o                         
 -10  11   0        424.72        244.55        68.94 o                         
  -9  11   0       1657.42       1648.59        90.36 o                         
  -8  11   0        678.87        779.61        58.17 o                         
  -7  11   0          3.31         15.89        25.31 o                         
  -6  11   0        363.91        318.64        27.86 o                         
  -5  11   0        347.63        452.65        28.31 o                         
  -4  11   0       1997.03       2029.47        47.35 o                         
  -3  11   0       2828.14       2979.33        51.51 o                         
  -2  11   0       4415.75       4421.82        54.50 o                         
  -1  11   0       2856.00       2785.11        64.82 o                         
   0  11   0        143.33         82.73        17.11 o                         
   1  11   0        433.62        542.37        22.14 o                         
   2  11   0         57.76         48.21        17.60 o                         
   3  11   0         10.61         15.26        16.90 o                         
   4  11   0        499.89        451.38        19.70 o                         
   5  11   0        209.21        160.79        16.96 o                         
   6  11   0         73.90          3.76        16.18 o                         
   7  11   0       1820.81       1890.04        58.76 o                         
   8  11   0        107.02         98.82        21.54 o                         
   9  11   0        257.78        175.35        23.07 o                         
  10  11   0        320.53        358.50        23.69 o                         
  11  11   0        551.67        550.07        28.42 o                         
  12  11   0        505.19        408.18        35.33 o                         
  13  11   0       1050.11       1032.23        47.23 o                         
  14  11   0       1574.34       1623.58        70.03 o                         
  15  11   0       1102.75       1216.28        73.04 o                         
  16  11   0        219.72        225.95        66.47 o                         
  17  11   0         90.78         56.41        72.31 o                         
  18  11   0          4.47        -30.88        84.88 o                         
  19  11   0         37.19        124.84       100.74 o                         
 -12  12   0        327.77        224.90        88.55 o                         
 -11  12   0        212.74        223.70        77.63 o                         
 -10  12   0        165.14        174.51        63.92 o                         
  -9  12   0        805.92        804.46        83.15 o                         
  -8  12   0         41.69          5.74        61.05 o                         
  -7  12   0        466.70        404.02        29.76 o                         
  -6  12   0        441.25        427.52        34.31 o                         
  -5  12   0        783.59        742.87        35.91 o                         
  -4  12   0       5937.00       6074.08        73.96 o                         
  -3  12   0       9098.39       9418.91        94.33 o                         
  -2  12   0       4893.91       4820.29        59.86 o                         
  -1  12   0         93.59        133.03        19.83 o                         
   0  12   0        865.06        821.17        26.63 o                         
   1  12   0       1365.80       1540.88        51.64 o                         
   2  12   0       2270.47       2393.43        56.81 o                         
   3  12   0       8895.62       9683.73        94.85 o                         
   4  12   0       7740.32       7760.01        76.77 o                         
   5  12   0         27.83         27.45        18.03 o                         
   6  12   0         47.19         12.51        17.98 o                         
   7  12   0       2626.68       2917.27        48.80 o                         
   8  12   0        364.86        295.70        26.20 o                         
   9  12   0        908.91        905.92        35.50 o                         
  10  12   0       1370.37       1155.84        36.58 o                         
  11  12   0       2487.96       2450.21        51.57 o                         
  12  12   0       1445.72       1267.21        46.77 o                         
  13  12   0         12.53         13.19        38.67 o                         
  14  12   0       1063.78       1056.67        59.80 o                         
  15  12   0        677.32        593.74        67.11 o                         
  16  12   0         42.64        -30.28        64.06 o                         
  17  12   0        209.68        316.24        83.05 o                         
  18  12   0         14.64        -76.36        87.27 o                         
 -11  13   0         55.24         91.80       127.39 o                         
 -10  13   0         13.86        206.97        74.00 o                         
  -9  13   0        235.26        294.52        63.00 o                         
  -8  13   0        959.63        935.75        65.32 o                         
  -7  13   0       1245.42       1070.58        48.44 o                         
  -6  13   0        721.28        759.74        43.43 o                         
  -5  13   0       2434.05       2560.85        65.44 o                         
  -4  13   0       1993.81       1846.51        50.20 o                         
  -3  13   0        238.82        123.19        24.60 o                         
  -2  13   0        615.18        480.87        25.67 o                         
  -1  13   0       3791.24       3982.11        56.33 o                         
   0  13   0       2284.61       2488.95        46.36 o                         
   1  13   0       2300.84       2149.93        50.57 o                         
   2  13   0       5665.98       5434.18        69.64 o                         
   3  13   0       5816.22       6074.07        76.99 o                         
   4  13   0       4377.71       4770.61        59.64 o                         
   5  13   0        530.72        615.57        25.54 o                         
   6  13   0       1135.88       1047.21        32.29 o                         
   7  13   0        344.72        352.88        25.56 o                         
   8  13   0        786.66        861.40        31.63 o                         
   9  13   0       1729.15       2030.18        56.29 o                         
  10  13   0        970.61        839.25        35.24 o                         
  11  13   0       2355.86       2489.90        55.79 o                         
  12  13   0       2867.63       2945.51        84.27 o                         
  13  13   0          2.59         72.26        42.18 o                         
  14  13   0         75.65         -3.07        48.09 o                         
  15  13   0         23.44        -47.69        57.88 o                         
  16  13   0          2.72        -17.81        58.79 o                         
  17  13   0        223.22        233.06        90.59 o                         
  18  13   0        218.21        188.86        95.60 o                         
 -11  14   0        357.58        202.53       108.82 o                         
 -10  14   0        466.30        597.93        89.66 o                         
  -9  14   0        521.58        605.37        83.97 o                         
  -8  14   0       1645.24       1493.77        83.61 o                         
  -7  14   0        695.65        690.23        65.89 o                         
  -6  14   0         66.44        146.29        44.40 o                         
  -5  14   0          7.05        -29.43        30.26 o                         
  -4  14   0        180.47        103.10        28.27 o                         
  -3  14   0       3188.26       3184.01        64.98 o                         
  -2  14   0       2421.18       2540.13        58.34 o                         
  -1  14   0       5535.86       5479.66        68.21 o                         
   0  14   0       1097.82        992.37        32.33 o                         
   1  14   0         20.84        -14.42        24.20 o                         
   2  14   0        177.72        225.70        25.76 o                         
   3  14   0       1511.21       1292.55        56.29 o                         
   4  14   0         72.01        123.47        22.57 o                         
   5  14   0       4698.47       4931.88        63.11 o                         
   6  14   0       7066.27       6914.54        76.31 o                         
   7  14   0       4177.38       4577.98        70.31 o                         
   8  14   0       1462.97       1528.48        46.04 o                         
   9  14   0       1987.34       2068.11        53.99 o                         
  10  14   0        248.95        266.85        34.10 o                         
  11  14   0          6.04         40.91        28.49 o                         
  12  14   0        363.07        365.54        33.04 o                         
  13  14   0       1216.94       1384.93        68.44 o                         
  14  14   0       1048.73       1090.51        68.38 o                         
  15  14   0        930.05        850.13        79.50 o                         
  16  14   0        395.95        370.59        66.33 o                         
  17  14   0        266.79         79.06        74.49 o                         
  18  14   0        203.35        188.17       129.50 o                         
 -10  15   0        206.55        199.32       115.90 o                         
  -9  15   0        421.03        298.44        84.45 o                         
  -8  15   0         81.14        213.76        73.28 o                         
  -7  15   0         64.21         79.60        54.95 o                         
  -6  15   0       1273.22       1316.94        64.41 o                         
  -5  15   0       1711.99       1458.37        57.32 o                         
  -4  15   0       2484.34       2563.91        64.38 o                         
  -3  15   0       5305.51       5781.17        82.47 o                         
  -2  15   0       3741.72       3877.86        73.57 o                         
  -1  15   0       1983.60       1955.43        55.97 o                         
   0  15   0          8.66          7.85        27.62 o                         
   1  15   0         74.67          8.45        24.86 o                         
   2  15   0         79.86         45.81        26.10 o                         
   3  15   0        278.27        257.45        28.13 o                         
   4  15   0         87.12         71.25        24.05 o                         
   5  15   0       2590.52       2576.47        61.11 o                         
   6  15   0        814.02        830.16        31.50 o                         
   7  15   0        396.44        458.53        30.34 o                         
   8  15   0          6.94         24.44        25.56 o                         
   9  15   0        210.44        200.28        32.08 o                         
  10  15   0         99.07         86.73        30.92 o                         
  11  15   0        567.56        499.81        50.62 o                         
  12  15   0        410.30        603.63        40.53 o                         
  13  15   0        997.06       1163.92        81.55 o                         
  14  15   0        417.95        431.70       102.67 o                         
  15  15   0        362.47        298.21        63.51 o                         
  16  15   0        266.82        139.82        70.02 o                         
  17  15   0         28.63        -37.22        93.96 o                         
  -9  16   0         21.86         31.23        88.87 o                         
  -8  16   0        141.15         53.24        76.57 o                         
  -7  16   0       1511.90       1673.34       108.06 o                         
  -6  16   0       1707.56       1756.00        76.06 o                         
  -5  16   0       2141.79       2072.50        84.08 o                         
  -4  16   0       1869.55       1908.86        77.65 o                         
  -3  16   0       1211.99       1318.35        68.86 o                         
  -2  16   0        557.72        551.18        35.97 o                         
  -1  16   0        215.43        134.73        42.90 o                         
   0  16   0         27.30         26.23        33.24 o                         
   1  16   0       2234.60       2057.04        58.42 o                         
   2  16   0       3282.87       3551.93        83.85 o                         
   3  16   0        209.40        149.18        27.40 o                         
   4  16   0       1486.18       1580.65        47.44 o                         
   5  16   0       1073.44       1056.46        39.70 o                         
   6  16   0        309.77        329.71        31.65 o                         
   7  16   0          1.72        -27.93        27.93 o                         
   8  16   0        120.12         52.21        28.91 o                         
   9  16   0        268.88        244.53        35.37 o                         
  10  16   0         51.71         -0.36        34.39 o                         
  11  16   0         72.45        -11.47        37.64 o                         
  12  16   0          9.78         94.22        34.97 o                         
  13  16   0        126.25        137.71        40.39 o                         
  14  16   0         59.99        105.97        60.06 o                         
  15  16   0         52.30         51.47        62.46 o                         
  16  16   0        100.87         19.55        74.53 o                         
  17  16   0        154.26        138.79       112.65 o                         
  -7  17   0        660.27        509.85        77.86 o                         
  -6  17   0        277.74         95.80        64.83 o                         
  -5  17   0         47.57        -29.26        47.40 o                         
  -4  17   0          0.94         46.46        44.72 o                         
  -3  17   0        187.56        248.74        43.23 o                         
  -2  17   0        304.80        377.80        38.76 o                         
  -1  17   0        347.54        266.49        61.14 o                         
   0  17   0        821.79        947.28        47.81 o                         
   1  17   0       2361.95       2417.96        68.91 o                         
   2  17   0       3895.23       4251.53        80.62 o                         
   3  17   0       1321.06       1277.96        46.25 o                         
   4  17   0        740.01        685.59        37.16 o                         
   5  17   0         37.69         23.84        30.53 o                         
   6  17   0       1188.12       1197.51        48.07 o                         
   7  17   0       1715.15       1709.56        53.51 o                         
   8  17   0       1844.14       1930.62        56.41 o                         
   9  17   0        134.50         70.33        40.65 o                         
  10  17   0        103.08        108.33        39.33 o                         
  11  17   0         31.51         18.18        43.78 o                         
  12  17   0         80.72         44.34        41.78 o                         
  13  17   0          0.72        123.03        73.76 o                         
  14  17   0        486.68        472.69        69.67 o                         
  15  17   0        232.86        112.95        75.04 o                         
  16  17   0        361.19        370.25        86.36 o                         
  -6  18   0         80.44        -81.55        81.55 o                         
  -5  18   0        516.36        577.38       139.67 o                         
  -4  18   0        527.19        565.96        62.77 o                         
  -3  18   0        859.49        904.42        74.30 o                         
  -2  18   0        650.41        597.44        61.52 o                         
  -1  18   0        409.26        368.60        54.60 o                         
   0  18   0          5.56         -3.88        45.35 o                         
   1  18   0        226.84        147.04        40.84 o                         
   2  18   0        179.61        170.39        39.44 o                         
   3  18   0        404.50        276.04        35.35 o                         
   4  18   0        566.70        578.21        38.37 o                         
   5  18   0       1907.67       2056.89        61.66 o                         
   6  18   0       1211.08       1225.92        67.85 o                         
   7  18   0        169.60        148.32        35.04 o                         
   8  18   0         76.74         80.65        41.78 o                         
   9  18   0          7.02         41.57        36.37 o                         
  10  18   0         34.47         30.33        57.57 o                         
  11  18   0        456.15        323.77        57.23 o                         
  12  18   0        413.92        476.39        64.55 o                         
  13  18   0       1075.77       1133.40        82.58 o                         
  14  18   0       1262.82       1416.15        87.58 o                         
  15  18   0        238.20        167.34        79.72 o                         
  16  18   0         35.13         88.21        85.50 o                         
  -5  19   0        297.69        265.51        90.68 o                         
  -4  19   0        139.39        111.15        81.19 o                         
  -3  19   0        435.91        367.20        70.43 o                         
  -2  19   0        376.85        403.75        72.09 o                         
  -1  19   0         29.10        -33.49        58.45 o                         
   0  19   0        574.36        609.71        70.85 o                         
   1  19   0        895.76        815.28        66.40 o                         
   2  19   0       1164.24       1123.21        64.33 o                         
   3  19   0        345.09        377.86        42.38 o                         
   4  19   0         45.71        101.34        41.00 o                         
   5  19   0         22.75        -39.18        39.18 o                         
   6  19   0          3.42         46.26        41.24 o                         
   7  19   0       1154.66       1144.82        52.39 o                         
   8  19   0        945.39        858.22        54.46 o                         
   9  19   0        995.05        938.35        87.57 o                         
  10  19   0        571.18        538.93        61.30 o                         
  11  19   0        311.21        302.06        64.70 o                         
  12  19   0         10.12         -4.97        61.36 o                         
  13  19   0        375.10        386.11        98.86 o                         
  14  19   0        290.81        377.77        82.97 o                         
  15  19   0         16.05         21.61        85.85 o                         
  -3  20   0          0.32        -88.75        88.75 o                         
  -2  20   0         11.75        -70.04        70.04 o                         
  -1  20   0         32.23         32.50       111.29 o                         
   0  20   0        369.91        418.59        65.86 o                         
   1  20   0       1879.50       2100.65       119.06 o                         
   2  20   0       2650.16       3058.85       137.16 o                         
   3  20   0        217.82        228.90        95.20 o                         
   4  20   0        282.32        243.31        62.62 o                         
   5  20   0        409.58        237.06        56.35 o                         
   6  20   0         78.35        118.95        48.49 o                         
   7  20   0        390.08        277.37        55.99 o                         
   8  20   0        730.18        864.53        75.38 o                         
   9  20   0        388.38        286.34        61.40 o                         
  10  20   0        532.39        626.40        70.20 o                         
  11  20   0        222.18        154.89        67.21 o                         
  12  20   0          3.76        -66.92        66.92 o                         
  13  20   0         48.98         87.73        77.90 o                         
  14  20   0          4.47        -57.99       157.52 o                         
  -1  21   0        123.57        146.39        76.54 o                         
   0  21   0        480.82        447.09        78.89 o                         
   1  21   0        540.17        605.95        78.86 o                         
   2  21   0        656.00        603.36        77.58 o                         
   3  21   0        106.59         86.34        73.08 o                         
   4  21   0        726.30        791.81        75.76 o                         
   5  21   0        946.81        802.57        79.59 o                         
   6  21   0        684.01        551.08        78.92 o                         
   7  21   0        450.66        244.98        66.80 o                         
   8  21   0       1304.43       1428.55        85.09 o                         
   9  21   0        217.73        242.65        80.54 o                         
  10  21   0        271.46        341.38        83.73 o                         
  11  21   0          0.38         32.93        81.43 o                         
  12  21   0        255.45        376.12       101.73 o                         
   2  22   0        212.76         78.47        78.53 o                         
   3  22   0        455.82        468.28        81.39 o                         
   4  22   0        407.63        293.08        78.36 o                         
   5  22   0        422.64        444.09        78.10 o                         
   6  22   0        327.92        382.12        72.77 o                         
   7  22   0        248.18        225.59        72.78 o                         
   8  22   0        105.98        159.94        77.48 o                         
   9  22   0        151.76        242.49       151.97 o                         
  10  22   0        131.92         56.97       137.59 o                         
  -9 -22   1       1074.57       1042.23        88.27 o                         
  -8 -22   1       1434.24       1821.67        95.60 o                         
  -7 -22   1        690.11        557.61        82.35 o                         
  -6 -22   1        118.74         91.92        75.19 o                         
  -5 -22   1          7.58         83.53        72.38 o                         
  -4 -22   1        165.96         50.56        83.26 o                         
  -3 -22   1          9.76        -25.01        74.83 o                         
  -2 -22   1        432.27        487.03        91.36 o                         
 -12 -21   1         17.37        138.50        96.15 o                         
 -11 -21   1        260.90        366.71        95.22 o                         
 -10 -21   1        502.26        535.82        89.57 o                         
  -9 -21   1        728.91        575.01        76.73 o                         
  -8 -21   1        271.31        325.59        70.58 o                         
  -7 -21   1         16.85        -27.51        63.41 o                         
  -6 -21   1        243.86        237.19        82.00 o                         
  -5 -21   1        611.87        617.65        71.77 o                         
  -4 -21   1        527.75        604.40        72.53 o                         
  -3 -21   1        778.00        903.96        76.12 o                         
  -2 -21   1       1622.56       1636.96        87.07 o                         
  -1 -21   1       1183.50       1138.65        86.33 o                         
   0 -21   1        286.75        229.42        76.12 o                         
   1 -21   1        358.41        577.19        82.71 o                         
 -13 -20   1        221.21        225.14        80.25 o                         
 -12 -20   1         44.11        127.22        76.07 o                         
 -11 -20   1        167.51        133.46        70.65 o                         
 -10 -20   1          4.40        156.71        65.56 o                         
  -9 -20   1         29.42        -40.36        58.37 o                         
  -8 -20   1         90.80         18.24        56.14 o                         
  -7 -20   1        397.74        428.76        59.98 o                         
  -6 -20   1       1111.22       1000.48        61.69 o                         
  -5 -20   1        905.29        892.68        56.10 o                         
  -4 -20   1       1421.61       1436.14        71.48 o                         
  -3 -20   1        896.80        958.98        72.83 o                         
  -2 -20   1        270.69        110.65        73.28 o                         
  -1 -20   1        193.93        184.04        70.65 o                         
   0 -20   1          3.98        -59.79        60.05 o                         
   1 -20   1        484.21        379.91        86.79 o                         
   2 -20   1        344.06        312.65        73.56 o                         
   3 -20   1        599.73        576.55        92.79 o                         
 -14 -19   1        672.50        715.01        87.21 o                         
 -13 -19   1        462.88        301.57        74.35 o                         
 -12 -19   1         94.28         63.19        65.10 o                         
 -11 -19   1         33.05        139.31        65.47 o                         
 -10 -19   1         28.42         -1.69        57.98 o                         
  -9 -19   1        123.91        100.05        49.78 o                         
  -8 -19   1        607.15        674.17        53.91 o                         
  -7 -19   1       1312.68       1221.76        79.72 o                         
  -6 -19   1       2010.42       1811.43       103.12 o                         
  -5 -19   1       1085.40       1057.17        57.93 o                         
  -4 -19   1       1852.40       2122.98        91.02 o                         
  -3 -19   1        968.83        863.04        48.90 o                         
  -2 -19   1        138.50        100.24        50.13 o                         
  -1 -19   1        180.22        227.78        56.76 o                         
   0 -19   1         94.06        122.56        56.51 o                         
   1 -19   1        423.28        496.15        65.25 o                         
   2 -19   1        956.37        971.30        85.84 o                         
   3 -19   1         66.31        161.27        68.89 o                         
   4 -19   1         57.04        171.63        92.54 o                         
   5 -19   1          5.36         -3.63        88.47 o                         
 -15 -18   1        121.53        198.66        96.68 o                         
 -14 -18   1         41.40         21.11        84.48 o                         
 -13 -18   1         30.49          5.48        64.50 o                         
 -12 -18   1         11.66         -7.85        59.58 o                         
 -11 -18   1        337.55        452.45        62.43 o                         
 -10 -18   1       1410.68       1547.74        97.17 o                         
  -9 -18   1       1534.40       1584.74        54.74 o                         
  -8 -18   1       1176.58       1160.28        56.54 o                         
  -7 -18   1       1188.43        989.22        53.80 o                         
  -6 -18   1       1058.49        961.75        45.30 o                         
  -5 -18   1         75.19         -0.43        33.33 o                         
  -4 -18   1         14.66        -21.24        35.67 o                         
  -3 -18   1        800.87        688.22        45.19 o                         
  -2 -18   1       2947.50       2922.16        95.26 o                         
  -1 -18   1       2309.14       2392.08       100.90 o                         
   0 -18   1        403.71        459.91        51.31 o                         
   1 -18   1        433.08        321.07        56.10 o                         
   2 -18   1         61.37        106.50        44.33 o                         
   3 -18   1          5.41         -6.84        51.55 o                         
   4 -18   1          3.42         53.36        53.69 o                         
   5 -18   1         12.85        -64.44        64.44 o                         
   6 -18   1        207.99        204.16        88.55 o                         
 -16 -17   1        111.70        144.19        81.99 o                         
 -15 -17   1        347.24        463.60        78.55 o                         
 -14 -17   1       1394.31       1293.69        80.12 o                         
 -13 -17   1       1937.78       1960.43        90.76 o                         
 -12 -17   1        363.31        277.67        60.02 o                         
 -11 -17   1        247.66        337.06        49.50 o                         
 -10 -17   1        229.42         82.43        39.18 o                         
  -9 -17   1        690.72        616.67        38.48 o                         
  -8 -17   1         23.05         10.18        31.42 o                         
  -7 -17   1         75.53         56.14        30.97 o                         
  -6 -17   1        373.64        444.10        35.65 o                         
  -5 -17   1       1726.11       1719.29        54.79 o                         
  -4 -17   1       2255.53       2257.86        95.69 o                         
  -3 -17   1       1518.82       1557.93        51.52 o                         
  -2 -17   1       3463.45       3629.48        97.62 o                         
  -1 -17   1        422.34        500.30        40.03 o                         
   0 -17   1          1.29         32.46        36.83 o                         
   1 -17   1        186.13         86.41        37.22 o                         
   2 -17   1        253.07        237.04        38.71 o                         
   3 -17   1        374.46        361.48        43.81 o                         
   4 -17   1         70.75         32.99        47.95 o                         
   5 -17   1        594.68        660.83        70.59 o                         
   6 -17   1        783.76        674.53        72.63 o                         
   7 -17   1         75.85         37.75        71.96 o                         
 -17 -16   1        135.54        193.33       116.28 o                         
 -16 -16   1        462.48        483.78        80.84 o                         
 -15 -16   1        151.81         84.18        63.94 o                         
 -14 -16   1        555.54        435.72        66.32 o                         
 -13 -16   1        103.80          3.99        66.34 o                         
 -12 -16   1         18.11        -22.14        35.53 o                         
 -11 -16   1        254.38        236.71        39.31 o                         
 -10 -16   1        213.40        154.35        36.26 o                         
  -9 -16   1       1133.61       1065.20        44.52 o                         
  -8 -16   1         10.43         22.43        28.35 o                         
  -7 -16   1       1005.09       1019.91        39.24 o                         
  -6 -16   1       1153.71       1202.96        42.67 o                         
  -5 -16   1        496.71        475.22        37.06 o                         
  -4 -16   1        439.24        457.85        33.13 o                         
  -3 -16   1        632.28        696.78        37.08 o                         
  -2 -16   1          1.01        -30.60        30.60 o                         
  -1 -16   1        448.84        520.72        35.11 o                         
   0 -16   1       1927.59       1817.42        72.91 o                         
   1 -16   1       2106.76       2109.71        68.70 o                         
   2 -16   1       3201.34       3366.72        70.31 o                         
   3 -16   1        768.64        697.50        47.47 o                         
   4 -16   1         39.81         34.81        44.88 o                         
   5 -16   1          3.64          6.60        45.10 o                         
   6 -16   1         69.47        -46.31        46.31 o                         
   7 -16   1         60.06        109.21        66.74 o                         
   8 -16   1        303.92        323.35        75.68 o                         
 -17 -15   1        378.16        296.78        81.43 o                         
 -16 -15   1          4.58         33.87        71.49 o                         
 -15 -15   1         11.99        -63.39        63.39 o                         
 -14 -15   1        503.54        563.57        64.40 o                         
 -13 -15   1        275.31        366.69        56.32 o                         
 -12 -15   1          2.33        113.29        31.51 o                         
 -11 -15   1        123.30         73.93        35.30 o                         
 -10 -15   1         47.91         69.48        31.25 o                         
  -9 -15   1        705.16        693.58        43.35 o                         
  -8 -15   1       1029.61        958.55        35.15 o                         
  -7 -15   1        725.38        732.66        33.17 o                         
  -6 -15   1       3448.76       3446.27        58.71 o                         
  -5 -15   1       2124.50       2136.55        52.89 o                         
  -4 -15   1        242.07        230.45        26.36 o                         
  -3 -15   1       1146.72       1193.19        45.13 o                         
  -2 -15   1         76.21         88.69        27.03 o                         
  -1 -15   1       1120.62       1094.12        38.15 o                         
   0 -15   1       1455.00       1462.54        46.27 o                         
   1 -15   1        404.42        480.64        34.43 o                         
   2 -15   1       1549.74       1563.17        49.14 o                         
   3 -15   1        567.38        418.24        33.71 o                         
   4 -15   1        392.00        329.46        34.25 o                         
   5 -15   1        680.20        653.05        43.24 o                         
   6 -15   1       2746.89       2895.58       100.54 o                         
   7 -15   1       2060.42       2148.72        99.87 o                         
   8 -15   1        354.30        484.27        83.99 o                         
   9 -15   1        642.33        574.74       103.74 o                         
  10 -15   1         52.83        104.50       155.89 o                         
 -18 -14   1        236.00        250.82       122.37 o                         
 -17 -14   1        316.30        243.84        78.18 o                         
 -16 -14   1        255.84        183.68        67.08 o                         
 -15 -14   1        659.58        468.07        77.39 o                         
 -14 -14   1         90.37         64.30        66.03 o                         
 -13 -14   1        322.58        250.49        66.82 o                         
 -12 -14   1       1392.80       1566.69        65.07 o                         
 -11 -14   1       2295.98       2426.98        59.05 o                         
 -10 -14   1       2415.28       2517.45        64.51 o                         
  -9 -14   1        585.92        547.57        31.77 o                         
  -8 -14   1         98.48        117.53        24.52 o                         
  -7 -14   1         72.15        103.22        24.01 o                         
  -6 -14   1       1605.31       1678.59        49.20 o                         
  -5 -14   1        568.09        601.10        27.80 o                         
  -4 -14   1       3227.85       3652.86        60.18 o                         
  -3 -14   1       5374.78       5421.10        74.10 o                         
  -2 -14   1       4378.40       4161.51        68.01 o                         
  -1 -14   1        989.12        937.79        36.56 o                         
   0 -14   1       3771.51       3806.54        59.34 o                         
   1 -14   1        169.25        112.46        23.99 o                         
   2 -14   1          7.00        -24.29        24.29 o                         
   3 -14   1        750.86        852.26        38.34 o                         
   4 -14   1       1566.02       1464.70        46.62 o                         
   5 -14   1       1733.70       1834.66        58.10 o                         
   6 -14   1       4080.33       4043.51       108.50 o                         
   7 -14   1       2163.29       2213.29        80.36 o                         
   8 -14   1         35.16        137.31        61.28 o                         
   9 -14   1         57.68         48.10        74.44 o                         
  10 -14   1          6.06        -85.39        85.39 o                         
 -18 -13   1        123.61        -80.36        90.73 o                         
 -17 -13   1         54.78         37.56        80.08 o                         
 -16 -13   1        774.84        650.15        66.22 o                         
 -15 -13   1       1003.04        919.70        68.77 o                         
 -14 -13   1        617.89        538.54        64.07 o                         
 -13 -13   1        229.69        305.59        46.25 o                         
 -12 -13   1        185.48        167.11        39.33 o                         
 -11 -13   1        106.65        139.69        25.78 o                         
 -10 -13   1         10.14        -15.14        29.44 o                         
  -9 -13   1        324.27        295.38        29.83 o                         
  -8 -13   1       1528.16       1559.78        42.79 o                         
  -7 -13   1       1275.84       1240.32        37.16 o                         
  -6 -13   1       5102.60       5317.69        64.57 o                         
  -5 -13   1       6670.20       6995.44        73.54 o                         
  -4 -13   1        520.05        645.34        26.22 o                         
  -3 -13   1        539.62        603.24        29.87 o                         
  -2 -13   1        314.64        258.42        28.36 o                         
  -1 -13   1        920.92        963.10        35.97 o                         
   0 -13   1        510.37        660.50        35.54 o                         
   1 -13   1        931.68        996.57        33.30 o                         
   2 -13   1        838.21        861.00        30.40 o                         
   3 -13   1       2334.13       1995.22        47.72 o                         
   4 -13   1        564.86        663.82        32.01 o                         
   5 -13   1         74.27          4.29        29.76 o                         
   6 -13   1        898.72        783.38        41.09 o                         
   7 -13   1        238.91        212.46        33.29 o                         
   8 -13   1        206.98        175.86        53.76 o                         
   9 -13   1        634.67        616.55        80.49 o                         
  10 -13   1        512.61        571.68       104.60 o                         
  11 -13   1        536.38        453.83        87.63 o                         
 -18 -12   1        242.54        248.76        90.00 o                         
 -17 -12   1        128.51        108.42        77.82 o                         
 -16 -12   1        235.91        226.74        65.61 o                         
 -15 -12   1        393.50        276.08        78.17 o                         
 -14 -12   1         18.38         13.37        49.88 o                         
 -13 -12   1        224.23        179.89        44.20 o                         
 -12 -12   1        956.30        972.43        43.64 o                         
 -11 -12   1        174.84        266.79        26.93 o                         
 -10 -12   1        545.20        565.70        26.84 o                         
  -9 -12   1        788.83        814.38        33.19 o                         
  -8 -12   1       3956.78       4259.27        65.32 o                         
  -7 -12   1        817.05        856.12        28.53 o                         
  -6 -12   1         69.20         36.58        18.26 o                         
  -5 -12   1       1904.55       1605.68        38.35 o                         
  -4 -12   1        303.22        370.65        21.35 o                         
  -3 -12   1       3463.58       3445.46        55.90 o                         
  -2 -12   1       4154.71       3988.88        57.25 o                         
  -1 -12   1       1795.43       1997.15        47.42 o                         
   0 -12   1       4072.73       4169.75        53.66 o                         
   1 -12   1       4190.77       4178.26        54.82 o                         
   2 -12   1        664.34        718.96        30.24 o                         
   3 -12   1       1527.07       1367.71        59.63 o                         
   4 -12   1        301.18        248.52        26.09 o                         
   5 -12   1       4053.30       3930.61        69.96 o                         
   6 -12   1       1518.47       1341.33        79.07 o                         
   7 -12   1        498.80        381.05        31.03 o                         
   8 -12   1        865.07       1005.41        60.45 o                         
   9 -12   1        356.65        396.11        63.92 o                         
  10 -12   1        135.78         86.40        59.21 o                         
  11 -12   1        303.58        429.88       107.15 o                         
  12 -12   1        198.91        205.18        84.81 o                         
 -19 -11   1        896.68        819.49       117.60 o                         
 -18 -11   1        225.59         90.01       108.10 o                         
 -17 -11   1        467.27        532.55        91.52 o                         
 -16 -11   1        285.35        220.67        64.69 o                         
 -15 -11   1        216.49        208.08        53.30 o                         
 -14 -11   1        203.18        307.86        48.64 o                         
 -13 -11   1        368.44        381.95        41.60 o                         
 -12 -11   1        368.14        224.96        32.78 o                         
 -11 -11   1       1248.74       1463.76        59.28 o                         
 -10 -11   1       1611.14       1535.63        39.65 o                         
  -9 -11   1        512.53        522.08        27.85 o                         
  -8 -11   1       1064.51        984.13        31.98 o                         
  -7 -11   1        285.51        344.98        22.40 o                         
  -6 -11   1        349.64        266.58        18.53 o                         
  -5 -11   1       1633.27       1314.02        35.36 o                         
  -4 -11   1        775.00        739.04        23.30 o                         
  -3 -11   1        115.36         93.51        17.42 o                         
  -2 -11   1        896.01        859.95        30.95 o                         
  -1 -11   1       4485.29       4679.71        55.60 o                         
   0 -11   1       5914.29       5945.42        61.61 o                         
   1 -11   1       1229.30       1367.25        37.16 o                         
   2 -11   1       1558.33       1617.75        39.03 o                         
   3 -11   1        570.43        433.79        24.82 o                         
   4 -11   1       4475.23       4642.29        62.78 o                         
   5 -11   1       4628.39       4512.17        67.61 o                         
   6 -11   1       1732.83       1938.51        52.99 o                         
   7 -11   1       1899.81       2080.14        55.19 o                         
   8 -11   1         21.23        -15.44        38.89 o                         
   9 -11   1        393.37        299.87        53.43 o                         
  10 -11   1        195.43        182.96        60.23 o                         
  11 -11   1         82.52        105.89        65.57 o                         
  12 -11   1          4.16        -36.98        77.26 o                         
  13 -11   1        146.04        -62.81        86.52 o                         
 -19 -10   1        787.06        817.35       111.24 o                         
 -18 -10   1        100.17        227.12        85.66 o                         
 -17 -10   1        104.28        251.49        80.32 o                         
 -16 -10   1         10.26         59.68        64.19 o                         
 -15 -10   1        278.90        298.14        62.27 o                         
 -14 -10   1        252.23        244.12        40.32 o                         
 -13 -10   1       1636.33       1899.56        62.65 o                         
 -12 -10   1       2546.70       2925.58        68.46 o                         
 -11 -10   1       5221.50       4920.16        77.38 o                         
 -10 -10   1       5949.18       5648.60        71.32 o                         
  -9 -10   1         51.99        -17.37        17.37 o                         
  -8 -10   1        168.26        254.20        22.21 o                         
  -7 -10   1        835.50        762.77        26.04 o                         
  -6 -10   1         37.14         54.03        17.17 o                         
  -5 -10   1       1488.11       1477.27        32.36 o                         
  -4 -10   1       1527.14       1398.67        31.36 o                         
  -3 -10   1       3866.34       3510.44        45.92 o                         
  -2 -10   1        351.97        315.16        19.85 o                         
  -1 -10   1        760.10        577.87        21.83 o                         
   0 -10   1       4605.90       4733.95        54.44 o                         
   1 -10   1        343.36        326.93        18.76 o                         
   2 -10   1         63.75         50.87        16.97 o                         
   3 -10   1        401.60        423.82        22.20 o                         
   4 -10   1       2281.97       2274.41        46.99 o                         
   5 -10   1       7373.06       7556.00        84.39 o                         
   6 -10   1        274.44        412.21        27.06 o                         
   7 -10   1        145.61        196.74        23.56 o                         
   8 -10   1         81.46         47.28        36.80 o                         
   9 -10   1        599.26        509.03        45.60 o                         
  10 -10   1        868.14        882.61        64.15 o                         
  11 -10   1        350.49        370.04        88.35 o                         
  12 -10   1        382.21        422.68        78.98 o                         
  13 -10   1        705.08        980.82        97.17 o                         
  14 -10   1        184.83        229.00        91.16 o                         
 -19  -9   1          3.54        147.11        94.79 o                         
 -18  -9   1         68.85         29.49        81.23 o                         
 -17  -9   1        104.36         28.74        75.22 o                         
 -16  -9   1        403.82        251.47        68.00 o                         
 -15  -9   1        782.72        913.68        61.26 o                         
 -14  -9   1        339.09        348.39        44.95 o                         
 -13  -9   1       1219.95        986.66        42.03 o                         
 -12  -9   1       1045.20        867.87        37.34 o                         
 -11  -9   1        107.27        212.41        29.70 o                         
 -10  -9   1       1727.66       1874.32        44.19 o                         
  -9  -9   1       2295.19       2513.21        45.89 o                         
  -8  -9   1       3666.26       3332.48        52.01 o                         
  -7  -9   1       6922.23       7380.50        75.07 o                         
  -6  -9   1       3822.66       3425.42        44.68 o                         
  -5  -9   1       2808.61       2740.90        39.37 o                         
  -4  -9   1      10539.75      10679.99        96.88 o                         
  -3  -9   1        184.13        289.73        17.95 o                         
  -2  -9   1        535.27        393.69        19.43 o                         
  -1  -9   1       7528.86       7101.26        66.97 o                         
   0  -9   1        158.93         98.72        16.37 o                         
   1  -9   1      23137.90      23652.08       171.04 o                         
   2  -9   1       7589.09       7291.72        73.22 o                         
   3  -9   1       3809.01       3556.55        67.50 o                         
   4  -9   1       1420.25       1432.69        37.16 o                         
   5  -9   1        261.46        134.83        21.67 o                         
   6  -9   1         97.63        115.77        22.35 o                         
   7  -9   1       1995.21       1838.22        46.27 o                         
   8  -9   1       1708.03       1483.86        50.77 o                         
   9  -9   1       3725.62       3978.50        86.98 o                         
  10  -9   1       3075.42       3339.52        92.80 o                         
  11  -9   1       1640.14       1727.64       122.84 o                         
  12  -9   1       1044.67        898.65        65.96 o                         
  13  -9   1         55.83        210.86        70.28 o                         
  14  -9   1          0.20        -29.16       118.39 o                         
 -19  -8   1        303.50        450.03        96.56 o                         
 -18  -8   1        132.63        222.99        82.01 o                         
 -17  -8   1         35.90         94.64        64.97 o                         
 -16  -8   1        844.30        848.53        67.59 o                         
 -15  -8   1        859.47        713.35        55.67 o                         
 -14  -8   1        158.92        231.15        42.10 o                         
 -13  -8   1       1032.12        922.34        40.94 o                         
 -12  -8   1       1154.70       1084.30        37.59 o                         
 -11  -8   1        316.59        248.26        26.49 o                         
 -10  -8   1        353.91        346.32        24.51 o                         
  -9  -8   1        209.12        150.22        15.79 o                         
  -8  -8   1        476.91        468.63        19.78 o                         
  -7  -8   1       1000.31        757.82        33.23 o                         
  -6  -8   1        904.92       1078.05        53.28 o                         
  -5  -8   1         87.96         72.71        14.77 o                         
  -4  -8   1          6.25         78.63        13.77 o                         
  -3  -8   1      16112.80      14864.24       120.36 o                         
  -2  -8   1      42353.39      44694.29       314.94 o                         
  -1  -8   1      24964.17      25924.79       189.46 o                         
   0  -8   1       4749.59       5462.65        55.00 o                         
   1  -8   1       9301.67       9524.81        82.10 o                         
   2  -8   1        486.75        631.33        25.09 o                         
   3  -8   1       1131.05       1043.59        29.99 o                         
   4  -8   1       4129.74       4212.19        52.45 o                         
   5  -8   1       5043.23       4781.00        67.57 o                         
   6  -8   1        766.95        870.17        30.92 o                         
   7  -8   1       3806.38       3824.56        51.22 o                         
   8  -8   1       4991.64       5203.56        75.59 o                         
   9  -8   1       1073.18       1090.18        42.64 o                         
  10  -8   1       1088.77        960.68        46.15 o                         
  11  -8   1        440.64        416.99        54.12 o                         
  12  -8   1        198.85        208.36        53.22 o                         
  13  -8   1         28.20         73.19        60.51 o                         
  14  -8   1        236.00        215.32        71.27 o                         
  15  -8   1        282.75        166.55        78.42 o                         
 -19  -7   1        367.05        396.68        88.82 o                         
 -18  -7   1        135.69        208.81        82.93 o                         
 -17  -7   1         26.35         77.08        64.22 o                         
 -16  -7   1          3.41        -38.11        51.63 o                         
 -15  -7   1         47.39         34.24        42.85 o                         
 -14  -7   1         35.74         -7.53        38.56 o                         
 -13  -7   1        322.39        221.77        32.21 o                         
 -12  -7   1        259.63        218.47        29.17 o                         
 -11  -7   1        847.75        806.27        31.07 o                         
 -10  -7   1         94.35        111.34        15.28 o                         
  -9  -7   1       1877.97       1683.35        32.28 o                         
  -8  -7   1        373.76        336.28        17.27 o                         
  -7  -7   1        831.60        824.93        25.38 o                         
  -6  -7   1         44.82         42.15        14.62 o                         
  -5  -7   1       4503.15       5054.04        95.93 o                         
  -4  -7   1      19056.96      18019.02       146.53 o                         
  -3  -7   1      12981.95      13330.21       103.78 o                         
  -2  -7   1       3002.72       3255.15        41.30 o                         
  -1  -7   1       1006.79        982.61        25.73 o                         
   0  -7   1        101.42          9.30        12.56 o                         
   1  -7   1       3474.58       4870.04        68.97 o                         
   2  -7   1       8952.20       8458.08        76.66 o                         
   3  -7   1       5957.06       5626.37        67.06 o                         
   4  -7   1       6257.61       6681.46        67.08 o                         
   5  -7   1      16766.56      16768.29       186.35 o                         
   6  -7   1       7523.24       7912.12        80.60 o                         
   7  -7   1        747.49        696.70        35.16 o                         
   8  -7   1       1399.47       1220.34        43.02 o                         
   9  -7   1        702.80        982.70        53.57 o                         
  10  -7   1        783.36        848.45        40.86 o                         
  11  -7   1         53.72          4.60        39.57 o                         
  12  -7   1        226.70        161.68        46.17 o                         
  13  -7   1       1267.68       1194.85        71.25 o                         
  14  -7   1       1003.22       1002.97        81.46 o                         
  15  -7   1         82.74        143.09        74.41 o                         
 -19  -6   1          3.90         70.77        94.65 o                         
 -18  -6   1         54.76        -57.08        65.47 o                         
 -17  -6   1        151.22        174.37        64.39 o                         
 -16  -6   1         85.74         49.05        37.63 o                         
 -15  -6   1        777.39        919.91        46.81 o                         
 -14  -6   1        935.32        967.99        54.72 o                         
 -13  -6   1         25.68         72.02        25.15 o                         
 -12  -6   1        490.37        466.59        27.98 o                         
 -11  -6   1       2530.65       2544.46        56.41 o                         
 -10  -6   1       2005.79       2162.21        36.86 o                         
  -9  -6   1       2610.81       2589.01        38.25 o                         
  -8  -6   1         48.55         65.24        12.80 o                         
  -7  -6   1      13466.77      15123.88       113.50 o                         
  -6  -6   1      22173.78      23229.47       171.13 o                         
  -5  -6   1      16514.52      17353.72       135.99 o                         
  -4  -6   1       6775.76       7014.46        69.17 o                         
  -3  -6   1         13.48         72.34        11.86 o                         
  -2  -6   1       1721.93       1548.28        38.47 o                         
  -1  -6   1       1863.09       2067.04        36.42 o                         
   0  -6   1       4231.56       3669.00        39.18 o                         
   1  -6   1       1577.14       1687.50        31.58 o                         
   2  -6   1       9109.19       9211.27        76.81 o                         
   3  -6   1         87.01         98.85        13.60 o                         
   4  -6   1       8556.36       8304.20        77.03 o                         
   5  -6   1      17493.25      17855.84       145.96 o                         
   6  -6   1       3991.20       3716.86        45.60 o                         
   7  -6   1          3.41        121.66        22.26 o                         
   8  -6   1       4139.02       4483.49        67.94 o                         
   9  -6   1       6477.64       6643.49        86.99 o                         
  10  -6   1       4930.09       4912.26        80.92 o                         
  11  -6   1        403.49        329.34        35.87 o                         
  12  -6   1         53.27        148.37        45.89 o                         
  13  -6   1        317.20        284.74        54.54 o                         
  14  -6   1        417.98        438.35        67.22 o                         
  15  -6   1         29.84        -25.29        67.07 o                         
  16  -6   1          8.45         82.86        77.84 o                         
 -19  -5   1        198.70        202.92       101.56 o                         
 -18  -5   1        530.85        499.76        70.14 o                         
 -17  -5   1        603.16        724.71        56.10 o                         
 -16  -5   1        851.95        766.47        49.29 o                         
 -15  -5   1          4.78        -31.26        40.16 o                         
 -14  -5   1        207.50        348.60        38.47 o                         
 -13  -5   1         88.81        127.89        27.10 o                         
 -12  -5   1        637.93        507.43        27.03 o                         
 -11  -5   1        186.87        273.55        22.90 o                         
 -10  -5   1       1567.54       2091.80        45.55 o                         
  -9  -5   1       8876.66       8942.67        81.45 o                         
  -8  -5   1       6086.12       6395.33        62.54 o                         
  -7  -5   1       7814.99       8216.61        68.74 o                         
  -6  -5   1       7628.31       8738.73        70.36 o                         
  -5  -5   1       2577.67       2911.97        35.26 o                         
  -4  -5   1        483.27        394.74        28.39 o                         
  -3  -5   1      28697.82      31461.47       220.96 o                         
  -2  -5   1      19165.76      20110.00       157.30 o                         
  -1  -5   1      34488.03      36079.07       251.38 o                         
   0  -5   1       1257.61       1077.38        23.52 o                         
   1  -5   1       2620.86       2692.94        32.93 o                         
   2  -5   1      16389.69      15072.31       113.47 o                         
   3  -5   1       1767.99       1402.63        27.95 o                         
   4  -5   1        817.32       1047.42        26.72 o                         
   5  -5   1        121.76        122.84        13.68 o                         
   6  -5   1        237.95        281.24        18.65 o                         
   7  -5   1       1334.65       1192.62        38.35 o                         
   8  -5   1       8280.88       8036.28        96.97 o                         
   9  -5   1       6860.94       7080.55        91.01 o                         
  10  -5   1       6021.80       6013.48        85.20 o                         
  11  -5   1        474.48        571.06        36.68 o                         
  12  -5   1         23.80         -9.32        40.05 o                         
  13  -5   1          0.20         66.70        46.73 o                         
  14  -5   1         35.94         86.11        61.45 o                         
  15  -5   1         53.03         10.49        62.44 o                         
  16  -5   1        491.78        327.15        76.86 o                         
 -19  -4   1        235.91         75.70        93.52 o                         
 -18  -4   1        188.99        143.96        87.74 o                         
 -17  -4   1         28.05         60.31        68.78 o                         
 -16  -4   1         72.74         39.21        42.20 o                         
 -15  -4   1        674.13        614.45        43.39 o                         
 -14  -4   1       1017.43        904.34        39.38 o                         
 -13  -4   1        414.29        429.66        26.91 o                         
 -12  -4   1       1655.93       1634.58        43.82 o                         
 -11  -4   1       1228.63       1357.94        37.47 o                         
 -10  -4   1       4445.81       4895.43        56.45 o                         
  -9  -4   1       2012.77       2195.67        37.28 o                         
  -8  -4   1        670.14        627.93        20.78 o                         
  -7  -4   1      10992.66      11834.02        95.58 o                         
  -6  -4   1       2011.34       2597.79        34.73 o                         
  -5  -4   1        541.73        809.25        19.28 o                         
  -4  -4   1       2928.75       2712.36        31.35 o                         
  -3  -4   1      42095.99      40848.13       293.32 o                         
  -2  -4   1       3190.82       2867.48        32.71 o                         
  -1  -4   1      27717.43      26633.37       186.35 o                         
   0  -4   1       7525.15       7119.10        59.76 o                         
   1  -4   1      17093.97      18011.79       135.23 o                         
   2  -4   1       1520.09       2551.24        99.12 o                         
   3  -4   1       1474.42       2100.17        52.73 o                         
   4  -4   1      30241.59      29567.08       211.72 o                         
   5  -4   1       5991.07       5706.87        52.47 o                         
   6  -4   1       3219.21       2655.01        34.57 o                         
   7  -4   1       1579.79       2105.84        45.43 o                         
   8  -4   1       1384.50       1568.08        44.11 o                         
   9  -4   1         57.54         87.01        23.11 o                         
  10  -4   1        533.06        795.13        36.60 o                         
  11  -4   1        427.49        403.64        33.54 o                         
  12  -4   1        613.89        756.33        44.08 o                         
  13  -4   1        637.06        646.16        49.60 o                         
  14  -4   1        901.16        808.33        75.01 o                         
  15  -4   1        193.50        165.74        57.99 o                         
  16  -4   1        532.62        629.46        77.57 o                         
  17  -4   1        466.60        489.43        85.45 o                         
 -19  -3   1        100.40        233.35       144.11 o                         
 -18  -3   1         14.93         21.23       117.46 o                         
 -17  -3   1         11.86         83.04        48.04 o                         
 -16  -3   1          5.80         31.87        38.46 o                         
 -15  -3   1         93.31        182.41        38.14 o                         
 -14  -3   1        308.88        295.07        29.18 o                         
 -13  -3   1        160.90        153.39        29.81 o                         
 -12  -3   1       2784.66       2997.40        51.74 o                         
 -11  -3   1        325.02        492.31        24.62 o                         
 -10  -3   1       3208.35       3168.49        45.64 o                         
  -9  -3   1        403.72        585.96        34.60 o                         
  -8  -3   1        527.98        422.79        16.89 o                         
  -7  -3   1       1222.60       1031.28        29.39 o                         
  -6  -3   1       2647.74       2885.73        32.56 o                         
  -5  -3   1       4574.96       4433.24        42.48 o                         
  -4  -3   1       2878.78       2419.75        26.20 o                         
  -3  -3   1       8352.12       8845.85        80.55 o                         
  -2  -3   1        746.26        259.94        11.46 o                         
  -1  -3   1       8232.92       9611.35        73.58 o                         
   0  -3   1         29.97        103.80         9.39 o                         
   1  -3   1      16754.27      15675.55       116.92 o                         
   2  -3   1       7936.77       8312.03        67.90 o                         
   3  -3   1      13510.12      12553.41        98.54 o                         
   4  -3   1       9001.87       7240.51        60.92 o                         
   5  -3   1       4106.72       4136.51        49.41 o                         
   6  -3   1         15.27        270.91        24.37 o                         
   7  -3   1       1876.44       2493.05        38.97 o                         
   8  -3   1      11274.45      11299.69       108.55 o                         
   9  -3   1       1255.68       1313.68        43.81 o                         
  10  -3   1       6099.62       5710.90        78.84 o                         
  11  -3   1       2402.80       3098.19        66.26 o                         
  12  -3   1       1148.53       1156.49        51.89 o                         
  13  -3   1       1068.03        969.12        49.57 o                         
  14  -3   1        778.50        805.32        65.46 o                         
  15  -3   1         50.78         23.99        76.65 o                         
  16  -3   1          6.56        -33.99        64.38 o                         
  17  -3   1         24.31        -35.61        74.45 o                         
 -19  -2   1         68.01         -6.83        95.55 o                         
 -18  -2   1        169.57        216.27        84.48 o                         
 -17  -2   1         14.29         78.44        59.48 o                         
 -16  -2   1          8.52          7.33        38.49 o                         
 -15  -2   1         67.20         45.49        30.56 o                         
 -14  -2   1        208.36        234.48        28.02 o                         
 -13  -2   1        423.44        458.88        26.90 o                         
 -12  -2   1       1081.60       1125.01        51.86 o                         
 -11  -2   1          1.24         39.54        18.51 o                         
 -10  -2   1        473.09        454.85        20.78 o                         
  -9  -2   1       2488.93       2399.18        38.22 o                         
  -8  -2   1       6740.75       6024.52        58.23 o                         
  -7  -2   1       8753.50       9736.60        80.41 o                         
  -6  -2   1       6677.51       7362.44        62.48 o                         
  -5  -2   1      17482.72      15509.57       110.09 o                         
  -4  -2   1       2177.53       2420.10        26.99 o                         
  -3  -2   1      28993.74      26109.89       300.34 o                         
  -2  -2   1       6476.39       5540.17        41.06 o                         
  -1  -2   1        185.33        135.33         6.72 o                         
   0  -2   1       3929.76       4663.00        64.39 o                         
   1  -2   1       1812.76       1446.57        17.23 o                         
   2  -2   1       9913.38       9286.68       106.11 o                         
   3  -2   1        707.80        780.00        20.78 o                         
   4  -2   1       4568.57       5768.10        52.55 o                         
   5  -2   1        361.36        315.22        16.77 o                         
   6  -2   1        344.11        192.91        14.50 o                         
   7  -2   1       5469.89       5140.28        59.29 o                         
   8  -2   1      10146.75       9858.47        94.19 o                         
   9  -2   1       4317.57       4462.96        56.62 o                         
  10  -2   1       1416.47       1566.35        40.48 o                         
  11  -2   1       2822.16       2772.34        64.72 o                         
  12  -2   1         12.10        129.91        28.88 o                         
  13  -2   1         14.23         19.93        36.62 o                         
  14  -2   1        163.86        173.68        44.32 o                         
  15  -2   1        178.84        147.73        50.96 o                         
  16  -2   1        171.23        154.68        80.58 o                         
  17  -2   1        504.23        475.63        79.18 o                         
  18  -2   1        194.98        168.69        83.65 o                         
 -18  -1   1        401.33        350.42        84.54 o                         
 -17  -1   1         63.62        -60.97        60.97 o                         
 -16  -1   1          2.75        -25.37        49.08 o                         
 -15  -1   1         12.85        -34.22        34.22 o                         
 -14  -1   1         30.79         30.77        27.19 o                         
 -13  -1   1         17.36         61.29        23.31 o                         
 -12  -1   1        107.71        228.66        23.79 o                         
 -11  -1   1        120.98        181.04        20.72 o                         
 -10  -1   1        118.26        138.26        16.99 o                         
  -9  -1   1       5431.31       5554.87        58.02 o                         
  -8  -1   1        480.72       1302.81        39.77 o                         
  -7  -1   1       2388.30       2748.81        37.46 o                         
  -6  -1   1       1210.71       2442.26        62.83 o                         
  -5  -1   1         76.48        393.83        26.14 o                         
  -4  -1   1      10543.99       7820.98       110.27 o                         
  -3  -1   1      12905.81      12873.38       185.48 o                         
  -2  -1   1         55.92        139.02         6.63 o                         
   2  -1   1      34560.75      30599.59       210.44 o                         
   3  -1   1       8238.63       8368.29        76.63 o                         
   5  -1   1       2749.76       4364.31        56.68 o                         
   6  -1   1      10877.78      11387.93        90.63 o                         
   7  -1   1         36.89         51.82        12.89 o                         
   8  -1   1        760.98        768.62        43.74 o                         
   9  -1   1       7852.04       7228.31        74.44 o                         
  10  -1   1       7938.59       7795.62        79.68 o                         
  11  -1   1        186.83        211.90        23.73 o                         
  12  -1   1        206.63        471.86        32.44 o                         
  13  -1   1          5.44        -18.57        32.02 o                         
  14  -1   1         54.05         68.15        37.25 o                         
  15  -1   1       1263.84       1260.34        60.67 o                         
  16  -1   1        668.23        603.99        63.75 o                         
  17  -1   1        926.15       1186.52        91.19 o                         
  18  -1   1        141.67        220.63        81.75 o                         
 -18   0   1          1.61        139.79        90.35 o                         
 -17   0   1          8.91         44.85        68.01 o                         
 -16   0   1         33.82         57.11        51.02 o                         
 -15   0   1        145.20        199.26        43.28 o                         
 -14   0   1        388.25        434.72        40.64 o                         
 -13   0   1        287.52        305.90        24.95 o                         
 -12   0   1       3540.36       3670.31        54.37 o                         
 -11   0   1         42.65         64.57        18.80 o                         
 -10   0   1       5317.20       4773.35        53.96 o                         
  -9   0   1        833.02        762.21        23.08 o                         
  -8   0   1       1203.75       1036.13        28.21 o                         
  -7   0   1       6587.85       5955.61        56.31 o                         
  -6   0   1      25264.51      23327.22       175.70 o                         
  -5   0   1      13295.83      11866.50        93.93 o                         
  -4   0   1        847.93       1357.07        54.76 o                         
  -3   0   1      18074.12      14695.08       193.76 o                         
  -2   0   1       5866.33       4577.58        43.81 o                         
   2   0   1      29096.53      24932.04       278.09 o                         
   4   0   1      33513.18      29642.39       277.68 o                         
   5   0   1      31828.90      29859.24       219.13 o                         
   6   0   1      17507.83      17300.72       129.22 o                         
   7   0   1        878.88       1229.34        29.01 o                         
   8   0   1        466.33        750.91        33.11 o                         
   9   0   1       1348.08       1442.43        32.28 o                         
  10   0   1       4423.58       4485.04        52.93 o                         
  11   0   1        153.77         63.99        19.86 o                         
  12   0   1       7985.60       8164.71        83.39 o                         
  13   0   1        803.01        789.69        32.86 o                         
  14   0   1        643.28        617.24        35.41 o                         
  15   0   1        791.76        804.49        55.60 o                         
  16   0   1        470.62        492.04        56.71 o                         
  17   0   1        122.07        110.48        69.43 o                         
  18   0   1         28.65         40.64        82.15 o                         
 -18   1   1        103.47        103.03        84.23 o                         
 -17   1   1        340.19        360.05        73.60 o                         
 -16   1   1        256.97        287.41       104.37 o                         
 -15   1   1        722.28        750.06        53.71 o                         
 -14   1   1         18.94         80.76        42.16 o                         
 -13   1   1         48.16         24.87        31.23 o                         
 -12   1   1        275.79        261.95        29.39 o                         
 -11   1   1       2920.42       3275.93        59.35 o                         
 -10   1   1       9236.11       8670.00        79.10 o                         
  -9   1   1       3205.85       3189.28        42.35 o                         
  -8   1   1       1575.00       1709.60        30.77 o                         
  -7   1   1       7866.16       7793.77        68.45 o                         
  -6   1   1      10101.07      12279.55        95.76 o                         
  -5   1   1        778.80       1455.05        32.18 o                         
  -4   1   1       4264.13       4687.56        41.47 o                         
  -3   1   1       8421.26       8369.80        73.88 o                         
  -2   1   1      16161.81      17968.57       143.49 o                         
   2   1   1       4279.99       3101.07        40.13 o                         
   3   1   1       9450.83      11595.58        91.60 o                         
   4   1   1      48918.41      44283.21       317.20 o                         
   5   1   1        677.81       1027.76        47.46 o                         
   7   1   1       2701.35       4094.95        44.98 o                         
   8   1   1      11919.56      11909.30        97.69 o                         
   9   1   1       4590.59       4243.64        62.00 o                         
  10   1   1       1532.54       1442.72        34.71 o                         
  11   1   1       3259.84       3489.12        52.07 o                         
  12   1   1       4113.46       4728.73        61.68 o                         
  13   1   1        646.15        714.35        35.07 o                         
  14   1   1          1.21          6.78        25.87 o                         
  15   1   1        145.01        143.25        32.73 o                         
  16   1   1         62.26         78.00        50.04 o                         
  17   1   1         12.70         10.90        64.76 o                         
  18   1   1        133.57         42.21        71.50 o                         
 -18   2   1        295.83        282.57        88.77 o                         
 -17   2   1        113.34         67.14       107.04 o                         
 -16   2   1         37.07         49.25        61.99 o                         
 -15   2   1        226.27        315.97        52.12 o                         
 -14   2   1         19.75         45.34        41.73 o                         
 -13   2   1         89.19         57.27        34.70 o                         
 -12   2   1         16.02        103.30        28.39 o                         
 -11   2   1       5771.27       5948.54        81.82 o                         
 -10   2   1       1244.83       1139.77        51.24 o                         
  -9   2   1       2194.61       2374.04        47.49 o                         
  -8   2   1        625.90       1070.38        35.91 o                         
  -7   2   1        210.16        277.34        19.20 o                         
  -6   2   1       7143.65       7931.51        76.53 o                         
  -5   2   1       1091.67        937.69        27.14 o                         
  -4   2   1         14.26         45.13        11.73 o                         
  -3   2   1      12087.32       9921.64        82.88 o                         
  -2   2   1      13107.62      14044.88       235.65 o                         
  -1   2   1       4132.26       6137.15        46.24 o                         
   0   2   1      15074.30      13009.99       123.93 o                         
   1   2   1       1866.40       2256.88        43.54 o                         
   2   2   1        119.83        122.03         7.25 o                         
   3   2   1      21488.75      20479.36       193.97 o                         
   4   2   1        588.23        638.83        23.52 o                         
   5   2   1       2533.40       3477.93        49.87 o                         
   6   2   1       7226.26       8698.28        71.79 o                         
   7   2   1      10718.63      12327.03        97.77 o                         
   8   2   1       7665.51       7087.07        69.30 o                         
   9   2   1       4268.44       4612.88        57.24 o                         
  10   2   1       1124.30       1262.26        35.12 o                         
  11   2   1       4149.98       4519.34        60.76 o                         
  12   2   1         99.45        157.82        22.61 o                         
  13   2   1        922.66        991.45        33.96 o                         
  14   2   1        260.43        285.48        28.99 o                         
  15   2   1        122.85         82.33        31.14 o                         
  16   2   1         20.92          1.89        39.02 o                         
  17   2   1        258.52        227.22        50.77 o                         
  18   2   1         80.61        123.64        73.01 o                         
  19   2   1        132.85        -93.71        93.71 o                         
 -17   3   1         26.51         55.06        74.98 o                         
 -16   3   1         46.07        -37.56        64.46 o                         
 -15   3   1         18.63         23.47        53.69 o                         
 -14   3   1        722.54        644.12        49.85 o                         
 -13   3   1       2359.70       2267.71        79.75 o                         
 -12   3   1       1202.27       1260.95        45.38 o                         
 -11   3   1       3443.04       3388.44        67.18 o                         
 -10   3   1         37.09         30.66        22.96 o                         
  -9   3   1        244.63        157.90        22.34 o                         
  -8   3   1       4385.77       4374.54        59.08 o                         
  -7   3   1        560.07        629.76        41.61 o                         
  -6   3   1        789.39       1155.89        34.17 o                         
  -5   3   1       1497.90       1614.46        31.30 o                         
  -4   3   1      16644.70      15507.48       122.66 o                         
  -3   3   1       9252.20      10247.25        82.03 o                         
  -2   3   1      31302.43      30819.49       206.43 o                         
  -1   3   1       6120.20       6630.90        52.10 o                         
   0   3   1      85863.05      75850.62       655.66 o                         
   1   3   1       3360.88       2825.83        29.40 o                         
   2   3   1         15.07         48.96         7.41 o                         
   3   3   1       2821.55       1944.81        36.22 o                         
   4   3   1      20296.03      20597.37       167.36 o                         
   5   3   1      17651.27      15876.55       117.63 o                         
   6   3   1       2198.00       2119.89        30.17 o                         
   7   3   1        922.22       1063.61        26.52 o                         
   8   3   1         52.53         70.82        14.22 o                         
   9   3   1       2425.27       2429.45        41.67 o                         
  10   3   1         85.05        170.21        18.86 o                         
  11   3   1       2577.52       2684.70        47.02 o                         
  12   3   1       1898.56       2017.75        47.58 o                         
  13   3   1       1261.51       1284.84        45.76 o                         
  14   3   1        545.06        663.51        35.76 o                         
  15   3   1        571.89        433.87        34.86 o                         
  16   3   1        145.27         98.95        40.88 o                         
  17   3   1        345.76        443.48        64.03 o                         
  18   3   1         64.43        154.45        83.00 o                         
  19   3   1          2.12          0.33       117.65 o                         
 -17   4   1        803.01       1003.99        95.78 o                         
 -16   4   1        513.92        525.72        74.46 o                         
 -15   4   1        520.58        537.57        68.63 o                         
 -14   4   1        665.49        541.26        58.73 o                         
 -13   4   1       1512.35       1465.09       102.45 o                         
 -12   4   1       1199.69       1439.44        54.32 o                         
 -11   4   1        827.42        790.57        37.49 o                         
 -10   4   1        798.03        730.58        33.07 o                         
  -9   4   1        345.29        359.09        25.32 o                         
  -8   4   1        186.94        239.94        22.01 o                         
  -7   4   1       1713.33       1704.24        40.05 o                         
  -6   4   1      10075.27      10040.87        99.02 o                         
  -5   4   1       9178.94       9200.27        82.22 o                         
  -4   4   1      16171.30      15192.33       121.06 o                         
  -3   4   1      13649.70      12411.78        91.03 o                         
  -2   4   1          3.76        223.43        14.14 o                         
  -1   4   1      17290.51      18490.46       132.53 o                         
   0   4   1       3332.98       2972.17        76.97 o                         
   1   4   1      71504.88      73895.74       737.57 o                         
   2   4   1      37684.56      34770.63       283.31 o                         
   3   4   1       5783.23       5397.37        44.50 o                         
   4   4   1      33966.96      32255.04       234.40 o                         
   5   4   1        129.01        115.69        11.86 o                         
   6   4   1        986.17        925.97        25.58 o                         
   7   4   1       3572.89       4235.45        48.78 o                         
   8   4   1         39.09        180.82        15.94 o                         
   9   4   1       1034.95       1357.20        33.68 o                         
  10   4   1       1163.26       1171.81        32.54 o                         
  11   4   1        971.89        900.98        29.72 o                         
  12   4   1       2900.48       3532.18        56.74 o                         
  13   4   1       1551.57       2023.80        51.33 o                         
  14   4   1       1935.04       1887.38        61.72 o                         
  15   4   1       1462.06       1416.02        49.21 o                         
  16   4   1         91.25        283.66        39.55 o                         
  17   4   1         53.59        160.93        49.44 o                         
  18   4   1          7.59        -52.25        66.80 o                         
  19   4   1         66.57         10.12        94.95 o                         
 -16   5   1        416.22        429.82        77.12 o                         
 -15   5   1        127.94        140.60        65.84 o                         
 -14   5   1        208.92        253.33        55.16 o                         
 -13   5   1          2.83        136.54        46.29 o                         
 -12   5   1         68.85         92.38        39.13 o                         
 -11   5   1        381.28        412.83        34.25 o                         
 -10   5   1       4234.34       4270.54        72.54 o                         
  -9   5   1        345.78        472.84        28.48 o                         
  -8   5   1       1296.87       1381.75        43.90 o                         
  -7   5   1       4595.64       4504.49        60.55 o                         
  -6   5   1       5965.40       5940.84        65.53 o                         
  -5   5   1        682.59        868.22        29.37 o                         
  -4   5   1       2582.98       2282.45        32.73 o                         
  -3   5   1       3159.82       2641.69        31.47 o                         
  -2   5   1        889.18        429.96        15.88 o                         
  -1   5   1         52.18        110.63        14.15 o                         
   0   5   1      35481.33      35072.37       244.43 o                         
   1   5   1      28741.27      26772.94       205.04 o                         
   2   5   1       3531.63       4205.07        47.84 o                         
   3   5   1      11866.10      12118.16       105.22 o                         
   4   5   1       3891.78       4554.33        47.03 o                         
   5   5   1       2242.91       1898.71        29.15 o                         
   6   5   1      15663.97      16517.87       120.03 o                         
   7   5   1      22621.41      23413.54       232.47 o                         
   8   5   1       7890.70       8583.71        83.20 o                         
   9   5   1       5853.09       5345.26        58.34 o                         
  10   5   1        736.75        988.62        55.94 o                         
  11   5   1         81.92        163.72        21.94 o                         
  12   5   1          3.85         62.27        23.29 o                         
  13   5   1         19.12        214.64        27.64 o                         
  14   5   1        508.51        496.78        38.20 o                         
  15   5   1         89.37         -4.68        33.15 o                         
  16   5   1        284.11        295.17        47.17 o                         
  17   5   1        336.63        330.98        52.92 o                         
  18   5   1        614.97        571.72        73.44 o                         
  19   5   1        292.47        350.37        94.40 o                         
 -16   6   1          0.39         -8.65        75.97 o                         
 -15   6   1         18.87         20.07        66.15 o                         
 -14   6   1         59.68         67.07        68.48 o                         
 -13   6   1        390.83        477.86        57.52 o                         
 -12   6   1        115.68        152.45        46.44 o                         
 -11   6   1        453.65        503.21        38.40 o                         
 -10   6   1       2783.03       2650.45        65.44 o                         
  -9   6   1       1649.13       1527.26        52.34 o                         
  -8   6   1       4151.60       4329.22        65.99 o                         
  -7   6   1       1440.53       1592.46        42.78 o                         
  -6   6   1        399.36        516.02        24.34 o                         
  -5   6   1       7609.26       7434.87        86.73 o                         
  -4   6   1        117.45        106.87        13.08 o                         
  -3   6   1        189.24        118.42        14.19 o                         
  -2   6   1      12048.37      12328.77        96.50 o                         
  -1   6   1       6978.39       6350.63        58.90 o                         
   0   6   1      16063.03      17083.96       126.18 o                         
   1   6   1        332.01        751.20        47.21 o                         
   2   6   1       4088.38       3781.99        38.91 o                         
   3   6   1       5708.38       5093.96        54.62 o                         
   4   6   1       1881.05       2857.44        39.46 o                         
   5   6   1        441.96        354.19        14.97 o                         
   6   6   1       4235.08       4034.90        44.88 o                         
   7   6   1      18698.13      19273.50       140.73 o                         
   8   6   1       5375.19       5033.02        55.54 o                         
   9   6   1       2656.07       2803.21        43.95 o                         
  10   6   1        297.02        436.67        22.09 o                         
  11   6   1       4137.32       4631.42        63.26 o                         
  12   6   1       1769.55       2131.20        50.55 o                         
  13   6   1        112.97        242.67        27.95 o                         
  14   6   1       1024.00        894.71        44.78 o                         
  15   6   1        820.68        671.08        40.11 o                         
  16   6   1        192.52        172.35        41.48 o                         
  17   6   1        300.02        244.04        46.64 o                         
  18   6   1         69.54          4.03        66.48 o                         
  19   6   1         34.25        -73.40        87.47 o                         
 -15   7   1         15.22        183.11        72.21 o                         
 -14   7   1        368.02        272.91        89.58 o                         
 -13   7   1        736.90        690.84        69.68 o                         
 -12   7   1         19.62         56.96        44.50 o                         
 -11   7   1        161.34         54.68        43.29 o                         
 -10   7   1        244.17        425.63        43.97 o                         
  -9   7   1          1.44        106.40        28.86 o                         
  -8   7   1       2879.42       3004.27        60.26 o                         
  -7   7   1       1263.60       1144.83        40.55 o                         
  -6   7   1       7742.42       7420.91        79.23 o                         
  -5   7   1      10627.59      11071.10        95.62 o                         
  -4   7   1      11790.04      11739.90        97.17 o                         
  -3   7   1      14273.17      15181.86       144.20 o                         
  -2   7   1       4356.54       4481.19        47.97 o                         
  -1   7   1      11078.51      12603.88       105.25 o                         
   0   7   1          1.54         11.23        11.74 o                         
   1   7   1        170.00        142.22        12.73 o                         
   2   7   1       4394.26       4971.39        68.67 o                         
   3   7   1       2994.01       4120.67        64.04 o                         
   4   7   1       7209.09       7779.71        70.18 o                         
   5   7   1       9377.41       8595.13        73.88 o                         
   6   7   1        203.84        103.87        14.17 o                         
   7   7   1       5900.05       6798.38        66.40 o                         
   8   7   1       6602.76       6435.18        63.70 o                         
   9   7   1       1032.37       1091.83        29.24 o                         
  10   7   1        543.69        371.04        19.19 o                         
  11   7   1       1289.59       1544.78        37.82 o                         
  12   7   1         18.01         15.92        20.41 o                         
  13   7   1        659.56        787.95        31.32 o                         
  14   7   1        115.04         37.77        30.65 o                         
  15   7   1          5.12         25.87        33.33 o                         
  16   7   1         31.25          3.09        35.32 o                         
  17   7   1        499.64        545.50        72.35 o                         
  18   7   1         19.62         80.45        68.69 o                         
  19   7   1        102.21         40.78        76.19 o                         
 -15   8   1         81.73        116.70        77.77 o                         
 -14   8   1         71.87         43.60        68.35 o                         
 -13   8   1         32.18         68.00        61.27 o                         
 -12   8   1        128.66         29.47        51.35 o                         
 -11   8   1        699.10        543.16        50.59 o                         
 -10   8   1       2909.04       3212.94        95.05 o                         
  -9   8   1       1620.22       2122.77        63.53 o                         
  -8   8   1       6336.96       6233.16        81.35 o                         
  -7   8   1       2367.57       2193.33        65.71 o                         
  -6   8   1       3975.93       3884.71        55.10 o                         
  -5   8   1       4119.31       4683.48        58.83 o                         
  -4   8   1       2113.86       2272.25        38.27 o                         
  -3   8   1       2606.02       2687.11        39.43 o                         
  -2   8   1         45.71        123.79        15.28 o                         
  -1   8   1       5456.28       5644.84        56.39 o                         
   0   8   1      14964.68      15311.89       123.42 o                         
   1   8   1      37146.34      40025.74       354.29 o                         
   2   8   1      39505.21      43265.16       305.16 o                         
   3   8   1      30471.16      32260.80       222.62 o                         
   4   8   1      24242.70      25065.89       199.31 o                         
   5   8   1        693.44        553.51        36.53 o                         
   6   8   1        240.91        385.69        19.59 o                         
   7   8   1       2161.71       2609.73        76.75 o                         
   8   8   1        573.15        673.06        24.77 o                         
   9   8   1        196.12        205.49        21.45 o                         
  10   8   1        479.67        546.96        27.53 o                         
  11   8   1       2270.25       2165.91        42.05 o                         
  12   8   1         29.06         33.96        20.90 o                         
  13   8   1       1593.34       1483.29        58.92 o                         
  14   8   1       1287.13       1379.43        61.80 o                         
  15   8   1          9.06        108.04        34.37 o                         
  16   8   1        153.92        154.37        57.96 o                         
  17   8   1         11.04         82.55        65.74 o                         
  18   8   1        178.24        178.12        85.93 o                         
  19   8   1        125.15        371.60        86.61 o                         
 -14   9   1         12.24        -14.10        71.51 o                         
 -13   9   1         11.30         69.41        82.25 o                         
 -12   9   1        490.32        368.08        61.82 o                         
 -11   9   1        299.76        281.94        58.85 o                         
 -10   9   1       3277.20       3800.24       116.33 o                         
  -9   9   1       3025.87       3234.30        88.39 o                         
  -8   9   1       1206.00       1138.65        42.45 o                         
  -7   9   1        345.24        406.97        31.02 o                         
  -6   9   1       3001.68       3111.12        61.17 o                         
  -5   9   1       1732.48       1858.46        45.62 o                         
  -4   9   1       4351.03       4218.19        52.68 o                         
  -3   9   1         80.95         72.83        16.46 o                         
  -2   9   1       5022.71       5123.36        57.71 o                         
  -1   9   1      14384.67      13900.93       108.04 o                         
   0   9   1      14128.51      14345.02       123.53 o                         
   1   9   1      21766.75      22655.12       175.90 o                         
   2   9   1       4505.65       4558.05        50.85 o                         
   3   9   1        451.72       1137.10        33.65 o                         
   4   9   1       5130.43       5969.52        61.43 o                         
   5   9   1      20475.40      21155.34       166.49 o                         
   6   9   1      11799.16      11711.83        99.57 o                         
   7   9   1      14017.08      14547.38       124.19 o                         
   8   9   1      11627.15      12006.41       112.86 o                         
   9   9   1       3395.54       3254.14        46.70 o                         
  10   9   1       1827.04       1863.90        42.51 o                         
  11   9   1         81.88        226.63        21.09 o                         
  12   9   1        620.51        581.68        26.93 o                         
  13   9   1        126.84        160.30        23.99 o                         
  14   9   1         71.48         82.22        39.01 o                         
  15   9   1       1427.07       1443.72        94.92 o                         
  16   9   1        655.58        856.97        69.80 o                         
  17   9   1        171.36        191.67        76.92 o                         
  18   9   1         69.84        -36.69        79.98 o                         
  19   9   1          2.91        -88.61        88.61 o                         
 -14  10   1         91.99         28.87        89.85 o                         
 -13  10   1        435.06        606.04        90.37 o                         
 -12  10   1        477.34        480.43        78.96 o                         
 -11  10   1        313.46        231.56        57.85 o                         
 -10  10   1        687.70        561.12        55.29 o                         
  -9  10   1        622.21        599.03        53.44 o                         
  -8  10   1        342.99        285.05        39.66 o                         
  -7  10   1        635.89        733.09        48.96 o                         
  -6  10   1       3527.55       4006.21        64.47 o                         
  -5  10   1       6400.15       6829.27        81.54 o                         
  -4  10   1       3642.04       3620.81        53.02 o                         
  -3  10   1        346.51        335.28        21.36 o                         
  -2  10   1       2825.72       3037.59        43.76 o                         
  -1  10   1       1474.06       1332.44        31.91 o                         
   0  10   1         89.37        156.24        15.88 o                         
   1  10   1        319.59        349.51        20.36 o                         
   2  10   1        156.43        199.70        18.22 o                         
   3  10   1       6345.95       6606.27        62.24 o                         
   4  10   1       9729.79      10167.74        87.68 o                         
   5  10   1       3663.68       3789.74        46.07 o                         
   6  10   1         96.68         73.64        16.56 o                         
   7  10   1       4953.12       5082.72        62.03 o                         
   8  10   1       3434.30       3799.68        56.03 o                         
   9  10   1        219.20        191.56        20.37 o                         
  10  10   1       2956.57       3058.32        49.58 o                         
  11  10   1       3339.55       3741.39        56.01 o                         
  12  10   1       2485.55       2496.66        48.82 o                         
  13  10   1        969.81        937.20        42.81 o                         
  14  10   1        424.03        433.52        47.83 o                         
  15  10   1        444.87        475.52        54.07 o                         
  16  10   1         15.21        128.71        66.68 o                         
  17  10   1          3.35         19.91        67.28 o                         
  18  10   1          0.18        120.42       111.43 o                         
  19  10   1        549.77        495.91       104.27 o                         
 -13  11   1        238.99        235.17        88.45 o                         
 -12  11   1         39.76         51.68        92.65 o                         
 -11  11   1         33.42         30.75        67.87 o                         
 -10  11   1        120.41         92.95        65.06 o                         
  -9  11   1         90.03        101.42        46.70 o                         
  -8  11   1        356.59        285.25        54.76 o                         
  -7  11   1       1549.42       1418.57        56.58 o                         
  -6  11   1        820.66        840.87        34.30 o                         
  -5  11   1       3110.31       2998.37        56.63 o                         
  -4  11   1       2691.85       2734.52        49.57 o                         
  -3  11   1       2615.77       2511.49        46.35 o                         
  -2  11   1        813.47        797.69        27.04 o                         
  -1  11   1        323.41        331.21        19.23 o                         
   0  11   1        130.08        137.75        17.41 o                         
   1  11   1       4714.55       4735.61        60.50 o                         
   2  11   1       7020.58       7049.91        79.65 o                         
   3  11   1       6277.82       5798.29        65.41 o                         
   4  11   1        169.30        171.46        18.04 o                         
   5  11   1         63.35         79.75        16.59 o                         
   6  11   1       1195.11       1190.49        33.35 o                         
   7  11   1       2390.97       2576.85        46.87 o                         
   8  11   1         11.15         22.63        20.74 o                         
   9  11   1        295.21        275.18        24.53 o                         
  10  11   1        565.05        574.61        26.26 o                         
  11  11   1        329.11        462.58        25.99 o                         
  12  11   1        616.63        717.54        43.69 o                         
  13  11   1        526.10        634.23        43.57 o                         
  14  11   1        155.62        218.60        43.81 o                         
  15  11   1        146.14        180.44        50.67 o                         
  16  11   1        658.94        842.94        75.68 o                         
  17  11   1         78.41         72.89        67.16 o                         
  18  11   1         66.92        137.45        86.47 o                         
  19  11   1        604.06        608.39       110.87 o                         
 -12  12   1         73.01        147.11        83.71 o                         
 -11  12   1        244.82        278.51        77.21 o                         
 -10  12   1        483.42        665.32        92.07 o                         
  -9  12   1       1340.99       1267.25        69.46 o                         
  -8  12   1       1729.54       1771.45        78.57 o                         
  -7  12   1         83.07        116.69        29.95 o                         
  -6  12   1       1306.69       1352.58        82.51 o                         
  -5  12   1       4205.94       4309.06        80.94 o                         
  -4  12   1          6.12          4.51        22.62 o                         
  -3  12   1        646.52        523.98        28.65 o                         
  -2  12   1        166.58        199.59        21.61 o                         
  -1  12   1       3398.12       3159.21        47.65 o                         
   0  12   1       1575.91       1844.47        38.48 o                         
   1  12   1       2459.07       2343.22        47.40 o                         
   2  12   1        639.26        639.34        26.44 o                         
   3  12   1       1223.30       1576.89        42.89 o                         
   4  12   1        481.71        469.47        21.95 o                         
   5  12   1       6732.76       6600.61        72.59 o                         
   6  12   1        331.74        297.50        20.66 o                         
   7  12   1         91.21        131.98        20.31 o                         
   8  12   1       1110.82       1136.16        40.17 o                         
   9  12   1       1052.62       1054.77        35.71 o                         
  10  12   1        308.39        296.11        25.17 o                         
  11  12   1        475.01        625.54        28.63 o                         
  12  12   1        120.50        153.06        25.79 o                         
  13  12   1        194.37        164.80        41.00 o                         
  14  12   1         13.27         81.09        48.17 o                         
  15  12   1        246.39        239.35        63.30 o                         
  16  12   1        319.63        296.09        68.27 o                         
  17  12   1         16.86         33.57        70.05 o                         
  18  12   1        207.94        213.21        90.31 o                         
  19  12   1        229.48          9.87       120.35 o                         
 -11  13   1        386.41        503.97        85.66 o                         
 -10  13   1        576.02        565.70       135.08 o                         
  -9  13   1       1010.43       1083.38        87.05 o                         
  -8  13   1        232.21        266.16        63.07 o                         
  -7  13   1        483.76        388.34        32.35 o                         
  -6  13   1        691.43        621.51        38.89 o                         
  -5  13   1          9.86        -28.03        28.03 o                         
  -4  13   1         48.28         33.37        25.59 o                         
  -3  13   1       2761.93       2559.36        50.95 o                         
  -2  13   1       1343.09       1282.79        37.87 o                         
  -1  13   1       1183.25       1575.15        40.00 o                         
   0  13   1       1064.34        954.77        29.86 o                         
   1  13   1         70.85         99.36        22.45 o                         
   2  13   1         63.20         66.23        23.05 o                         
   3  13   1       1918.86       1894.45        44.52 o                         
   4  13   1       6121.17       6321.59        68.40 o                         
   5  13   1      14811.44      15682.17       128.88 o                         
   6  13   1       2889.34       2955.59        54.08 o                         
   7  13   1       4648.64       4967.39        67.17 o                         
   8  13   1       4494.85       4685.41        67.39 o                         
   9  13   1       2273.69       2407.72        59.15 o                         
  10  13   1         32.74        111.95        27.50 o                         
  11  13   1          9.84         90.51        26.46 o                         
  12  13   1        359.49        456.16        33.11 o                         
  13  13   1        123.63        102.71        40.74 o                         
  14  13   1        374.88        251.74        52.89 o                         
  15  13   1       1311.73       1318.30        80.54 o                         
  16  13   1        474.16        386.66        67.47 o                         
  17  13   1          3.70         35.70        80.30 o                         
  18  13   1        202.90        283.97        93.18 o                         
 -11  14   1         11.08         23.28        87.47 o                         
 -10  14   1         18.39        -35.69        80.01 o                         
  -9  14   1        145.43        -25.76        96.58 o                         
  -8  14   1         11.94         -7.94        62.81 o                         
  -7  14   1       2031.87       1835.34        92.63 o                         
  -6  14   1       2844.78       3014.00        82.24 o                         
  -5  14   1       3166.25       3445.08        78.49 o                         
  -4  14   1       3126.15       3066.44        63.22 o                         
  -3  14   1       1648.44       1761.37        64.65 o                         
  -2  14   1        773.56        663.70        36.18 o                         
  -1  14   1        320.24        318.03        31.83 o                         
   0  14   1         91.35         91.67        22.51 o                         
   1  14   1        197.10        179.38        25.61 o                         
   2  14   1        160.92        200.13        25.03 o                         
   3  14   1        288.98        343.14        26.28 o                         
   4  14   1         33.76          0.52        20.71 o                         
   5  14   1         55.80         75.14        21.73 o                         
   6  14   1        176.15        175.79        23.72 o                         
   7  14   1        508.16        684.87        32.83 o                         
   8  14   1        453.37        386.34        27.75 o                         
   9  14   1        896.60       1078.50        39.10 o                         
  10  14   1       3583.70       3702.63        74.19 o                         
  11  14   1       2068.24       2293.80        59.45 o                         
  12  14   1       2388.40       2384.35        62.95 o                         
  13  14   1        404.52        622.75        48.86 o                         
  14  14   1         31.40        -10.78        50.18 o                         
  15  14   1        740.86        679.12        68.51 o                         
  16  14   1         71.45        -24.51       105.79 o                         
  17  14   1        380.35        493.60        90.75 o                         
  18  14   1        126.25        157.25        99.33 o                         
 -10  15   1        208.63        272.54        87.89 o                         
  -9  15   1        674.81        690.79        87.16 o                         
  -8  15   1        689.68        734.05        92.59 o                         
  -7  15   1       2098.61       2070.59       102.05 o                         
  -6  15   1       2035.57       1874.77       106.69 o                         
  -5  15   1       1130.13       1110.18        50.28 o                         
  -4  15   1       1241.13       1292.35        62.37 o                         
  -3  15   1        689.15        606.36        34.59 o                         
  -2  15   1       1933.83       2026.89        55.83 o                         
  -1  15   1       2005.71       2107.20        54.81 o                         
   0  15   1       2091.49       1778.69        55.93 o                         
   1  15   1       1688.78       1683.10        46.52 o                         
   2  15   1       1059.40       1101.43        43.85 o                         
   3  15   1       3073.10       3174.60        55.87 o                         
   4  15   1        840.80        884.77        32.78 o                         
   5  15   1       1058.34        924.74        33.08 o                         
   6  15   1        510.63        543.91        28.80 o                         
   7  15   1         64.60         55.63        25.58 o                         
   8  15   1        815.58        732.73        32.22 o                         
   9  15   1       1444.62       1452.60        50.17 o                         
  10  15   1       1784.66       1780.03        60.90 o                         
  11  15   1        205.99        222.92        40.46 o                         
  12  15   1        269.70        293.32        36.65 o                         
  13  15   1        708.12        684.28        40.39 o                         
  14  15   1        727.85        742.96        70.36 o                         
  15  15   1         69.19        -11.12        60.60 o                         
  16  15   1         10.92        -14.34        63.70 o                         
  17  15   1        311.53        332.90        82.18 o                         
  -9  16   1        454.39        330.83        80.01 o                         
  -8  16   1        253.32        309.77        77.02 o                         
  -7  16   1          2.43         34.89        65.01 o                         
  -6  16   1         22.14        -51.82        51.82 o                         
  -5  16   1        396.84        282.55        46.24 o                         
  -4  16   1        807.49        695.30        59.24 o                         
  -3  16   1       2938.93       3167.41        70.69 o                         
  -2  16   1       5924.87       6044.25        85.96 o                         
  -1  16   1       8226.99       9028.98       102.81 o                         
   0  16   1       4570.88       5098.48        89.09 o                         
   1  16   1       2978.57       2972.04        66.17 o                         
   2  16   1        214.50        212.22        31.74 o                         
   3  16   1          2.13        -24.28        24.28 o                         
   4  16   1         11.54         62.74        26.20 o                         
   5  16   1        424.78        495.25        30.01 o                         
   6  16   1       1235.37       1195.65        46.31 o                         
   7  16   1       1094.40       1119.65        40.21 o                         
   8  16   1        411.18        364.91        31.43 o                         
   9  16   1          7.69        -18.22        31.16 o                         
  10  16   1          7.81         39.61        35.20 o                         
  11  16   1         46.44         71.57        41.92 o                         
  12  16   1        151.57         45.01        42.10 o                         
  13  16   1        169.69        161.64        42.26 o                         
  14  16   1        178.67         96.47        61.41 o                         
  15  16   1          6.84        -16.31        63.55 o                         
  16  16   1        467.80        252.51        82.52 o                         
  17  16   1         80.77        -26.69        83.09 o                         
  -7  17   1        408.14        456.23        77.68 o                         
  -6  17   1       1763.50       1670.29        91.49 o                         
  -5  17   1       1822.03       1968.11        86.22 o                         
  -4  17   1        923.21        973.54        56.22 o                         
  -3  17   1       1202.85       1215.28        56.33 o                         
  -2  17   1       1417.06       1469.30        74.91 o                         
  -1  17   1        715.77        657.19        41.76 o                         
   0  17   1         13.15         66.89        33.24 o                         
   1  17   1          9.09         48.33        32.45 o                         
   2  17   1       1619.56       1489.63        68.01 o                         
   3  17   1       1257.76       1294.38        45.17 o                         
   4  17   1       3616.61       3837.18        87.31 o                         
   5  17   1       4486.65       4876.56        82.39 o                         
   6  17   1       2657.24       2916.93       106.54 o                         
   7  17   1       1321.78       1337.54        46.78 o                         
   8  17   1        107.72        176.26        32.27 o                         
   9  17   1        234.73        204.91        37.05 o                         
  10  17   1        288.40        328.64        44.63 o                         
  11  17   1         13.20         21.28        40.05 o                         
  12  17   1         11.74          1.44        44.56 o                         
  13  17   1        735.47        613.27        56.49 o                         
  14  17   1        660.48        623.21        70.59 o                         
  15  17   1        123.20        131.28        67.24 o                         
  16  17   1        263.33        377.53       104.38 o                         
  -6  18   1        760.88        666.57        94.71 o                         
  -5  18   1        382.82        353.01        83.77 o                         
  -4  18   1         87.37        138.04        51.15 o                         
  -3  18   1        127.03        168.89        47.98 o                         
  -2  18   1        146.92        147.23        61.95 o                         
  -1  18   1        407.30        365.37        52.71 o                         
   0  18   1        157.61        151.60        47.64 o                         
   1  18   1        357.84        352.45        39.57 o                         
   2  18   1       2782.32       2855.26       104.78 o                         
   3  18   1       2628.10       2816.01        68.51 o                         
   4  18   1       1518.29       1618.39        54.83 o                         
   5  18   1        512.48        421.26        35.71 o                         
   6  18   1        305.38        287.53        34.72 o                         
   7  18   1        784.66        698.36        39.88 o                         
   8  18   1       1305.56       1235.88        47.13 o                         
   9  18   1       1414.18       1459.82        60.26 o                         
  10  18   1       1424.64       1451.86        63.69 o                         
  11  18   1        163.58        167.13        52.24 o                         
  12  18   1        119.16        182.15        59.96 o                         
  13  18   1        214.12        418.21        70.14 o                         
  14  18   1          5.73         82.44        67.84 o                         
  15  18   1         26.51         66.58        75.40 o                         
  16  18   1          5.86         43.73        87.87 o                         
  -5  19   1          2.28        -77.52        85.66 o                         
  -4  19   1          9.54         24.41       102.20 o                         
  -3  19   1         30.44          5.07        66.41 o                         
  -2  19   1        400.85        386.91        67.92 o                         
  -1  19   1        871.16        890.97        93.94 o                         
   0  19   1        189.64        224.12        64.44 o                         
   1  19   1         85.70          4.39        39.83 o                         
   2  19   1        527.51        635.73        63.46 o                         
   3  19   1         94.62         96.45        38.91 o                         
   4  19   1          7.94        -30.64        41.71 o                         
   5  19   1         12.75         77.83        38.85 o                         
   6  19   1        693.21        656.77        47.52 o                         
   7  19   1        510.03        575.58        46.68 o                         
   8  19   1         67.14         38.50        41.28 o                         
   9  19   1         14.55         42.19        50.64 o                         
  10  19   1         69.65         41.68        56.26 o                         
  11  19   1         79.73         93.19        58.70 o                         
  12  19   1          1.63         38.19        74.72 o                         
  13  19   1        224.40        344.71        81.64 o                         
  14  19   1        245.35        196.65        91.69 o                         
  15  19   1        119.74        132.86        81.09 o                         
  -3  20   1        378.99        525.56        89.42 o                         
  -2  20   1        586.36        581.59        78.33 o                         
  -1  20   1       1731.06       1661.50        96.20 o                         
   0  20   1         11.74         89.34        71.52 o                         
   1  20   1         15.52         58.19        58.44 o                         
   2  20   1          8.28        -38.37        58.07 o                         
   3  20   1        587.94        511.67        65.35 o                         
   4  20   1        961.50       1100.33        96.71 o                         
   5  20   1        233.66        240.09        67.63 o                         
   6  20   1        992.16       1196.81        62.72 o                         
   7  20   1        188.29        239.51        50.01 o                         
   8  20   1          2.79        -19.25        48.09 o                         
   9  20   1          4.86        -41.25        49.59 o                         
  10  20   1          0.64        115.79        71.21 o                         
  11  20   1         57.76        149.56        65.32 o                         
  12  20   1          6.32         35.34        70.01 o                         
  13  20   1        499.08        566.08        93.70 o                         
  14  20   1        478.54        451.81       135.83 o                         
  -1  21   1        104.10         95.27        76.81 o                         
   0  21   1         46.36         52.11        72.80 o                         
   1  21   1        873.67        923.31        85.74 o                         
   2  21   1       1623.22       1861.28       124.27 o                         
   3  21   1       1001.96        794.88        74.63 o                         
   4  21   1        142.83        111.76        74.45 o                         
   5  21   1        356.00        416.09        68.29 o                         
   6  21   1        128.42        145.92        63.26 o                         
   7  21   1        104.39         44.18        95.66 o                         
   8  21   1        630.98        632.78        76.18 o                         
   9  21   1        617.89        710.36        79.38 o                         
  10  21   1        260.39        446.42        91.94 o                         
  11  21   1         55.52        148.97        94.74 o                         
  12  21   1          6.33        -21.69        93.60 o                         
   1  22   1        314.40        284.76       210.83 o                         
   2  22   1        888.06        718.93        87.60 o                         
   3  22   1         49.61        -22.98        74.86 o                         
   4  22   1        382.01        297.62        77.56 o                         
   5  22   1         35.85         81.50        72.51 o                         
   6  22   1         50.82        -29.14        70.63 o                         
   7  22   1        502.04        589.80        76.23 o                         
   8  22   1        929.36        919.57        84.05 o                         
   9  22   1        692.94        884.51       187.69 o                         
  10  22   1        767.77        836.85        95.88 o                         
  -9 -22   2        205.74        323.40        89.11 o                         
  -8 -22   2         80.02        200.03       102.35 o                         
  -7 -22   2        471.00        563.36        79.27 o                         
  -6 -22   2        200.97        266.78        74.99 o                         
  -5 -22   2        597.03        627.38        80.83 o                         
  -4 -22   2        718.01        838.13        85.48 o                         
  -3 -22   2        688.99        718.60        88.22 o                         
  -2 -22   2        771.48        893.41       122.58 o                         
 -12 -21   2        305.40        415.78       198.59 o                         
 -11 -21   2         31.28         81.72       103.44 o                         
 -10 -21   2        157.86        211.99        85.43 o                         
  -9 -21   2        335.87        282.99        74.42 o                         
  -8 -21   2       1277.40       1337.82        93.72 o                         
  -7 -21   2        483.19        511.49        71.31 o                         
  -6 -21   2        724.30        891.19        87.70 o                         
  -5 -21   2        704.62        614.71        77.38 o                         
  -4 -21   2        444.79        470.84        72.27 o                         
  -3 -21   2         70.52         27.89        66.25 o                         
  -2 -21   2        143.35         80.67        67.24 o                         
  -1 -21   2        581.76        751.02        82.08 o                         
   0 -21   2        353.09        214.39        81.76 o                         
   1 -21   2        107.24        289.74        98.73 o                         
 -13 -20   2          0.83        -79.25        79.25 o                         
 -12 -20   2          1.91        -71.16        73.02 o                         
 -11 -20   2        460.11        507.83        76.84 o                         
 -10 -20   2        664.24        817.82        74.70 o                         
  -9 -20   2        811.21        825.93        64.41 o                         
  -8 -20   2        807.12        700.79        60.42 o                         
  -7 -20   2        118.22         86.74        74.75 o                         
  -6 -20   2          5.08          0.57        48.54 o                         
  -5 -20   2        249.01        177.59        49.97 o                         
  -4 -20   2        101.78         -1.11        52.33 o                         
  -3 -20   2         73.61        105.48        72.04 o                         
  -2 -20   2       1700.38       1660.06        90.25 o                         
  -1 -20   2       2123.78       1996.08       102.94 o                         
   0 -20   2        348.33        372.18        74.90 o                         
   1 -20   2        480.11        532.79        75.01 o                         
   2 -20   2        349.91        213.34        80.95 o                         
   3 -20   2        204.70        207.80        88.38 o                         
 -14 -19   2        413.71        358.71        84.99 o                         
 -13 -19   2        537.77        572.51        82.15 o                         
 -12 -19   2        290.33        354.48        70.89 o                         
 -11 -19   2        537.34        592.55        68.77 o                         
 -10 -19   2        783.74        879.27        71.27 o                         
  -9 -19   2        883.07        829.76        61.93 o                         
  -8 -19   2        421.14        341.04        62.76 o                         
  -7 -19   2         80.98         40.87        42.63 o                         
  -6 -19   2        433.30        579.18        67.17 o                         
  -5 -19   2        243.07        225.18        47.08 o                         
  -4 -19   2         16.23         12.29        42.48 o                         
  -3 -19   2        279.64        199.96        42.04 o                         
  -2 -19   2       1896.94       1923.19        90.05 o                         
  -1 -19   2       2281.69       2312.15       148.75 o                         
   0 -19   2        522.19        459.43        79.39 o                         
   1 -19   2        273.62        312.40        60.18 o                         
   2 -19   2         40.52         28.39        70.77 o                         
   3 -19   2        315.81        172.44        80.03 o                         
   4 -19   2        182.71        223.66        84.45 o                         
 -15 -18   2        312.51        299.74       105.42 o                         
 -14 -18   2       1044.53        992.99        85.81 o                         
 -13 -18   2       1212.25        915.22        79.14 o                         
 -12 -18   2       1666.24       1762.41        86.82 o                         
 -11 -18   2        634.36        765.94        69.53 o                         
 -10 -18   2         54.66        -21.84        52.81 o                         
  -9 -18   2          0.51         18.76        38.60 o                         
  -8 -18   2        343.53        322.38        37.44 o                         
  -7 -18   2        560.80        529.28        40.90 o                         
  -6 -18   2       2241.96       2734.85        73.33 o                         
  -5 -18   2       2092.84       2321.93        67.99 o                         
  -4 -18   2        749.25        679.67        52.85 o                         
  -3 -18   2       1745.11       1745.27        92.25 o                         
  -2 -18   2        942.67        877.00        47.20 o                         
  -1 -18   2          1.42         13.08        41.20 o                         
   0 -18   2        128.79        128.64        51.08 o                         
   1 -18   2        157.45        100.30        52.31 o                         
   2 -18   2       1537.15       1650.59        80.67 o                         
   3 -18   2        773.79        835.07        59.76 o                         
   4 -18   2        669.64        881.82        65.55 o                         
   5 -18   2        623.63        642.42        74.51 o                         
   6 -18   2        163.72        132.81        84.72 o                         
 -16 -17   2        205.99        245.50        85.78 o                         
 -15 -17   2         67.28        108.34        77.43 o                         
 -14 -17   2        116.08         18.91        64.36 o                         
 -13 -17   2          3.24         12.44        74.31 o                         
 -12 -17   2         67.80        115.64        44.85 o                         
 -11 -17   2        172.84        134.25        50.16 o                         
 -10 -17   2        640.93        734.95        50.56 o                         
  -9 -17   2        712.63        801.69        40.34 o                         
  -8 -17   2       1408.46       1358.18        49.71 o                         
  -7 -17   2       1849.39       1926.61        57.67 o                         
  -6 -17   2       2834.93       2727.04        69.15 o                         
  -5 -17   2       1026.88       1020.45        41.99 o                         
  -4 -17   2         27.71         10.70        30.75 o                         
  -3 -17   2        292.60        216.50        38.16 o                         
  -2 -17   2       1601.55       1780.37        63.53 o                         
  -1 -17   2       3959.57       4284.41        89.22 o                         
   0 -17   2        752.22        639.92        42.28 o                         
   1 -17   2        264.60        306.94        35.91 o                         
   2 -17   2       1086.17       1171.55        59.02 o                         
   3 -17   2        238.02        261.72        44.63 o                         
   4 -17   2          1.77        -30.40        46.31 o                         
   5 -17   2         78.29         98.99        49.74 o                         
   6 -17   2         46.56        -63.23        63.23 o                         
   7 -17   2        299.57        329.61        79.05 o                         
 -17 -16   2        393.70        533.28       101.36 o                         
 -16 -16   2          3.58         21.17        75.20 o                         
 -15 -16   2        133.95        153.65        71.97 o                         
 -14 -16   2        397.20        432.20        65.83 o                         
 -13 -16   2        515.04        457.29        62.54 o                         
 -12 -16   2        198.32        201.96        38.68 o                         
 -11 -16   2        322.23        250.45        47.07 o                         
 -10 -16   2        391.60        387.16        38.29 o                         
  -9 -16   2       2122.88       2360.22        68.30 o                         
  -8 -16   2        734.50        723.25        36.57 o                         
  -7 -16   2        652.16        522.50        33.91 o                         
  -6 -16   2        739.41        553.78        34.68 o                         
  -5 -16   2        113.14        137.52        29.87 o                         
  -4 -16   2       1100.98       1017.56        41.99 o                         
  -3 -16   2        261.40        227.42        36.78 o                         
  -2 -16   2       3335.73       3571.62        81.60 o                         
  -1 -16   2       1956.67       1818.45        71.69 o                         
   0 -16   2         47.27        -30.93        33.31 o                         
   1 -16   2        101.76         87.65        30.08 o                         
   2 -16   2        110.65        105.67        32.70 o                         
   3 -16   2        893.62        870.28        51.97 o                         
   4 -16   2        483.28        501.86        43.35 o                         
   5 -16   2        487.68        471.78        51.03 o                         
   6 -16   2        689.05        572.02        52.95 o                         
   7 -16   2        952.32        990.89        96.74 o                         
   8 -16   2        507.61        559.32        79.21 o                         
 -17 -15   2          7.78         -9.14        88.83 o                         
 -16 -15   2        266.29        254.30        80.52 o                         
 -15 -15   2        520.21        327.63        63.90 o                         
 -14 -15   2        684.11        660.69        66.35 o                         
 -13 -15   2        877.55        778.06        70.29 o                         
 -12 -15   2        538.98        683.29        66.71 o                         
 -11 -15   2       1353.62       1438.52        56.58 o                         
 -10 -15   2        142.40        119.59        33.74 o                         
  -9 -15   2       1074.89       1012.48        43.93 o                         
  -8 -15   2        356.33        291.33        29.02 o                         
  -7 -15   2        127.73         48.86        25.72 o                         
  -6 -15   2        324.81        348.31        28.37 o                         
  -5 -15   2       2566.66       2553.89        82.05 o                         
  -4 -15   2       2229.47       2229.30        58.98 o                         
  -3 -15   2       6523.77       6567.32        88.66 o                         
  -2 -15   2       3898.47       3994.14        68.90 o                         
  -1 -15   2       2861.50       2781.41        64.61 o                         
   0 -15   2          0.71        -21.89        26.52 o                         
   1 -15   2         69.35         31.84        26.60 o                         
   2 -15   2        887.53        887.39        37.69 o                         
   3 -15   2       2185.72       2000.17        58.89 o                         
   4 -15   2        120.42         97.09        33.74 o                         
   5 -15   2        214.49        170.53        38.31 o                         
   6 -15   2        395.79        294.16        47.95 o                         
   7 -15   2          3.28         20.50        54.58 o                         
   8 -15   2          0.02          0.94        75.79 o                         
   9 -15   2         75.32         68.33       102.78 o                         
 -18 -14   2        131.31        254.08       100.65 o                         
 -17 -14   2        448.67        481.01        86.96 o                         
 -16 -14   2        595.09        484.21        73.02 o                         
 -15 -14   2        795.83        766.92       118.16 o                         
 -14 -14   2        592.34        488.34        60.94 o                         
 -13 -14   2        451.61        342.22        52.99 o                         
 -12 -14   2        390.93        466.49        51.83 o                         
 -11 -14   2          0.20          5.98        27.29 o                         
 -10 -14   2         96.47        157.65        30.63 o                         
  -9 -14   2        805.71        808.66        35.40 o                         
  -8 -14   2       3230.77       3395.93        57.42 o                         
  -7 -14   2       4390.54       4543.11        63.32 o                         
  -6 -14   2       5514.08       5776.93        69.83 o                         
  -5 -14   2       3761.21       4227.82        67.77 o                         
  -4 -14   2         32.34         42.37        23.79 o                         
  -3 -14   2        710.64        714.80        35.13 o                         
  -2 -14   2        876.19        826.90        33.51 o                         
  -1 -14   2         24.95        -24.51        24.51 o                         
   0 -14   2        552.69        618.46        28.57 o                         
   1 -14   2       1298.22       1293.87        42.58 o                         
   2 -14   2       1333.45       1446.12        45.56 o                         
   3 -14   2       2512.47       2602.72        62.36 o                         
   4 -14   2        197.43        160.77        29.68 o                         
   5 -14   2          1.50         14.71        32.54 o                         
   6 -14   2          4.38         88.63        38.28 o                         
   7 -14   2        371.77        395.74        52.48 o                         
   8 -14   2        340.51        241.50        64.66 o                         
   9 -14   2        678.42        630.41        85.74 o                         
  10 -14   2        646.76        835.90        95.66 o                         
 -18 -13   2        485.08        426.10       111.70 o                         
 -17 -13   2        443.70        257.07        85.25 o                         
 -16 -13   2          8.90         71.85        62.98 o                         
 -15 -13   2         45.86         98.91        56.36 o                         
 -14 -13   2          0.65         -9.71        51.33 o                         
 -13 -13   2          7.22         34.58        54.74 o                         
 -12 -13   2        642.30        662.26        53.86 o                         
 -11 -13   2       1332.29       1249.48        40.01 o                         
 -10 -13   2        785.27        869.64        41.09 o                         
  -9 -13   2       2893.53       2947.35        57.62 o                         
  -8 -13   2       2644.05       2606.68        51.64 o                         
  -7 -13   2       1070.39       1070.87        35.22 o                         
  -6 -13   2       2694.16       2893.89        53.60 o                         
  -5 -13   2          6.20         71.80        21.49 o                         
  -4 -13   2       5577.20       5392.97        67.40 o                         
  -3 -13   2       7415.45       7623.48        85.65 o                         
  -2 -13   2      11344.76      11868.24       118.38 o                         
  -1 -13   2       1819.53       1942.36        51.22 o                         
   0 -13   2       8498.04       8499.36        84.17 o                         
   1 -13   2       4602.76       4628.36        61.63 o                         
   2 -13   2       5782.15       5804.94        70.05 o                         
   3 -13   2         71.53          8.47        23.61 o                         
   4 -13   2        152.03        210.73        27.64 o                         
   5 -13   2        366.51        355.49        34.68 o                         
   6 -13   2        440.52        467.11        37.91 o                         
   7 -13   2       1663.01       1652.37        58.81 o                         
   8 -13   2        802.92        797.91        64.84 o                         
   9 -13   2        264.16        292.33        66.79 o                         
  10 -13   2         72.18         40.14        84.55 o                         
  11 -13   2         50.17        -41.54        82.19 o                         
 -18 -12   2        207.39        114.80       139.42 o                         
 -17 -12   2        205.08        156.81        81.17 o                         
 -16 -12   2         54.02         54.62        65.02 o                         
 -15 -12   2        964.98        817.94        72.87 o                         
 -14 -12   2       1192.44       1055.50        72.99 o                         
 -13 -12   2         17.21         81.51        48.52 o                         
 -12 -12   2        235.81        226.36        35.13 o                         
 -11 -12   2       1456.18       1628.40        57.32 o                         
 -10 -12   2        529.83        558.66        27.47 o                         
  -9 -12   2       2410.31       2468.53        55.95 o                         
  -8 -12   2        883.51        888.32        31.15 o                         
  -7 -12   2       1149.05       1293.98        36.88 o                         
  -6 -12   2        744.97        624.44        24.59 o                         
  -5 -12   2         24.19         61.76        18.40 o                         
  -4 -12   2       3985.74       3828.63        56.47 o                         
  -3 -12   2       2655.93       3027.70        51.59 o                         
  -2 -12   2       3561.27       3514.81        54.99 o                         
  -1 -12   2       1327.10       1249.71        36.71 o                         
   0 -12   2        173.01        149.69        21.48 o                         
   1 -12   2        686.08        667.30        30.75 o                         
   2 -12   2       1551.44       1741.74        43.59 o                         
   3 -12   2       4623.47       4839.96        63.48 o                         
   4 -12   2       3734.18       3641.49        63.89 o                         
   5 -12   2       1062.76        871.20        37.68 o                         
   6 -12   2        422.43        305.52        34.41 o                         
   7 -12   2        124.74        105.81        33.55 o                         
   8 -12   2        200.11        145.85        44.57 o                         
   9 -12   2        125.50        108.71        57.38 o                         
  10 -12   2         61.08         48.55        60.28 o                         
  11 -12   2        149.94        119.55        73.90 o                         
  12 -12   2        433.15        362.28        90.15 o                         
 -19 -11   2         52.03         94.75       204.03 o                         
 -18 -11   2          2.67        -29.89        85.63 o                         
 -17 -11   2         46.72        122.09        77.98 o                         
 -16 -11   2        434.65        281.53        67.80 o                         
 -15 -11   2       1635.57       1325.89        73.63 o                         
 -14 -11   2       1978.81       2031.56        87.03 o                         
 -13 -11   2       1121.12       1004.09        47.07 o                         
 -12 -11   2         92.59        153.72        32.20 o                         
 -11 -11   2        607.56        802.54        38.07 o                         
 -10 -11   2          1.85         72.03        22.31 o                         
  -9 -11   2       1889.60       1736.05        45.75 o                         
  -8 -11   2         24.34        -13.72        20.24 o                         
  -7 -11   2       3149.71       2998.47        45.43 o                         
  -6 -11   2        508.33        441.41        20.91 o                         
  -5 -11   2         32.47        -15.43        15.43 o                         
  -4 -11   2        419.78        420.36        21.44 o                         
  -3 -11   2        844.25        740.01        33.63 o                         
  -2 -11   2       1001.31        737.06        27.01 o                         
  -1 -11   2       1466.06       1419.19        36.36 o                         
   0 -11   2         15.85          4.33        16.31 o                         
   1 -11   2       5461.48       5653.83        65.45 o                         
   2 -11   2       3672.68       3618.42        52.42 o                         
   3 -11   2       3166.32       3054.60        54.69 o                         
   4 -11   2        977.95        899.64        32.61 o                         
   5 -11   2        129.84        176.58        26.08 o                         
   6 -11   2        424.64        548.10        40.23 o                         
   7 -11   2        738.81        736.95        37.75 o                         
   8 -11   2       2136.62       2288.21        79.47 o                         
   9 -11   2       1343.89       1325.03        65.91 o                         
  10 -11   2        155.48        146.75        68.55 o                         
  11 -11   2        372.81        349.05        77.61 o                         
  12 -11   2        216.35        142.04        79.43 o                         
  13 -11   2          3.45         71.53        86.47 o                         
 -19 -10   2       1024.93       1225.70       118.65 o                         
 -18 -10   2        313.44        339.64        87.04 o                         
 -17 -10   2        432.51        316.63        79.43 o                         
 -16 -10   2        688.23        557.09        70.54 o                         
 -15 -10   2        587.58        519.95        63.27 o                         
 -14 -10   2        260.11        235.55        41.50 o                         
 -13 -10   2         15.15         26.38        33.88 o                         
 -12 -10   2         29.01         49.16        30.09 o                         
 -11 -10   2          6.79        128.17        29.77 o                         
 -10 -10   2       1719.02       2173.08        56.91 o                         
  -9 -10   2        147.74         33.92        19.45 o                         
  -8 -10   2       6720.59       6584.00        73.75 o                         
  -7 -10   2      11304.49      11907.05       104.24 o                         
  -6 -10   2       1368.88       1571.49        34.08 o                         
  -5 -10   2       1721.20       1882.80        34.71 o                         
  -4 -10   2        122.73        191.89        17.09 o                         
  -3 -10   2       1396.72       1268.36        32.65 o                         
  -2 -10   2       1606.56       1856.26        37.97 o                         
  -1 -10   2         44.36         36.68        15.58 o                         
   0 -10   2       4166.27       4126.74        51.77 o                         
   1 -10   2       6149.76       5712.25        61.23 o                         
   2 -10   2       4179.19       4165.84        51.13 o                         
   3 -10   2       4396.74       4232.73        56.58 o                         
   4 -10   2        898.21        817.80        28.43 o                         
   5 -10   2        304.22        376.94        26.76 o                         
   6 -10   2        245.24        307.10        26.87 o                         
   7 -10   2       1628.35       1488.97        42.60 o                         
   8 -10   2       1394.34       1370.26        85.12 o                         
   9 -10   2        837.84        900.52        65.66 o                         
  10 -10   2        192.74        301.42        57.81 o                         
  11 -10   2        387.83        359.44        64.06 o                         
  12 -10   2        191.37        212.61        76.04 o                         
  13 -10   2        535.99        373.64        86.39 o                         
  14 -10   2        185.70         57.88        90.81 o                         
 -19  -9   2        645.29        491.63        98.42 o                         
 -18  -9   2        297.54        270.38        85.50 o                         
 -17  -9   2        100.87        102.25        88.23 o                         
 -16  -9   2          5.98        -56.47        56.47 o                         
 -15  -9   2          6.02         52.15        49.88 o                         
 -14  -9   2         10.04        -40.23        40.23 o                         
 -13  -9   2        487.93        637.13        38.76 o                         
 -12  -9   2       3117.00       3345.55        69.80 o                         
 -11  -9   2       7322.10       7559.79        93.93 o                         
 -10  -9   2       8941.59       9385.91       102.35 o                         
  -9  -9   2         22.22         42.17        14.99 o                         
  -8  -9   2       1178.61       1475.42        39.76 o                         
  -7  -9   2         81.04        136.61        18.29 o                         
  -6  -9   2        549.63        688.52        34.96 o                         
  -5  -9   2       1218.59       1280.41        30.03 o                         
  -4  -9   2       3543.00       3593.02        42.81 o                         
  -3  -9   2      10432.99       9400.84        85.23 o                         
  -2  -9   2       7955.59       8490.01        78.67 o                         
  -1  -9   2       2632.11       2434.27        37.72 o                         
   0  -9   2       8153.44       8672.99        81.26 o                         
   1  -9   2       4169.82       4031.94        48.05 o                         
   2  -9   2        680.11        716.37        23.35 o                         
   3  -9   2       1496.28       1617.39        37.20 o                         
   4  -9   2       2998.08       2708.18        45.84 o                         
   5  -9   2       1573.73       1284.31        40.13 o                         
   6  -9   2       1549.27       1439.04        43.56 o                         
   7  -9   2        907.34        836.27        31.59 o                         
   8  -9   2         96.02        139.95        31.55 o                         
   9  -9   2       1242.14       1156.73        68.30 o                         
  10  -9   2        213.27        410.74        47.83 o                         
  11  -9   2         15.84        102.00        50.22 o                         
  12  -9   2        308.38        256.14        58.06 o                         
  13  -9   2       1768.49       1727.76        93.68 o                         
  14  -9   2       1231.72       1534.63       106.58 o                         
 -19  -8   2        132.04        157.78        92.73 o                         
 -18  -8   2         24.11         39.66        81.07 o                         
 -17  -8   2         19.07        113.66        72.09 o                         
 -16  -8   2        433.45        545.20        75.60 o                         
 -15  -8   2       1018.66       1249.89        67.46 o                         
 -14  -8   2       2628.14       2656.83        84.05 o                         
 -13  -8   2       2935.99       2596.02        68.40 o                         
 -12  -8   2        450.43        361.92        34.47 o                         
 -11  -8   2       1232.44        977.96        34.77 o                         
 -10  -8   2        358.84        368.09        26.81 o                         
  -9  -8   2       1892.98       1689.07        46.39 o                         
  -8  -8   2         64.84        108.80        15.15 o                         
  -7  -8   2       1150.24       1294.03        35.07 o                         
  -6  -8   2         35.61        115.48        17.48 o                         
  -5  -8   2       2188.31       1777.45        39.02 o                         
  -4  -8   2       8010.56       7674.57        68.24 o                         
  -3  -8   2       1786.35       1410.38        29.80 o                         
  -2  -8   2        844.31       1300.09        47.57 o                         
  -1  -8   2        213.10        237.94        15.80 o                         
   0  -8   2        140.44         98.24        14.98 o                         
   1  -8   2      30418.53      30418.17       221.12 o                         
   2  -8   2      33426.91      34099.71       246.73 o                         
   3  -8   2       9428.79       8664.02        79.10 o                         
   4  -8   2       5113.08       5065.01        60.59 o                         
   5  -8   2       1098.59       1061.57        34.56 o                         
   6  -8   2         25.94          7.79        18.50 o                         
   7  -8   2        634.87        744.09        27.36 o                         
   8  -8   2       1059.38       1003.46        36.81 o                         
   9  -8   2        884.04        722.33        36.88 o                         
  10  -8   2       1117.46       1104.75        50.00 o                         
  11  -8   2        272.03        230.58        56.59 o                         
  12  -8   2       1062.81        825.98        67.90 o                         
  13  -8   2       1538.08       1912.34       129.79 o                         
  14  -8   2        446.16        585.03        78.02 o                         
  15  -8   2        181.22         61.38        77.41 o                         
 -19  -7   2         44.56         93.50       117.64 o                         
 -18  -7   2         71.67         62.95        77.96 o                         
 -17  -7   2        194.44        142.71        85.35 o                         
 -16  -7   2        891.08        827.03        64.56 o                         
 -15  -7   2       1217.21       1261.79        66.20 o                         
 -14  -7   2        240.13        172.72        39.62 o                         
 -13  -7   2         16.42        115.10        32.85 o                         
 -12  -7   2        223.61        246.30        35.94 o                         
 -11  -7   2       1131.12       1445.83        45.52 o                         
 -10  -7   2        138.01        124.39        22.02 o                         
  -9  -7   2        163.25         58.57        18.63 o                         
  -8  -7   2        876.50        834.89        29.05 o                         
  -7  -7   2        109.14         70.30        13.34 o                         
  -6  -7   2        239.20        148.44        26.31 o                         
  -5  -7   2        514.49        513.32        74.56 o                         
  -4  -7   2         10.05         54.62        13.22 o                         
  -3  -7   2        117.95        140.31        13.94 o                         
  -2  -7   2       1375.83       1872.00        30.47 o                         
  -1  -7   2       6355.17       6017.05        58.02 o                         
   0  -7   2         67.38        161.51        37.88 o                         
   1  -7   2      61274.96      62307.80       449.93 o                         
   2  -7   2       5433.43       5076.90        52.62 o                         
   3  -7   2       3954.39       3995.77        47.25 o                         
   4  -7   2        379.14        472.92        20.95 o                         
   5  -7   2        722.37        805.90        57.64 o                         
   6  -7   2       2085.38       2277.51        39.01 o                         
   7  -7   2       1937.82       1520.11        40.09 o                         
   8  -7   2       2262.70       2449.42        56.33 o                         
   9  -7   2       4582.90       4644.83        77.27 o                         
  10  -7   2        754.91        799.59        40.29 o                         
  11  -7   2        129.10         64.09        42.87 o                         
  12  -7   2         10.90         70.89        46.34 o                         
  13  -7   2        135.47        288.16        58.32 o                         
  14  -7   2         19.25         79.45        75.54 o                         
  15  -7   2         18.74         26.20        71.83 o                         
 -19  -6   2        159.90        294.80        96.22 o                         
 -18  -6   2         78.81        133.23        68.66 o                         
 -17  -6   2        121.51         88.98        65.31 o                         
 -16  -6   2        173.29        103.45        53.11 o                         
 -15  -6   2       1433.91       1526.46       104.57 o                         
 -14  -6   2          7.14         23.53        38.75 o                         
 -13  -6   2       1703.49       1371.92        61.97 o                         
 -12  -6   2       4065.33       3522.00        66.07 o                         
 -11  -6   2       1429.61       1614.29        49.71 o                         
 -10  -6   2       4631.45       4999.25        64.43 o                         
  -9  -6   2       1704.76       2091.41        42.54 o                         
  -8  -6   2       4098.30       3652.56        50.40 o                         
  -7  -6   2       5068.09       5328.24        59.22 o                         
  -6  -6   2        546.11        586.37        40.74 o                         
  -5  -6   2         66.27        502.72        20.49 o                         
  -4  -6   2         70.23         83.59        11.93 o                         
  -3  -6   2       2315.54       2220.86        30.02 o                         
  -2  -6   2       5950.32       5794.21        52.22 o                         
  -1  -6   2       3357.09       3612.62        39.44 o                         
   0  -6   2         36.61        112.59        12.36 o                         
   1  -6   2       9927.59       9581.13        82.57 o                         
   2  -6   2       8509.21       9426.38        81.45 o                         
   3  -6   2        244.40        321.67        16.16 o                         
   4  -6   2       1544.37       1585.86        34.50 o                         
   5  -6   2       4234.36       4973.87        55.09 o                         
   6  -6   2       7708.56       6927.25        72.07 o                         
   7  -6   2       5008.45       4838.67        59.29 o                         
   8  -6   2       3622.21       3874.16        61.44 o                         
   9  -6   2       1064.21       1302.86        47.60 o                         
  10  -6   2        573.03        702.20        37.20 o                         
  11  -6   2        414.31        262.10        35.76 o                         
  12  -6   2        573.98        645.11        63.56 o                         
  13  -6   2       1120.06       1091.02        67.96 o                         
  14  -6   2       1073.63       1108.50        74.58 o                         
  15  -6   2        299.32        279.04        71.60 o                         
  16  -6   2        111.27        -50.12        76.43 o                         
 -19  -5   2        138.38        238.73        96.97 o                         
 -18  -5   2         15.39         98.42        64.32 o                         
 -17  -5   2         52.26         65.72        75.84 o                         
 -16  -5   2        580.75        665.67        58.75 o                         
 -15  -5   2        423.31        407.67        40.90 o                         
 -14  -5   2        432.67        385.14        33.69 o                         
 -13  -5   2       2204.32       1930.30        52.64 o                         
 -12  -5   2        171.16        174.52        23.77 o                         
 -11  -5   2       1968.62       2204.82        52.26 o                         
 -10  -5   2       7614.58       8157.57        85.86 o                         
  -9  -5   2        121.86        217.05        16.62 o                         
  -8  -5   2        829.46        695.08        27.55 o                         
  -7  -5   2        873.00       1419.12        34.42 o                         
  -6  -5   2       4545.33       4551.08        51.11 o                         
  -5  -5   2      29864.82      28903.92       214.89 o                         
  -4  -5   2       3942.88       4174.39        40.82 o                         
  -3  -5   2       1286.97       1880.62        28.51 o                         
  -2  -5   2        127.54        232.73        14.03 o                         
  -1  -5   2        886.53        502.21        25.59 o                         
   0  -5   2        544.16        313.32        13.11 o                         
   1  -5   2       5867.04       4380.81        61.46 o                         
   2  -5   2       6271.56       6835.15        59.75 o                         
   3  -5   2       7351.17       8271.90        69.70 o                         
   4  -5   2       2941.37       2927.03        51.19 o                         
   5  -5   2       6644.35       6702.36       107.43 o                         
   6  -5   2       8951.63       8500.84        77.03 o                         
   7  -5   2       1590.59       1679.57        35.09 o                         
   8  -5   2        812.62        936.76        60.36 o                         
   9  -5   2        471.09        668.18        32.11 o                         
  10  -5   2        167.34        297.25        31.23 o                         
  11  -5   2       1314.14       1446.39        54.47 o                         
  12  -5   2        501.12        515.43        46.93 o                         
  13  -5   2       1817.65       2022.35       102.33 o                         
  14  -5   2       2033.47       2369.75       109.47 o                         
  15  -5   2        121.77         95.42        86.75 o                         
  16  -5   2         38.04         72.26        74.79 o                         
 -19  -4   2          8.34        135.72        95.57 o                         
 -18  -4   2        220.92        282.14       135.29 o                         
 -17  -4   2        354.46        315.30        52.98 o                         
 -16  -4   2        879.76        971.73        74.41 o                         
 -15  -4   2        422.28        403.39        39.69 o                         
 -14  -4   2        121.25        133.54        27.33 o                         
 -13  -4   2        317.58        278.88        25.28 o                         
 -12  -4   2        173.68        286.36        23.70 o                         
 -11  -4   2         66.96         70.94        18.38 o                         
 -10  -4   2       1161.09       1313.26        33.83 o                         
  -9  -4   2       5110.22       4833.17        56.72 o                         
  -8  -4   2       6577.12       7219.07        67.37 o                         
  -7  -4   2      11077.71      11249.10        91.77 o                         
  -6  -4   2       4941.48       5104.96        49.26 o                         
  -5  -4   2      10800.39      11160.77        91.73 o                         
  -4  -4   2      34143.58      30052.57       229.85 o                         
  -3  -4   2        126.42        110.87         9.68 o                         
  -2  -4   2      19176.32      16531.04       129.19 o                         
  -1  -4   2      14419.66      15449.83       108.20 o                         
   0  -4   2       6040.80       4698.87        42.26 o                         
   1  -4   2       5418.62       6663.95        63.80 o                         
   2  -4   2      50141.35      49552.77       342.47 o                         
   3  -4   2      10617.65      11047.78        86.93 o                         
   4  -4   2       2004.28       1722.43        44.85 o                         
   5  -4   2       1634.49       2020.39        32.64 o                         
   6  -4   2        651.84        556.87        19.32 o                         
   7  -4   2       3166.35       3278.30        42.30 o                         
   8  -4   2       6094.16       5745.06        71.79 o                         
   9  -4   2       2103.60       2160.91        51.48 o                         
  10  -4   2       4528.15       4524.37        72.51 o                         
  11  -4   2        974.37       1073.51        40.70 o                         
  12  -4   2        740.72        758.06        43.22 o                         
  13  -4   2        641.85        665.27        49.42 o                         
  14  -4   2        510.25        507.25        61.54 o                         
  15  -4   2          4.55         79.83        55.64 o                         
  16  -4   2        229.86        264.20        73.46 o                         
  17  -4   2        374.54        359.83       123.67 o                         
 -19  -3   2        163.65         -5.95        94.75 o                         
 -18  -3   2        564.49        449.30        89.14 o                         
 -17  -3   2        594.68        659.46        91.80 o                         
 -16  -3   2        789.60        918.95        50.93 o                         
 -15  -3   2        727.90        723.93        40.82 o                         
 -14  -3   2        157.39        110.19        26.74 o                         
 -13  -3   2        363.92        282.96        25.80 o                         
 -12  -3   2        516.57        404.29        24.58 o                         
 -11  -3   2         35.99        102.66        18.94 o                         
 -10  -3   2        488.77        505.61        25.71 o                         
  -9  -3   2       8334.95       8186.52        74.58 o                         
  -8  -3   2        279.71        591.68        31.67 o                         
  -7  -3   2       4621.39       4857.77        48.42 o                         
  -6  -3   2        477.07        576.62        28.32 o                         
  -5  -3   2       9541.81       8923.64        71.58 o                         
  -4  -3   2       9307.43       9573.28        78.09 o                         
  -3  -3   2       1887.93       1758.78        43.58 o                         
  -2  -3   2       9886.23       9158.70        71.45 o                         
  -1  -3   2       7215.18       6728.68        54.17 o                         
   0  -3   2      13262.28      12546.85        98.98 o                         
   1  -3   2       1615.04       3094.57        34.09 o                         
   2  -3   2      18578.10      17061.33       118.87 o                         
   3  -3   2        864.45        876.02        24.32 o                         
   4  -3   2       3244.71       2561.61        30.67 o                         
   5  -3   2      22462.70      21037.39       149.22 o                         
   6  -3   2      20018.50      18954.55       137.75 o                         
   7  -3   2       4890.09       5031.20        55.42 o                         
   8  -3   2       5164.32       5482.06        60.37 o                         
   9  -3   2        444.98        462.06        23.65 o                         
  10  -3   2        597.66        793.40        41.20 o                         
  11  -3   2        186.97        266.88        31.01 o                         
  12  -3   2        728.16        776.41        39.28 o                         
  13  -3   2        135.46        214.35        40.27 o                         
  14  -3   2        203.93        270.20        48.41 o                         
  15  -3   2        323.20        293.15        57.43 o                         
  16  -3   2        546.40        374.46        70.91 o                         
  17  -3   2        691.70        645.31        84.37 o                         
 -19  -2   2        217.70        135.53       116.99 o                         
 -18  -2   2        193.23        237.53        85.84 o                         
 -17  -2   2        122.24        184.26        61.15 o                         
 -16  -2   2         81.93         92.45        37.55 o                         
 -15  -2   2         77.35         77.64        35.80 o                         
 -14  -2   2        185.58        111.10        37.09 o                         
 -13  -2   2        696.45        738.49        38.53 o                         
 -12  -2   2       2957.43       3126.71        52.32 o                         
 -11  -2   2         20.42         49.70        18.38 o                         
 -10  -2   2       1190.99       1393.18        35.13 o                         
  -9  -2   2       2936.56       3042.20        41.97 o                         
  -8  -2   2        267.12        340.20        16.19 o                         
  -7  -2   2        171.80        346.40        17.95 o                         
  -6  -2   2         12.34        225.81        19.00 o                         
  -5  -2   2      15135.68      12240.96        89.32 o                         
  -4  -2   2      25748.52      24892.76       175.03 o                         
  -3  -2   2        165.74        173.01        12.91 o                         
  -2  -2   2       1066.96       1163.58        31.48 o                         
  -1  -2   2        229.53        307.24         9.50 o                         
   0  -2   2       2685.50       2634.04        24.59 o                         
   1  -2   2       1686.73       2857.34        27.55 o                         
   2  -2   2       3316.46       5635.58        50.42 o                         
   3  -2   2       6994.31       6851.82        60.85 o                         
   4  -2   2      25426.26      24251.64       173.69 o                         
   5  -2   2         50.60         97.33        12.93 o                         
   6  -2   2       3936.89       3890.64        45.69 o                         
   7  -2   2       2744.12       2707.07        41.24 o                         
   8  -2   2        184.13        561.09        24.63 o                         
   9  -2   2        173.46        321.60        21.59 o                         
  10  -2   2        575.92        682.15        28.32 o                         
  11  -2   2       1730.29       1919.19        48.03 o                         
  12  -2   2        744.20        722.15        34.92 o                         
  13  -2   2        187.85        180.14        37.86 o                         
  14  -2   2        645.24        536.04        47.63 o                         
  15  -2   2        555.61        627.84        58.30 o                         
  16  -2   2        185.46        267.89        67.47 o                         
  17  -2   2        158.51        126.96        73.49 o                         
  18  -2   2         59.32         74.78       130.32 o                         
 -18  -1   2        132.98        244.96        97.37 o                         
 -17  -1   2         71.14        100.35        64.50 o                         
 -16  -1   2        339.78        222.10        49.91 o                         
 -15  -1   2        303.11        263.23        29.99 o                         
 -14  -1   2        565.10        499.70        34.76 o                         
 -13  -1   2        711.05        829.50        33.77 o                         
 -12  -1   2       4674.91       4771.79        60.62 o                         
 -11  -1   2       2496.19       2270.89        41.99 o                         
 -10  -1   2       1396.08       1315.72        34.48 o                         
  -9  -1   2       1367.93       1494.03        33.21 o                         
  -8  -1   2        655.29        845.84        29.04 o                         
  -7  -1   2       4447.98       4597.73        47.35 o                         
  -6  -1   2      37898.58      35165.38       494.54 o                         
  -5  -1   2      21516.24      20198.89       151.21 o                         
  -4  -1   2      12510.18      11360.16        87.97 o                         
  -3  -1   2       2004.22       1248.09        18.98 o                         
  -2  -1   2       8157.07       7698.32        61.76 o                         
  -1  -1   2       1267.15        551.29        28.79 o                         
   1  -1   2       4277.64       3759.73        44.01 o                         
   2  -1   2       9083.05       8026.90        62.54 o                         
   3  -1   2        387.07        796.06        31.14 o                         
   4  -1   2      44496.30      42534.73       283.65 o                         
   5  -1   2      34875.03      32844.09       231.73 o                         
   6  -1   2       5510.57       5935.04        55.56 o                         
   7  -1   2       1276.05       1312.47        29.93 o                         
   8  -1   2       1072.98       1220.88        31.71 o                         
   9  -1   2       1024.50       1452.89        36.66 o                         
  10  -1   2         97.05        259.85        20.44 o                         
  11  -1   2        420.75        359.22        24.58 o                         
  12  -1   2       5496.18       5442.53        72.01 o                         
  13  -1   2        373.76        336.05        29.61 o                         
  14  -1   2        829.51        691.80        49.30 o                         
  15  -1   2        226.97        348.92        65.27 o                         
  16  -1   2          0.24        207.79        60.77 o                         
  17  -1   2         33.65         63.65        71.81 o                         
  18  -1   2         18.03        -16.28        79.22 o                         
 -18   0   2        550.80        690.72        98.92 o                         
 -17   0   2        563.51        566.63        75.00 o                         
 -16   0   2        592.09        470.32        59.79 o                         
 -15   0   2        439.22        409.13        45.37 o                         
 -14   0   2        829.54        812.25        47.60 o                         
 -13   0   2        315.18        392.41        28.68 o                         
 -12   0   2        508.23        587.03        29.57 o                         
 -11   0   2        284.27        324.23        20.72 o                         
 -10   0   2       1171.99       1053.07        33.58 o                         
  -9   0   2       2717.07       2612.09        38.12 o                         
  -8   0   2       4797.22       4473.99        52.02 o                         
  -7   0   2       5496.01       5594.95        53.55 o                         
  -6   0   2       4786.73       4983.58        68.02 o                         
  -5   0   2         39.32        241.24        21.48 o                         
  -4   0   2       1765.45       1349.34        22.11 o                         
  -3   0   2        617.72        302.05        19.22 o                         
  -2   0   2        593.61       1294.28        16.11 o                         
  -1   0   2      24088.10      17722.47       513.06 o                         
   2   0   2       3989.03       6270.81        48.96 o                         
   3   0   2      45074.88      42128.09       300.91 o                         
   5   0   2        862.73       1697.94        33.03 o                         
   6   0   2       3260.05       4416.89        50.00 o                         
   7   0   2       3815.88       3357.60        40.84 o                         
   8   0   2      10653.26      10871.99        91.72 o                         
   9   0   2       3753.74       3326.49        47.11 o                         
  10   0   2        818.29        829.03        30.25 o                         
  11   0   2        271.82        287.29        21.40 o                         
  12   0   2       2301.40       3311.82        81.57 o                         
  13   0   2       1736.98       1919.55        64.53 o                         
  14   0   2         50.11        134.05        36.28 o                         
  15   0   2        457.13        533.74        41.12 o                         
  16   0   2       1239.60       1346.63        68.52 o                         
  17   0   2        538.27        599.85        77.75 o                         
  18   0   2        171.44         91.50        85.73 o                         
 -18   1   2        164.09        175.34        93.83 o                         
 -17   1   2         24.66        -40.13        68.08 o                         
 -16   1   2         89.14        183.04        62.65 o                         
 -15   1   2          3.39         21.07        43.83 o                         
 -14   1   2          6.96         11.82        41.79 o                         
 -13   1   2          6.73         12.02        31.88 o                         
 -12   1   2        802.60       1118.30        47.69 o                         
 -11   1   2        557.75        535.82        29.08 o                         
 -10   1   2         20.85        137.54        18.52 o                         
  -9   1   2        156.96        145.00        14.48 o                         
  -8   1   2         71.08        235.81        15.48 o                         
  -7   1   2         25.63         77.52        12.09 o                         
  -6   1   2          1.55        179.76        12.02 o                         
  -5   1   2       3263.81       3611.77        37.57 o                         
  -4   1   2       3690.01       4721.80        43.05 o                         
  -3   1   2      59003.96      54681.64       426.13 o                         
  -2   1   2      11641.89       9435.32        74.55 o                         
  -1   1   2        947.46        601.87        16.00 o                         
   2   1   2       3799.51       6248.94        46.70 o                         
   3   1   2       1141.19        698.84        17.43 o                         
   4   1   2      52663.89      51117.14       365.24 o                         
   5   1   2       9231.36       8046.20        68.55 o                         
   6   1   2      34086.41      33990.21       240.38 o                         
   7   1   2      15767.38      15365.07       118.61 o                         
   8   1   2       5652.53       6345.34        59.84 o                         
   9   1   2        602.91        699.95        25.15 o                         
  10   1   2        328.62        202.57        18.08 o                         
  11   1   2        395.14        538.63        24.78 o                         
  12   1   2       2342.69       2608.06        52.17 o                         
  13   1   2       1266.24       1359.05        52.53 o                         
  14   1   2        207.88        204.37        28.85 o                         
  15   1   2       1189.61       1207.20        47.65 o                         
  16   1   2       1291.55       1285.65        66.84 o                         
  17   1   2        377.08        453.40        69.12 o                         
  18   1   2        146.10         -2.77        72.75 o                         
 -17   2   2        165.47         72.41        73.11 o                         
 -16   2   2         27.62         46.49        62.71 o                         
 -15   2   2        450.03        582.79        54.31 o                         
 -14   2   2        500.59        445.79        45.93 o                         
 -13   2   2         14.81        -35.25        35.25 o                         
 -12   2   2       1793.13       1928.37        56.34 o                         
 -11   2   2       2253.47       2433.50        64.82 o                         
 -10   2   2        295.02        261.60        24.98 o                         
  -9   2   2         46.81        128.27        21.51 o                         
  -8   2   2       2104.00       1941.87        41.37 o                         
  -7   2   2        100.47        119.38        17.23 o                         
  -6   2   2       2589.40       2692.68        40.55 o                         
  -5   2   2       4785.09       5685.11        60.41 o                         
  -4   2   2      14417.22      12596.14       109.18 o                         
  -3   2   2      22585.86      20971.97       162.58 o                         
  -2   2   2      25833.01      23435.46       225.31 o                         
  -1   2   2       1931.78       2117.57        21.10 o                         
   0   2   2       2500.49       2040.59        27.70 o                         
   1   2   2      10334.36      10035.82       102.37 o                         
   2   2   2       4268.92       3421.52        31.78 o                         
   3   2   2       4213.12       4545.86        48.83 o                         
   4   2   2       9400.89       9719.66        71.75 o                         
   5   2   2      15844.79      16377.88       125.86 o                         
   6   2   2      18347.34      18692.82       138.15 o                         
   7   2   2        524.10        639.90        20.01 o                         
   8   2   2       3440.59       4211.53        48.60 o                         
   9   2   2       2291.80       2376.96        42.40 o                         
  10   2   2       3240.39       3345.63        47.86 o                         
  11   2   2       5867.43       6263.20        67.44 o                         
  12   2   2       3165.18       3347.08        54.07 o                         
  13   2   2       1922.64       2150.04        66.65 o                         
  14   2   2        244.11        403.57        30.73 o                         
  15   2   2        247.46        219.64        33.06 o                         
  16   2   2        534.40        598.46        49.93 o                         
  17   2   2          2.52         -0.19        45.53 o                         
  18   2   2          3.13        -88.06        88.06 o                         
  19   2   2          1.64        -49.85        95.16 o                         
 -17   3   2        486.07        517.56       121.31 o                         
 -16   3   2        201.48        196.02        68.49 o                         
 -15   3   2        415.73        447.26        58.17 o                         
 -14   3   2        450.50        377.40        46.39 o                         
 -13   3   2         10.91        105.43        39.69 o                         
 -12   3   2        611.03        696.16        37.37 o                         
 -11   3   2        383.96        621.14        43.67 o                         
 -10   3   2         10.23         39.12        22.73 o                         
  -9   3   2        265.39        271.74        23.37 o                         
  -8   3   2       1211.08       1393.33        39.69 o                         
  -7   3   2       1247.17       1348.57        35.93 o                         
  -6   3   2       3089.34       2967.58        43.25 o                         
  -5   3   2       8949.46       8626.62        85.89 o                         
  -4   3   2       8838.78       8189.89        77.90 o                         
  -3   3   2       5574.28       6651.69        61.14 o                         
  -2   3   2       9023.18       9669.84        72.99 o                         
  -1   3   2      83928.09      80497.14       656.01 o                         
   0   3   2     130378.55     130474.59      3264.64 o                         
   1   3   2      14772.12      21365.89       162.11 o                         
   2   3   2       5806.16       8432.15        83.65 o                         
   3   3   2       2332.81       2343.38        30.08 o                         
   4   3   2       9258.27       8760.97        72.00 o                         
   5   3   2        139.03        322.30        15.69 o                         
   6   3   2        542.73        571.78        26.41 o                         
   7   3   2         41.98         83.22        13.43 o                         
   8   3   2        867.53       1234.96        31.21 o                         
   9   3   2       2919.38       2969.27        43.98 o                         
  10   3   2       3075.69       3075.68        46.53 o                         
  11   3   2       1049.75       1150.53        35.73 o                         
  12   3   2       1211.76       1706.23        59.50 o                         
  13   3   2         31.50        154.13        25.42 o                         
  14   3   2          0.17         72.55        28.34 o                         
  15   3   2          1.81         22.84        31.10 o                         
  16   3   2        148.57        136.32        39.35 o                         
  17   3   2       1010.12       1174.80        85.66 o                         
  18   3   2        161.14        142.46        68.79 o                         
  19   3   2         35.69        108.60        92.76 o                         
 -17   4   2        200.49        107.04       103.57 o                         
 -16   4   2        101.25         53.94        68.57 o                         
 -15   4   2          1.92          6.88        61.16 o                         
 -14   4   2        293.66        276.87        53.84 o                         
 -13   4   2       1182.38       1202.28        58.50 o                         
 -12   4   2        445.07        598.70        41.13 o                         
 -11   4   2       2582.01       2640.74        64.35 o                         
 -10   4   2        830.59        792.38        34.13 o                         
  -9   4   2       1274.22        997.10        33.58 o                         
  -8   4   2        303.86        344.96        23.02 o                         
  -7   4   2        611.79        600.62        23.26 o                         
  -6   4   2         55.50        145.18        16.92 o                         
  -5   4   2       1801.13       2210.21        36.54 o                         
  -4   4   2        564.39        311.43        18.22 o                         
  -3   4   2         42.95         84.80        11.19 o                         
  -2   4   2       3793.14       3989.32        39.37 o                         
  -1   4   2      17602.56      18505.39       137.65 o                         
   0   4   2      26803.36      28230.38       196.66 o                         
   1   4   2      12440.86      10371.58       196.36 o                         
   2   4   2        736.95        731.79        24.71 o                         
   3   4   2      22669.25      21887.28       161.81 o                         
   4   4   2      12759.00      12536.14        94.61 o                         
   5   4   2       3600.09       3179.78        41.26 o                         
   6   4   2      10104.88       9409.46        95.96 o                         
   7   4   2       4020.74       4282.95        48.90 o                         
   8   4   2      10491.76       9734.29        86.85 o                         
   9   4   2       5040.72       4591.54        52.62 o                         
  10   4   2       1793.72       1850.68        40.55 o                         
  11   4   2          8.11         89.07        19.91 o                         
  12   4   2       2310.66       2253.13        64.08 o                         
  13   4   2        931.09       1003.62        37.34 o                         
  14   4   2        285.93        389.83        35.63 o                         
  15   4   2        744.05        760.07        57.83 o                         
  16   4   2       1921.73       1905.96       106.24 o                         
  17   4   2       1622.33       1705.41        82.45 o                         
  18   4   2        648.82        580.22        72.56 o                         
  19   4   2        252.47        269.80        95.42 o                         
 -16   5   2          1.78         47.76        71.91 o                         
 -15   5   2        110.54        179.25        64.43 o                         
 -14   5   2        797.60        887.04        63.51 o                         
 -13   5   2       1532.17       1361.06       102.84 o                         
 -12   5   2        399.16        422.30        45.82 o                         
 -11   5   2       1438.91       1255.05        47.60 o                         
 -10   5   2         14.00        149.61        28.20 o                         
  -9   5   2        124.11        102.20        23.90 o                         
  -8   5   2          0.24          8.51        20.01 o                         
  -7   5   2          3.05         41.74        18.72 o                         
  -6   5   2       4357.50       4801.27        57.00 o                         
  -5   5   2      11918.11      11708.39       105.31 o                         
  -4   5   2        777.30        933.23        25.11 o                         
  -3   5   2         59.81         94.40        14.07 o                         
  -2   5   2      15216.68      14790.33       110.56 o                         
  -1   5   2      18764.74      19221.83       144.87 o                         
   0   5   2       4509.02       4862.95        71.54 o                         
   1   5   2       5180.56       5918.43        68.45 o                         
   2   5   2      38677.02      36536.23       264.36 o                         
   3   5   2        211.63        178.38        11.21 o                         
   4   5   2      15189.89      17715.76       140.82 o                         
   5   5   2      20064.59      20291.09       154.46 o                         
   6   5   2      17896.91      19057.63       136.75 o                         
   7   5   2       3983.69       4648.90        69.98 o                         
   8   5   2       1435.87       1942.78        36.37 o                         
   9   5   2         36.86        267.22        18.13 o                         
  10   5   2       3121.34       3326.35        53.79 o                         
  11   5   2        951.51        883.76        31.16 o                         
  12   5   2       2719.32       2926.21        56.52 o                         
  13   5   2       4149.73       4507.21        70.26 o                         
  14   5   2        479.21        573.48        48.78 o                         
  15   5   2        808.92        610.52        40.42 o                         
  16   5   2       1494.27       1532.65       100.26 o                         
  17   5   2        630.16        752.71        62.78 o                         
  18   5   2          5.35         47.87        65.45 o                         
  19   5   2          5.63         85.48       105.76 o                         
 -16   6   2         92.64         81.78        83.65 o                         
 -15   6   2         92.26         40.10        65.65 o                         
 -14   6   2        785.43        873.74        89.05 o                         
 -13   6   2        482.69        481.13        55.58 o                         
 -12   6   2        223.78        182.60        48.06 o                         
 -11   6   2        684.96        570.63        39.54 o                         
 -10   6   2        606.67        712.78        36.49 o                         
  -9   6   2         97.35        118.03        25.39 o                         
  -8   6   2        150.15        253.18        24.80 o                         
  -7   6   2       3953.88       3918.84        56.49 o                         
  -6   6   2       8755.28       8851.66        86.65 o                         
  -5   6   2       7532.94       8560.05        92.16 o                         
  -4   6   2        765.69        599.72        19.28 o                         
  -3   6   2       3461.72       3441.94        39.42 o                         
  -2   6   2      12796.89      14316.32       109.37 o                         
  -1   6   2        410.31        428.68        21.58 o                         
   0   6   2      11164.91      11836.33        91.02 o                         
   1   6   2      20796.96      20240.95       152.90 o                         
   2   6   2      14418.32      14292.02       103.02 o                         
   3   6   2        430.44        792.08        27.57 o                         
   4   6   2       7011.76       7337.11        60.50 o                         
   5   6   2        405.09        585.71        19.05 o                         
   6   6   2        607.20        517.63        26.49 o                         
   7   6   2       4705.69       6352.88        64.14 o                         
   8   6   2       1342.02       1960.41        35.31 o                         
   9   6   2       3715.23       3866.36        51.36 o                         
  10   6   2       3422.71       3454.30        49.66 o                         
  11   6   2       3542.75       4619.02        63.94 o                         
  12   6   2        550.03        851.55        33.78 o                         
  13   6   2       1383.23       1321.96        54.63 o                         
  14   6   2        317.50        336.31        36.15 o                         
  15   6   2        345.80        400.07        38.60 o                         
  16   6   2          3.81        -19.26        51.09 o                         
  17   6   2         91.23        127.18        48.04 o                         
  18   6   2        282.61        194.60        68.90 o                         
  19   6   2        114.66         86.06       117.19 o                         
 -15   7   2         30.65         33.64       103.35 o                         
 -14   7   2         13.06         81.25        63.10 o                         
 -13   7   2          0.83         19.94        52.94 o                         
 -12   7   2         38.89         18.14        43.77 o                         
 -11   7   2        120.10        103.19        40.33 o                         
 -10   7   2       2679.31       2644.55        68.60 o                         
  -9   7   2       1331.45       1513.67        52.58 o                         
  -8   7   2       1282.14       1155.23        39.56 o                         
  -7   7   2        702.99        712.97        28.36 o                         
  -6   7   2       2523.25       2669.18        48.89 o                         
  -5   7   2          2.81        122.10        18.82 o                         
  -4   7   2       1122.50       1193.35        32.72 o                         
  -3   7   2       4275.33       4521.38        49.13 o                         
  -2   7   2      34533.96      34002.05       242.69 o                         
  -1   7   2      17519.81      19066.87       148.37 o                         
   0   7   2       7951.47       6779.63        59.84 o                         
   1   7   2       5823.84       5378.29        55.40 o                         
   2   7   2        966.85       1159.13        25.73 o                         
   3   7   2      16688.27      18690.71       158.57 o                         
   4   7   2       9911.90      10448.96        91.83 o                         
   5   7   2         15.22        235.63        15.43 o                         
   6   7   2        647.59        717.81        24.72 o                         
   7   7   2      13529.19      14353.65       145.97 o                         
   8   7   2       3830.16       4075.88        47.40 o                         
   9   7   2       1874.87       1866.85        35.74 o                         
  10   7   2       1386.41       1376.02        34.85 o                         
  11   7   2        256.77        540.81        35.20 o                         
  12   7   2        518.91        518.31        31.38 o                         
  13   7   2         36.56        116.31        26.73 o                         
  14   7   2          9.79         64.09        31.31 o                         
  15   7   2          5.89         -4.80        33.82 o                         
  16   7   2         10.26         36.53        42.28 o                         
  17   7   2        252.24        156.32        50.79 o                         
  18   7   2        399.70        280.80        71.49 o                         
  19   7   2        332.10        282.39        81.55 o                         
 -15   8   2         29.27        -65.88        74.73 o                         
 -14   8   2         50.93        118.41        68.92 o                         
 -13   8   2       1006.77       1075.94        78.38 o                         
 -12   8   2         83.28         90.79        49.11 o                         
 -11   8   2        396.89        361.22        55.71 o                         
 -10   8   2        676.12        658.28        48.83 o                         
  -9   8   2       1265.58       1396.74        47.93 o                         
  -8   8   2          7.74        201.99        27.08 o                         
  -7   8   2        540.65        532.44        28.45 o                         
  -6   8   2       2116.61       2142.75        50.42 o                         
  -5   8   2       8076.34       8753.34        91.62 o                         
  -4   8   2       5864.45       5462.73        57.42 o                         
  -3   8   2       1619.76       1569.40        32.44 o                         
  -2   8   2       9878.72      10195.06        86.07 o                         
  -1   8   2      14772.38      15336.19       115.27 o                         
   0   8   2      13077.54      12355.26        98.97 o                         
   1   8   2        830.48       2218.61       120.73 o                         
   2   8   2       3821.73       5386.77        68.83 o                         
   3   8   2        207.45        523.42        50.13 o                         
   4   8   2       5153.58       6207.12        59.62 o                         
   5   8   2      15402.78      15852.78       123.41 o                         
   6   8   2      17072.38      15837.16       130.32 o                         
   7   8   2       8467.53       9103.98        81.69 o                         
   8   8   2       5631.67       5438.32        58.74 o                         
   9   8   2       2528.11       2222.17        38.97 o                         
  10   8   2        945.32        929.00        28.06 o                         
  11   8   2          9.28        210.63        20.17 o                         
  12   8   2        132.62        193.19        22.06 o                         
  13   8   2        223.34        238.88        31.14 o                         
  14   8   2       1114.87        947.11        41.85 o                         
  15   8   2       1266.90        960.70        47.00 o                         
  16   8   2       1185.78       1150.84        62.81 o                         
  17   8   2       1457.02       1694.17       130.78 o                         
  18   8   2        248.76        302.48        85.96 o                         
  19   8   2          2.08         42.45        80.09 o                         
 -14   9   2        297.51        478.58        78.93 o                         
 -13   9   2        467.29        441.04        84.34 o                         
 -12   9   2        209.25        147.18        57.11 o                         
 -11   9   2          5.69        -15.38        47.56 o                         
 -10   9   2        241.59        510.01        53.76 o                         
  -9   9   2        948.83        867.27        52.70 o                         
  -8   9   2        103.64        183.17        30.87 o                         
  -7   9   2       2247.67       2416.26        58.77 o                         
  -6   9   2      10792.80      11703.33       110.60 o                         
  -5   9   2       4727.11       4995.77        63.06 o                         
  -4   9   2       1614.74       1801.23        37.26 o                         
  -3   9   2        834.95        785.70        29.99 o                         
  -2   9   2       1674.28       1770.09        35.42 o                         
  -1   9   2       1293.79       1264.01        29.77 o                         
   0   9   2         77.31         98.96        15.49 o                         
   1   9   2       9174.73      10391.95       103.09 o                         
   2   9   2      11375.48      12570.25       102.78 o                         
   3   9   2      18046.62      17181.16       127.22 o                         
   4   9   2      22570.50      22582.16       168.36 o                         
   5   9   2       8677.20       8495.33        77.03 o                         
   6   9   2         12.77        321.10        21.24 o                         
   7   9   2        167.86        555.37        41.30 o                         
   8   9   2         38.62        427.67        25.76 o                         
   9   9   2        304.39        489.73        21.38 o                         
  10   9   2       1900.50       1945.86        40.51 o                         
  11   9   2       4227.65       4327.66        57.18 o                         
  12   9   2       2160.21       2359.04        48.11 o                         
  13   9   2       2407.11       2387.61        58.64 o                         
  14   9   2       1064.62       1072.84        41.27 o                         
  15   9   2        104.94        309.01        32.24 o                         
  16   9   2         13.38        -14.19        63.53 o                         
  17   9   2        235.21        243.20        81.70 o                         
  18   9   2          1.66        -80.90        80.90 o                         
  19   9   2         70.92         90.68        99.91 o                         
 -14  10   2         38.28         32.95        87.17 o                         
 -13  10   2        433.11        388.92        83.42 o                         
 -12  10   2         17.44         13.26        81.36 o                         
 -11  10   2         18.66         62.48        56.15 o                         
 -10  10   2       1207.28       1110.54        60.39 o                         
  -9  10   2       2380.42       2588.25        92.13 o                         
  -8  10   2        912.89        877.26        44.50 o                         
  -7  10   2        228.04        223.15        37.08 o                         
  -6  10   2        574.80        812.71        32.42 o                         
  -5  10   2         19.83        121.07        20.04 o                         
  -4  10   2       1191.19       1011.14        30.79 o                         
  -3  10   2        991.78       1312.00        35.10 o                         
  -2  10   2       3674.85       3511.16        45.39 o                         
  -1  10   2       4402.42       4707.08        53.77 o                         
   0  10   2       3126.52       2930.61        42.16 o                         
   1  10   2       5807.60       6668.32        71.20 o                         
   2  10   2       4082.93       3476.92        49.62 o                         
   3  10   2       5174.54       4928.63        51.45 o                         
   4  10   2          7.80        117.79        16.35 o                         
   5  10   2        350.40        420.11        20.95 o                         
   6  10   2        151.75        292.28        19.62 o                         
   7  10   2       4383.75       5411.94        64.40 o                         
   8  10   2       2075.65       2199.42        45.98 o                         
   9  10   2       1502.28       1624.29        40.01 o                         
  10  10   2        505.14        681.96        30.52 o                         
  11  10   2        694.29        931.38        38.27 o                         
  12  10   2          4.18        218.70        27.51 o                         
  13  10   2         48.35        103.36        24.92 o                         
  14  10   2          3.08         14.97        26.06 o                         
  15  10   2        636.44        679.53        57.40 o                         
  16  10   2        735.85        812.74        78.86 o                         
  17  10   2         81.55         50.78        67.10 o                         
  18  10   2        100.40         89.76        84.62 o                         
  19  10   2        279.67        449.33       102.28 o                         
 -13  11   2          1.95        -14.08        84.14 o                         
 -12  11   2        411.40        274.81        78.83 o                         
 -11  11   2        297.47        349.53        75.09 o                         
 -10  11   2        988.13        965.98        73.63 o                         
  -9  11   2       2504.50       2713.67       107.82 o                         
  -8  11   2        289.41        305.90        44.20 o                         
  -7  11   2         72.51         79.11        34.97 o                         
  -6  11   2        384.72        433.82        28.23 o                         
  -5  11   2         90.80        105.90        21.31 o                         
  -4  11   2       2452.04       3020.24        50.48 o                         
  -3  11   2       3093.28       3347.30        51.07 o                         
  -2  11   2       6470.58       6559.72        68.86 o                         
  -1  11   2       2251.06       2176.97        39.62 o                         
   0  11   2       4753.93       4921.47        58.37 o                         
   1  11   2       1411.18       1441.35        37.85 o                         
   2  11   2        153.28        177.56        18.89 o                         
   3  11   2       1404.84       1432.19        32.81 o                         
   4  11   2       2714.78       3037.28        41.91 o                         
   5  11   2       2327.57       2132.35        37.59 o                         
   6  11   2         38.17         19.72        17.77 o                         
   7  11   2       4805.77       4966.19        63.25 o                         
   8  11   2       3649.76       3889.11        58.12 o                         
   9  11   2        544.51        594.27        28.09 o                         
  10  11   2        159.15        228.42        23.20 o                         
  11  11   2          0.10         41.08        22.19 o                         
  12  11   2         52.80        134.75        24.64 o                         
  13  11   2        139.88        130.51        27.19 o                         
  14  11   2        810.25        833.30        46.94 o                         
  15  11   2       1390.68       1380.60        77.52 o                         
  16  11   2        350.81        479.93        69.95 o                         
  17  11   2         19.44        -65.88        65.88 o                         
  18  11   2         13.31         38.14        85.35 o                         
  19  11   2         40.37         23.15       117.38 o                         
 -12  12   2        635.38        678.72        93.23 o                         
 -11  12   2        590.29        453.80        80.78 o                         
 -10  12   2        564.12        651.96       133.03 o                         
  -9  12   2         70.09        178.53        57.77 o                         
  -8  12   2        384.53        378.39        50.60 o                         
  -7  12   2       1091.22        982.60        50.88 o                         
  -6  12   2        419.58        442.24        50.13 o                         
  -5  12   2        581.93        587.17        29.04 o                         
  -4  12   2       2316.00       2077.77        48.70 o                         
  -3  12   2       9674.57       8854.76        85.65 o                         
  -2  12   2      11151.45      11619.90       105.80 o                         
  -1  12   2          8.78         17.84        20.14 o                         
   0  12   2        731.89        653.96        25.34 o                         
   1  12   2        578.45        492.97        26.08 o                         
   2  12   2       1001.51       1015.25        31.07 o                         
   3  12   2      10126.77      10492.72        97.67 o                         
   4  12   2       8519.76       8909.78        83.63 o                         
   5  12   2        437.13        592.08        26.94 o                         
   6  12   2         39.73         10.21        17.79 o                         
   7  12   2       5430.59       5546.04        68.30 o                         
   8  12   2        343.15        340.13        25.83 o                         
   9  12   2        715.43        843.69        41.26 o                         
  10  12   2        163.86        145.70        24.36 o                         
  11  12   2        463.20        471.77        29.44 o                         
  12  12   2        721.28        633.16        34.19 o                         
  13  12   2         68.92         69.17        27.82 o                         
  14  12   2        794.12        794.66        50.87 o                         
  15  12   2        965.83        981.18        63.54 o                         
  16  12   2         20.77         76.08        70.77 o                         
  17  12   2          6.29         -5.92        69.50 o                         
  18  12   2         12.86        202.21       136.39 o                         
  19  12   2         15.41         42.53        99.34 o                         
 -11  13   2         16.18        -62.94        82.91 o                         
 -10  13   2         93.07         81.83        71.60 o                         
  -9  13   2        276.60        437.30        68.89 o                         
  -8  13   2       1701.24       1589.01        92.54 o                         
  -7  13   2       1523.76       1477.35        65.13 o                         
  -6  13   2        246.55        273.65        33.77 o                         
  -5  13   2       1086.53       1126.25        41.49 o                         
  -4  13   2       1066.39        975.00        37.68 o                         
  -3  13   2       1296.78       1249.03        36.16 o                         
  -2  13   2         19.05          9.22        20.55 o                         
  -1  13   2       1753.49       1739.80        41.99 o                         
   0  13   2        822.27        679.52        25.58 o                         
   1  13   2       2371.98       2307.50        49.34 o                         
   2  13   2       1929.64       1916.89        64.03 o                         
   3  13   2       5300.23       5648.18        65.46 o                         
   4  13   2       6678.65       6376.43        70.41 o                         
   5  13   2       1557.64       2097.78        53.17 o                         
   6  13   2       6998.23       6485.49        70.82 o                         
   7  13   2        259.20        302.59        24.29 o                         
   8  13   2       1727.25       2201.69        56.46 o                         
   9  13   2       3045.55       3267.44        63.49 o                         
  10  13   2       1710.51       1562.45        51.37 o                         
  11  13   2       3437.69       3618.23        64.05 o                         
  12  13   2       3652.52       3707.59        70.26 o                         
  13  13   2         14.24          1.58        27.95 o                         
  14  13   2         38.51        -42.96        43.08 o                         
  15  13   2         99.40        154.29        58.57 o                         
  16  13   2         68.60         76.21        60.02 o                         
  17  13   2         41.23        195.14        91.17 o                         
  18  13   2         73.44         22.72        91.30 o                         
 -11  14   2        416.12        460.32        93.98 o                         
 -10  14   2        535.32        439.55        82.93 o                         
  -9  14   2        420.62        350.09        76.27 o                         
  -8  14   2       1120.07       1131.83        76.58 o                         
  -7  14   2        364.91        314.36        54.11 o                         
  -6  14   2         28.17         79.87        35.83 o                         
  -5  14   2          3.38         12.67        30.03 o                         
  -4  14   2        296.42        180.10        28.39 o                         
  -3  14   2       1350.84       1273.60        45.02 o                         
  -2  14   2       3213.22       3380.80        65.15 o                         
  -1  14   2       4017.76       4001.67        58.08 o                         
   0  14   2       3770.08       3923.14        62.51 o                         
   1  14   2       4482.57       4937.01        68.83 o                         
   2  14   2       1035.77       1154.01        37.43 o                         
   3  14   2       3864.19       3903.40        56.79 o                         
   4  14   2        263.78        292.31        23.05 o                         
   5  14   2        434.04        449.45        24.18 o                         
   6  14   2        752.53        783.85        30.24 o                         
   7  14   2       1504.76       1736.30        47.15 o                         
   8  14   2       3910.97       4071.23        64.25 o                         
   9  14   2       4420.43       5081.79       137.27 o                         
  10  14   2        424.30        593.23        39.63 o                         
  11  14   2        335.70        373.61        33.67 o                         
  12  14   2         89.05        262.15        33.73 o                         
  13  14   2        802.92        768.72        53.22 o                         
  14  14   2       1364.64       1187.53        90.35 o                         
  15  14   2       1237.33       1269.72        81.83 o                         
  16  14   2        716.21        769.11        72.46 o                         
  17  14   2        152.93        126.71        87.05 o                         
  18  14   2        230.65        302.49        97.20 o                         
 -10  15   2        550.53        372.48        93.60 o                         
  -9  15   2        734.42        683.51       120.42 o                         
  -8  15   2         51.74        -46.78        69.68 o                         
  -7  15   2         28.16        107.05        62.31 o                         
  -6  15   2        563.20        550.67        46.77 o                         
  -5  15   2       1134.20       1048.55        48.29 o                         
  -4  15   2       3600.75       3795.39        72.38 o                         
  -3  15   2       5834.14       6116.46        84.63 o                         
  -2  15   2       4713.45       5025.16        74.25 o                         
  -1  15   2       1509.39       1507.45        46.43 o                         
   0  15   2        373.11        358.42        29.95 o                         
   1  15   2         47.77         19.12        24.53 o                         
   2  15   2       1074.08       1165.01        36.88 o                         
   3  15   2        962.19       1000.74        39.63 o                         
   4  15   2         23.20         32.32        21.54 o                         
   5  15   2        533.58        436.37        26.27 o                         
   6  15   2         95.05         80.23        23.68 o                         
   7  15   2        533.54        512.48        28.49 o                         
   8  15   2        414.48        408.68        29.29 o                         
   9  15   2          1.85         96.15        30.26 o                         
  10  15   2        776.79        651.99        36.66 o                         
  11  15   2        117.53        103.08        37.58 o                         
  12  15   2        434.78        471.07        48.81 o                         
  13  15   2       1115.96       1317.51        54.27 o                         
  14  15   2        466.39        670.31        67.78 o                         
  15  15   2        570.66        602.10        68.34 o                         
  16  15   2         60.84        -29.02        63.86 o                         
  17  15   2        169.72        289.35        80.15 o                         
  18  15   2          0.69        -96.66        96.66 o                         
  -9  16   2         65.65         49.15       119.82 o                         
  -8  16   2        202.27        177.93        94.07 o                         
  -7  16   2        831.03        913.72       117.17 o                         
  -6  16   2        526.27        413.73        63.30 o                         
  -5  16   2       1227.05       1229.47        63.18 o                         
  -4  16   2       1577.15       1567.16        70.51 o                         
  -3  16   2       1036.98       1236.87        59.29 o                         
  -2  16   2         28.56         -4.11        37.65 o                         
  -1  16   2        367.87        329.81        41.69 o                         
   0  16   2        309.72        425.35        35.60 o                         
   1  16   2       4079.07       4150.72        86.00 o                         
   2  16   2       5215.86       5332.34        73.88 o                         
   3  16   2       2862.03       2959.40        80.02 o                         
   4  16   2       2983.32       3336.88        76.26 o                         
   5  16   2        254.30        277.07        27.36 o                         
   6  16   2        247.46        254.41        27.90 o                         
   7  16   2        805.57        810.54        43.84 o                         
   8  16   2        337.49        276.56        29.82 o                         
   9  16   2        302.32        196.37        33.69 o                         
  10  16   2        734.45        675.92        42.89 o                         
  11  16   2        265.73        259.81        42.45 o                         
  12  16   2        172.13        131.39        39.41 o                         
  13  16   2         68.16        181.66        42.81 o                         
  14  16   2         20.02         92.05        57.47 o                         
  15  16   2         59.81          0.47        62.89 o                         
  16  16   2         65.57        -41.09        68.80 o                         
  17  16   2         57.97        -25.45        81.72 o                         
  -7  17   2        318.83        281.15        87.23 o                         
  -6  17   2        123.84         89.31        63.42 o                         
  -5  17   2          8.69        -23.52        46.63 o                         
  -4  17   2          0.25        -11.39        42.36 o                         
  -3  17   2        579.27        555.43        48.87 o                         
  -2  17   2       1020.60        964.18        52.07 o                         
  -1  17   2       2167.82       2119.85        93.54 o                         
   0  17   2        865.08        900.88        42.83 o                         
   1  17   2       3641.45       3923.28        75.84 o                         
   2  17   2       3254.63       3470.15        67.02 o                         
   3  17   2        692.97        815.66        38.31 o                         
   4  17   2       1123.52       1112.02        63.79 o                         
   5  17   2         48.14        160.79        31.54 o                         
   6  17   2       2116.12       2334.20        65.09 o                         
   7  17   2       1544.08       1442.83        66.61 o                         
   8  17   2       2171.03       2098.30        72.36 o                         
   9  17   2       2949.44       3426.27        80.26 o                         
  10  17   2        680.96        693.45        46.60 o                         
  11  17   2        271.99        260.03        41.84 o                         
  12  17   2        420.63        209.44        46.06 o                         
  13  17   2        156.59        100.00        46.89 o                         
  14  17   2         65.17         58.57        63.25 o                         
  15  17   2          2.59         -3.48        82.00 o                         
  16  17   2        327.92        303.15        82.08 o                         
  -6  18   2        497.62        428.06        92.18 o                         
  -5  18   2        676.01        579.09       109.73 o                         
  -4  18   2       1258.95       1283.90        69.23 o                         
  -3  18   2       1196.16       1238.04        64.19 o                         
  -2  18   2       1498.97       1426.12       115.52 o                         
  -1  18   2        381.79        367.57        53.56 o                         
   0  18   2         65.65         78.49        44.68 o                         
   1  18   2        306.31        265.38        47.25 o                         
   2  18   2         28.93         10.20        34.20 o                         
   3  18   2         27.39         11.38        31.74 o                         
   4  18   2        378.49        398.83        33.00 o                         
   5  18   2       1892.01       1759.94        57.42 o                         
   6  18   2       1951.85       2048.83        60.44 o                         
   7  18   2       1130.04       1231.51        47.42 o                         
   8  18   2        590.72        730.97        40.99 o                         
   9  18   2        208.29        182.97        41.25 o                         
  10  18   2         71.35        116.84        53.55 o                         
  11  18   2        257.01        244.50        61.02 o                         
  12  18   2        276.81        184.73        59.53 o                         
  13  18   2       1285.04       1318.45        97.61 o                         
  14  18   2       1469.80       1447.39        84.09 o                         
  15  18   2        244.64        453.32       108.96 o                         
  16  18   2         93.34          2.60        84.17 o                         
  -5  19   2       1103.09       1060.45       102.66 o                         
  -4  19   2        551.45        580.31       127.48 o                         
  -3  19   2        612.34        853.03        97.19 o                         
  -2  19   2        392.06        175.70        64.63 o                         
  -1  19   2        129.32         66.96        57.30 o                         
   0  19   2         51.87          5.61        55.28 o                         
   1  19   2        191.29        142.99        61.03 o                         
   2  19   2       1385.07       1306.12        77.86 o                         
   3  19   2       1079.49       1254.42        69.19 o                         
   4  19   2        272.28        209.12        61.80 o                         
   5  19   2       1065.88       1128.98        52.72 o                         
   6  19   2        103.55        136.99        43.84 o                         
   7  19   2         90.66        -44.37        45.77 o                         
   8  19   2         32.39        -28.10        39.95 o                         
   9  19   2        255.98        217.04        50.82 o                         
  10  19   2        453.74        423.95        63.08 o                         
  11  19   2        126.81        160.43        59.84 o                         
  12  19   2         52.43        128.15        63.79 o                         
  13  19   2        658.76        852.45        78.61 o                         
  14  19   2        644.25        714.27        79.20 o                         
  15  19   2         34.20         57.37        81.83 o                         
  -3  20   2          9.31        -87.16       116.53 o                         
  -2  20   2         60.31         59.98        69.35 o                         
  -1  20   2         94.90        -43.86        66.74 o                         
   0  20   2        315.66        159.36        66.93 o                         
   1  20   2       1882.26       1866.44        89.40 o                         
   2  20   2       4271.42       4639.39       135.64 o                         
   3  20   2       1611.32       1622.59       105.67 o                         
   4  20   2         27.18         25.88        57.42 o                         
   5  20   2         10.42         11.28        56.11 o                         
   6  20   2        104.47        -39.57        53.89 o                         
   7  20   2        634.43        588.51        65.88 o                         
   8  20   2        356.83        333.38        52.32 o                         
   9  20   2        295.54        349.34        57.58 o                         
  10  20   2        618.96        659.65        78.88 o                         
  11  20   2         74.80         75.36        62.70 o                         
  12  20   2          5.81        -28.18        66.61 o                         
  13  20   2        113.98         62.44        76.02 o                         
  14  20   2        165.01        176.38        98.03 o                         
  -1  21   2        310.38        355.83        85.83 o                         
   0  21   2        698.36        875.86        83.65 o                         
   1  21   2       1076.18       1160.02        88.07 o                         
   2  21   2       1915.42       2142.23       145.32 o                         
   3  21   2        258.47        380.60        67.23 o                         
   4  21   2        103.47        215.30        65.13 o                         
   5  21   2        410.53        243.42        71.38 o                         
   6  21   2        602.83        651.52        69.34 o                         
   7  21   2        657.72        522.22        70.28 o                         
   8  21   2        815.09        965.91        91.69 o                         
   9  21   2        105.44         73.06        77.20 o                         
  10  21   2        417.81        368.94        88.95 o                         
  11  21   2          8.19         93.00        85.18 o                         
  12  21   2         57.80        203.19        87.88 o                         
   1  22   2          1.31        257.42        82.51 o                         
   2  22   2          5.59        -52.46        76.90 o                         
   3  22   2         92.11         47.27        75.81 o                         
   4  22   2         90.34        216.02        90.09 o                         
   5  22   2        203.31        239.10        75.66 o                         
   6  22   2        172.15        233.96        76.81 o                         
   7  22   2         45.98        -13.54        70.55 o                         
   8  22   2         30.80         47.35        71.96 o                         
   9  22   2         16.45        -62.47        83.24 o                         
  10  22   2         16.18         13.98        88.48 o                         
  -8 -22   3       1444.17       1374.73        95.30 o                         
  -7 -22   3       1014.86        794.52        81.16 o                         
  -6 -22   3        249.48        254.25        76.53 o                         
  -5 -22   3        120.97        237.91        85.74 o                         
  -4 -22   3        202.66         81.87       107.71 o                         
  -3 -22   3          1.28        -57.24        89.99 o                         
 -11 -21   3        169.11        159.76        91.87 o                         
 -10 -21   3        732.13        806.57       162.69 o                         
  -9 -21   3        624.27        510.96        73.83 o                         
  -8 -21   3        469.60        402.76        97.44 o                         
  -7 -21   3          7.52         43.96        66.56 o                         
  -6 -21   3        148.87        136.39        78.19 o                         
  -5 -21   3        259.73        304.27        78.65 o                         
  -4 -21   3        433.54        421.34        71.82 o                         
  -3 -21   3        659.88        847.07        93.76 o                         
  -2 -21   3       1104.28       1195.12       116.91 o                         
  -1 -21   3       1037.53        773.57       117.32 o                         
   0 -21   3        330.49        438.22       138.49 o                         
 -13 -20   3        293.50        257.16        83.72 o                         
 -12 -20   3        131.66        174.53        77.61 o                         
 -11 -20   3        111.92         58.74        96.81 o                         
 -10 -20   3         73.65         96.96        64.63 o                         
  -9 -20   3         12.54        -31.92        54.64 o                         
  -8 -20   3        116.24        148.34        74.90 o                         
  -7 -20   3        473.21        490.33        58.21 o                         
  -6 -20   3        751.32        788.71        61.65 o                         
  -5 -20   3        664.93        812.81        74.03 o                         
  -4 -20   3       1208.91       1335.64        69.29 o                         
  -3 -20   3        925.82        797.11        58.50 o                         
  -2 -20   3        236.05        149.73        64.71 o                         
  -1 -20   3        218.15        304.52        64.60 o                         
   0 -20   3         40.78        -33.11        61.62 o                         
   1 -20   3         34.79        -18.47        75.35 o                         
   2 -20   3         46.10         15.85        95.42 o                         
   3 -20   3        557.68        509.16       116.15 o                         
 -14 -19   3        385.69        349.55        84.17 o                         
 -13 -19   3        414.13        322.72        80.09 o                         
 -12 -19   3         10.67         62.29        64.78 o                         
 -11 -19   3         81.92         56.46        62.75 o                         
 -10 -19   3         14.75         74.12        66.41 o                         
  -9 -19   3        300.32        288.99        55.60 o                         
  -8 -19   3        404.15        347.65        51.13 o                         
  -7 -19   3       1121.67       1078.48        60.33 o                         
  -6 -19   3        805.30        903.79        54.10 o                         
  -5 -19   3        588.69        536.16        53.72 o                         
  -4 -19   3       2529.90       2633.32        88.28 o                         
  -3 -19   3        946.14        825.34        54.03 o                         
  -2 -19   3          1.65        -54.88        58.37 o                         
  -1 -19   3        293.20        324.07        59.94 o                         
   0 -19   3        172.17        225.28        62.73 o                         
   1 -19   3        854.94        882.04        75.63 o                         
   2 -19   3       1973.09       2197.59       130.12 o                         
   3 -19   3        755.16        863.18        81.52 o                         
   4 -19   3        588.76        582.92        92.93 o                         
 -15 -18   3         21.36          3.45       109.95 o                         
 -14 -18   3          0.15         78.53        78.05 o                         
 -13 -18   3         36.11        154.62        66.86 o                         
 -12 -18   3         97.87        110.15        63.02 o                         
 -11 -18   3        456.80        467.95        64.90 o                         
 -10 -18   3       1898.82       1852.69       115.58 o                         
  -9 -18   3       3513.29       3441.21       107.57 o                         
  -8 -18   3       1938.95       1826.57        59.12 o                         
  -7 -18   3        744.52        702.84        43.34 o                         
  -6 -18   3          3.61          8.52        36.12 o                         
  -5 -18   3         36.04         44.63        35.20 o                         
  -4 -18   3         71.74        -23.82        33.94 o                         
  -3 -18   3         18.55        -33.96        37.26 o                         
  -2 -18   3       2215.36       2233.20        74.94 o                         
  -1 -18   3       4667.93       5243.56       106.84 o                         
   0 -18   3       2065.28       2240.11        95.12 o                         
   1 -18   3        599.02        609.15        87.91 o                         
   2 -18   3        564.00        564.18        55.94 o                         
   3 -18   3         10.55        -48.58        48.58 o                         
   4 -18   3          5.37         86.50        55.99 o                         
   5 -18   3        119.85         29.02        67.03 o                         
   6 -18   3        581.75        652.90        96.66 o                         
 -16 -17   3          3.48        -33.73        80.38 o                         
 -15 -17   3         34.48        -53.71        75.30 o                         
 -14 -17   3        529.10        510.72        77.01 o                         
 -13 -17   3       1572.72       1663.85        89.42 o                         
 -12 -17   3       1258.20       1404.26       131.52 o                         
 -11 -17   3        157.48        129.76        53.04 o                         
 -10 -17   3        413.29        277.35        42.05 o                         
  -9 -17   3        596.92        515.60        38.48 o                         
  -8 -17   3        354.02        314.57        35.41 o                         
  -7 -17   3        493.44        434.87        35.40 o                         
  -6 -17   3       1095.90       1251.78        47.80 o                         
  -5 -17   3       1101.83       1056.08        43.67 o                         
  -4 -17   3        703.47        782.74        39.75 o                         
  -3 -17   3       1304.10       1207.86        51.55 o                         
  -2 -17   3       2851.85       3201.29        79.09 o                         
  -1 -17   3        903.22        675.13        53.79 o                         
   0 -17   3        113.71         95.48        37.78 o                         
   1 -17   3          3.13        -32.99        32.99 o                         
   2 -17   3        680.82        722.72        45.89 o                         
   3 -17   3        299.88        254.48        47.27 o                         
   4 -17   3        109.14        133.09        48.64 o                         
   5 -17   3        453.10        451.46        55.76 o                         
   6 -17   3        695.38        720.09       141.28 o                         
   7 -17   3         24.68         67.92        72.60 o                         
 -17 -16   3        237.10        123.76       159.98 o                         
 -16 -16   3        305.12        384.79        80.58 o                         
 -15 -16   3        190.30         63.34        70.50 o                         
 -14 -16   3        566.20        411.40        67.46 o                         
 -13 -16   3         97.30        118.30        57.09 o                         
 -12 -16   3          5.55        -21.55        52.83 o                         
 -11 -16   3        301.49        219.88        38.92 o                         
 -10 -16   3         52.28         46.20        34.75 o                         
  -9 -16   3          4.40         23.29        30.58 o                         
  -8 -16   3         95.19        160.74        30.56 o                         
  -7 -16   3        964.90        969.92        49.70 o                         
  -6 -16   3       1340.88       1297.54        58.85 o                         
  -5 -16   3       2246.39       2246.09        64.58 o                         
  -4 -16   3       1275.32       1337.18        50.53 o                         
  -3 -16   3        928.53        870.02        40.79 o                         
  -2 -16   3        476.21        326.59        33.16 o                         
  -1 -16   3         20.23        -28.79        29.85 o                         
   0 -16   3        553.55        518.53        40.38 o                         
   1 -16   3        181.30        160.41        32.31 o                         
   2 -16   3       1417.47       1424.30        49.55 o                         
   3 -16   3        631.92        567.79        38.78 o                         
   4 -16   3        155.69        115.32        39.33 o                         
   5 -16   3          6.91        -21.56        44.51 o                         
   6 -16   3         37.41         -3.62        64.43 o                         
   7 -16   3        113.18         53.20        76.17 o                         
   8 -16   3        420.34        362.12        77.94 o                         
 -17 -15   3        454.82        348.89        86.99 o                         
 -16 -15   3         69.10         11.69        71.96 o                         
 -15 -15   3          3.51        -37.33        63.05 o                         
 -14 -15   3        520.65        420.59        63.28 o                         
 -13 -15   3        220.72        210.15        57.39 o                         
 -12 -15   3          5.65        -13.25        73.73 o                         
 -11 -15   3        363.47        379.75        31.51 o                         
 -10 -15   3        356.64        312.24        36.07 o                         
  -9 -15   3       2092.04       2239.86        63.74 o                         
  -8 -15   3       2461.08       2608.95        89.71 o                         
  -7 -15   3       1530.49       1283.84        46.04 o                         
  -6 -15   3       5521.28       5442.67        92.32 o                         
  -5 -15   3       4544.44       4899.56        70.71 o                         
  -4 -15   3         23.78        -26.42        26.42 o                         
  -3 -15   3        321.96        272.19        30.71 o                         
  -2 -15   3       1185.18       1203.32        41.87 o                         
  -1 -15   3       3702.08       3394.84        68.25 o                         
   0 -15   3       2637.03       2638.50        57.82 o                         
   1 -15   3        597.16        639.39        34.13 o                         
   2 -15   3       4212.73       4207.78        77.64 o                         
   3 -15   3       1466.54       1383.33        52.13 o                         
   4 -15   3        201.40        166.40        34.40 o                         
   5 -15   3         61.04         77.56        36.46 o                         
   6 -15   3       1229.69       1057.69        54.91 o                         
   7 -15   3        683.15        649.52        63.46 o                         
   8 -15   3        371.41        326.51        78.99 o                         
   9 -15   3       1248.58       1389.28       105.68 o                         
 -18 -14   3        451.23        322.51       247.36 o                         
 -17 -14   3        165.88         23.92        79.88 o                         
 -16 -14   3        151.55        306.65        74.06 o                         
 -15 -14   3        461.83        425.58        64.33 o                         
 -14 -14   3        147.29        186.92        55.57 o                         
 -13 -14   3        456.90        330.61        55.18 o                         
 -12 -14   3       1253.58       1383.49        65.53 o                         
 -11 -14   3       2521.17       2552.08        68.09 o                         
 -10 -14   3       1296.22       1274.65        45.32 o                         
  -9 -14   3       3103.86       3267.30        64.43 o                         
  -8 -14   3       1051.56        933.10        35.55 o                         
  -7 -14   3        778.29        885.12        35.00 o                         
  -6 -14   3         77.20         85.94        24.12 o                         
  -5 -14   3          7.82         20.67        24.25 o                         
  -4 -14   3       2186.14       2183.43        61.75 o                         
  -3 -14   3       8849.48       8300.92        99.51 o                         
  -2 -14   3       6997.77       7388.78        88.82 o                         
  -1 -14   3       5011.01       5394.85        81.46 o                         
   0 -14   3       4638.32       4514.23        63.95 o                         
   1 -14   3       1345.10       1364.64        42.63 o                         
   2 -14   3       4114.55       4109.53        66.87 o                         
   3 -14   3        102.25        121.80        30.07 o                         
   4 -14   3         15.34         31.65        29.91 o                         
   5 -14   3         30.82         34.27        32.10 o                         
   6 -14   3       3125.17       3349.42        89.48 o                         
   7 -14   3       1976.62       2123.27       105.05 o                         
   8 -14   3        160.60        108.92        74.92 o                         
   9 -14   3        115.17        100.21        76.99 o                         
  10 -14   3          4.11         14.51       119.42 o                         
 -18 -13   3        117.93        232.92        95.68 o                         
 -17 -13   3        223.81        363.49        89.09 o                         
 -16 -13   3       1093.78        959.83        80.79 o                         
 -15 -13   3        934.36        713.08        65.41 o                         
 -14 -13   3        702.83        585.80        72.21 o                         
 -13 -13   3        222.51        141.41        50.57 o                         
 -12 -13   3        682.70        655.44        48.77 o                         
 -11 -13   3         53.81        135.72        36.75 o                         
 -10 -13   3         39.12         42.83        26.85 o                         
  -9 -13   3         12.95         67.86        26.70 o                         
  -8 -13   3       2198.71       2234.98        48.68 o                         
  -7 -13   3       1047.23       1227.54        35.71 o                         
  -6 -13   3       8481.63       9141.60        88.99 o                         
  -5 -13   3       7063.34       7177.87        76.47 o                         
  -4 -13   3       2839.64       2758.15        52.34 o                         
  -3 -13   3       1698.97       1818.47        52.33 o                         
  -2 -13   3       1744.08       1723.76        55.93 o                         
  -1 -13   3        518.04        618.68        27.75 o                         
   0 -13   3       1976.83       1958.15        47.58 o                         
   1 -13   3       2620.57       2534.85        52.08 o                         
   2 -13   3       2056.90       2102.21        57.82 o                         
   3 -13   3       2882.71       2971.43        58.66 o                         
   4 -13   3        101.46         80.08        27.87 o                         
   5 -13   3         78.63         89.73        31.68 o                         
   6 -13   3       2593.84       2653.86        73.38 o                         
   7 -13   3       1640.44       1646.48        55.52 o                         
   8 -13   3         53.50         47.88        41.89 o                         
   9 -13   3        153.91        213.37       101.77 o                         
  10 -13   3        700.29        534.43        83.65 o                         
  11 -13   3        344.33        229.20        88.87 o                         
 -18 -12   3        694.28        671.17       100.00 o                         
 -17 -12   3        660.82        465.22        87.62 o                         
 -16 -12   3        541.96        316.68        61.87 o                         
 -15 -12   3        402.26        332.89        59.88 o                         
 -14 -12   3         30.83         54.05        51.64 o                         
 -13 -12   3        121.30         72.27        46.63 o                         
 -12 -12   3          6.91         59.30        34.33 o                         
 -11 -12   3        358.43        299.14        34.24 o                         
 -10 -12   3       1290.71       1133.90        37.69 o                         
  -9 -12   3       2887.83       3058.05        60.47 o                         
  -8 -12   3       7189.33       7110.94        74.30 o                         
  -7 -12   3       1035.22       1138.38        37.70 o                         
  -6 -12   3       1471.76       1353.10        37.91 o                         
  -5 -12   3       6924.79       6859.14        70.96 o                         
  -4 -12   3        108.89        114.51        20.97 o                         
  -3 -12   3        139.33        177.35        22.30 o                         
  -2 -12   3        194.34        238.48        22.60 o                         
  -1 -12   3         46.84          9.03        18.80 o                         
   0 -12   3       5368.85       4986.47        62.11 o                         
   1 -12   3       2897.44       3406.07        62.65 o                         
   2 -12   3       2741.90       3142.57        51.96 o                         
   3 -12   3       6044.83       6371.23        73.23 o                         
   4 -12   3         10.58         32.49        23.98 o                         
   5 -12   3       1160.37       1034.16        45.92 o                         
   6 -12   3        244.05        265.94        39.43 o                         
   7 -12   3        508.25        625.10        41.88 o                         
   8 -12   3        564.62        530.27        41.40 o                         
   9 -12   3        293.21        297.57        72.23 o                         
  10 -12   3         80.40         54.56        63.69 o                         
  11 -12   3        357.99        326.75        89.12 o                         
  12 -12   3        153.41        -53.96        86.49 o                         
 -18 -11   3        552.19        384.24        92.43 o                         
 -17 -11   3        463.03        171.51        80.09 o                         
 -16 -11   3        144.19        -61.18        61.18 o                         
 -15 -11   3          0.17         90.22        52.86 o                         
 -14 -11   3        170.81        214.15        51.24 o                         
 -13 -11   3         79.63         50.25        36.18 o                         
 -12 -11   3         18.21         44.58        31.75 o                         
 -11 -11   3       6011.22       6413.80        89.94 o                         
 -10 -11   3       2001.22       1832.07        56.43 o                         
  -9 -11   3       1374.92       1456.85        41.96 o                         
  -8 -11   3        401.46        443.60        25.64 o                         
  -7 -11   3        348.21        444.26        21.57 o                         
  -6 -11   3        569.19        364.87        21.24 o                         
  -5 -11   3       1539.79       1605.63        35.82 o                         
  -4 -11   3        275.56        198.70        19.12 o                         
  -3 -11   3       3251.79       3012.42        47.17 o                         
  -2 -11   3        577.18        496.19        41.69 o                         
  -1 -11   3       2493.57       2345.28        45.25 o                         
   0 -11   3       3805.57       3903.98        51.63 o                         
   1 -11   3        368.52        293.40        20.44 o                         
   2 -11   3        821.03        864.15        29.28 o                         
   3 -11   3          8.12          5.93        20.35 o                         
   4 -11   3       1532.95       1417.64        51.36 o                         
   5 -11   3       1364.62       1526.82        57.23 o                         
   6 -11   3       1637.88       1681.50        53.53 o                         
   7 -11   3        798.11        748.04        36.72 o                         
   8 -11   3         53.07         78.07        28.02 o                         
   9 -11   3         70.77         65.66        51.13 o                         
  10 -11   3         82.99        -12.77        56.21 o                         
  11 -11   3          6.91         45.35        63.26 o                         
  12 -11   3          2.33        142.54        93.53 o                         
  13 -11   3         23.32         47.27        87.13 o                         
 -19 -10   3        396.87        489.31       109.80 o                         
 -18 -10   3         42.56        -82.29        82.29 o                         
 -17 -10   3         36.53         80.39        75.45 o                         
 -16 -10   3        352.18        338.90        68.60 o                         
 -15 -10   3        502.55        392.79        57.51 o                         
 -14 -10   3        540.63        522.59        55.28 o                         
 -13 -10   3       1200.43       1197.17        45.98 o                         
 -12 -10   3        162.02        170.25        32.07 o                         
 -11 -10   3       3113.67       3134.53        66.85 o                         
 -10 -10   3       2651.90       2891.21        97.05 o                         
  -9 -10   3       1946.34       1907.28        42.13 o                         
  -8 -10   3        240.40        399.82        23.07 o                         
  -7 -10   3       2785.19       3150.24        48.29 o                         
  -6 -10   3       1598.70       1481.25        33.65 o                         
  -5 -10   3       2134.78       2279.97        37.31 o                         
  -4 -10   3       1775.84       1964.38        36.95 o                         
  -3 -10   3       4555.13       4055.43        49.67 o                         
  -2 -10   3       3873.02       3358.03        49.68 o                         
  -1 -10   3       3620.08       3463.38        46.39 o                         
   0 -10   3       4210.00       4724.23        53.09 o                         
   1 -10   3        504.50        431.23        20.55 o                         
   2 -10   3        129.37        100.96        18.32 o                         
   3 -10   3         95.48        145.90        21.81 o                         
   4 -10   3       2200.28       2079.50        45.23 o                         
   5 -10   3       5055.28       5079.94        69.52 o                         
   6 -10   3       1731.23       1941.53        53.65 o                         
   7 -10   3       1465.58       1363.54        42.34 o                         
   8 -10   3        357.32        274.49        28.41 o                         
   9 -10   3        538.96        604.60        51.21 o                         
  10 -10   3        650.88        550.76        83.19 o                         
  11 -10   3        380.13        360.83        64.92 o                         
  12 -10   3        343.32        271.19        76.12 o                         
  13 -10   3        421.23        469.58        89.30 o                         
  14 -10   3         69.97        -11.21       137.73 o                         
 -19  -9   3         46.33         32.72        95.45 o                         
 -18  -9   3        317.30        298.48        88.33 o                         
 -17  -9   3        827.59        740.20       104.68 o                         
 -16  -9   3        961.95        707.14        71.74 o                         
 -15  -9   3        655.92        606.92        56.76 o                         
 -14  -9   3        146.46        140.80        44.36 o                         
 -13  -9   3       1317.74       1318.09        47.13 o                         
 -12  -9   3       2118.16       2175.75        63.15 o                         
 -11  -9   3       1873.50       2108.60        65.50 o                         
 -10  -9   3        687.33        699.92        41.64 o                         
  -9  -9   3       1050.67       1040.29        37.40 o                         
  -8  -9   3       7285.56       7111.19        75.88 o                         
  -7  -9   3      10077.72       9568.14        93.62 o                         
  -6  -9   3       2660.75       2974.06        42.84 o                         
  -5  -9   3       2954.50       3000.94        39.57 o                         
  -4  -9   3       6758.71       6260.76        61.84 o                         
  -3  -9   3        277.20        350.44        17.43 o                         
  -2  -9   3        145.46         83.17        17.22 o                         
  -1  -9   3        265.90        361.49        17.95 o                         
   0  -9   3       2183.94       1967.72        37.30 o                         
   1  -9   3      15382.78      14659.71       118.29 o                         
   2  -9   3       6626.91       6305.78        65.22 o                         
   3  -9   3       5225.89       5317.83        60.29 o                         
   4  -9   3       2228.28       2037.09        51.92 o                         
   5  -9   3        526.62        455.82        25.56 o                         
   6  -9   3          5.95         23.36        22.14 o                         
   7  -9   3        934.39        848.22        33.00 o                         
   8  -9   3        357.40        431.34        26.66 o                         
   9  -9   3       1517.10       1368.38        77.28 o                         
  10  -9   3       2049.18       2317.79        79.58 o                         
  11  -9   3       1136.49       1038.43        65.76 o                         
  12  -9   3       1226.39       1276.09        73.53 o                         
  13  -9   3        111.32        339.69       100.47 o                         
  14  -9   3         55.95         32.79        75.22 o                         
 -19  -8   3        526.98        510.55       101.53 o                         
 -18  -8   3        538.24        737.61        94.66 o                         
 -17  -8   3        534.01        612.40        83.17 o                         
 -16  -8   3        525.24        449.49        99.13 o                         
 -15  -8   3        595.70        799.69        59.11 o                         
 -14  -8   3          0.92         18.52        40.92 o                         
 -13  -8   3        205.25        445.44        35.73 o                         
 -12  -8   3        777.86        948.82        37.02 o                         
 -11  -8   3       3013.94       3417.95        65.54 o                         
 -10  -8   3       5758.95       5688.67        75.19 o                         
  -9  -8   3         33.96         95.46        21.00 o                         
  -8  -8   3        948.51       1088.19        38.35 o                         
  -7  -8   3       3946.83       4230.58        52.27 o                         
  -6  -8   3       4694.69       4373.31        51.68 o                         
  -5  -8   3          6.05         37.36        14.57 o                         
  -4  -8   3          2.12         24.99        13.85 o                         
  -3  -8   3        132.39        160.51        15.08 o                         
  -2  -8   3       1347.88       1517.82        32.69 o                         
  -1  -8   3       2834.82       3105.93        40.57 o                         
   0  -8   3      12686.86      12758.75       107.42 o                         
   1  -8   3      15256.83      14955.13       118.96 o                         
   2  -8   3        998.27       1098.03        41.21 o                         
   3  -8   3       4902.16       4960.99        55.74 o                         
   4  -8   3       6689.33       6558.48        71.18 o                         
   5  -8   3       5902.74       6070.63        72.26 o                         
   6  -8   3         79.90        113.04        20.15 o                         
   7  -8   3       4040.76       3708.06        52.60 o                         
   8  -8   3        300.54        255.23        23.51 o                         
   9  -8   3         21.25         -9.02        31.66 o                         
  10  -8   3        669.52        703.25        44.11 o                         
  11  -8   3        469.85        337.20        53.88 o                         
  12  -8   3         33.34         60.28        51.99 o                         
  13  -8   3        306.39        253.98        64.60 o                         
  14  -8   3        686.99        661.24        78.76 o                         
  15  -8   3        393.96        472.36        84.01 o                         
 -19  -7   3        585.44        450.68       103.66 o                         
 -18  -7   3        423.93        392.24        81.78 o                         
 -17  -7   3         69.92        126.35        70.45 o                         
 -16  -7   3          9.93          9.12        53.46 o                         
 -15  -7   3          3.44        141.05        46.90 o                         
 -14  -7   3        685.63        800.13        48.93 o                         
 -13  -7   3       1956.15       2320.65        64.42 o                         
 -12  -7   3       1538.39       1670.08        52.10 o                         
 -11  -7   3       3748.52       3168.96        59.78 o                         
 -10  -7   3       3762.77       3947.36        59.24 o                         
  -9  -7   3        531.00        325.88        22.96 o                         
  -8  -7   3         19.78         72.72        18.18 o                         
  -7  -7   3       2785.98       2810.72        46.27 o                         
  -6  -7   3       4054.07       3719.11        48.53 o                         
  -5  -7   3        153.64        216.86        14.46 o                         
  -4  -7   3       1354.42       1412.21        26.73 o                         
  -3  -7   3        768.00        675.59        22.24 o                         
  -2  -7   3        829.95        679.83        22.41 o                         
  -1  -7   3        511.68        318.20        15.72 o                         
   0  -7   3       8574.06       9833.57        82.06 o                         
   1  -7   3      11367.94      11340.89        89.38 o                         
   2  -7   3        839.97        853.89        26.01 o                         
   3  -7   3       1294.15       1190.68        30.39 o                         
   4  -7   3       2937.90       3083.68        45.43 o                         
   5  -7   3       5019.41       5043.18        59.60 o                         
   6  -7   3        978.49        959.68        28.23 o                         
   7  -7   3       1048.79        970.21        27.82 o                         
   8  -7   3         24.29         17.17        20.65 o                         
   9  -7   3       1499.31       1363.07        46.32 o                         
  10  -7   3       1422.59       1320.40        52.01 o                         
  11  -7   3        215.02        179.18        43.45 o                         
  12  -7   3        377.01        292.16        60.69 o                         
  13  -7   3       2430.71       2848.74       114.66 o                         
  14  -7   3        796.00        872.80        79.51 o                         
  15  -7   3        118.31         77.69        73.78 o                         
 -19  -6   3         25.91         -2.99        93.26 o                         
 -18  -6   3         27.50        164.19        69.77 o                         
 -17  -6   3        152.20        170.03        79.82 o                         
 -16  -6   3        228.94        259.53        54.09 o                         
 -15  -6   3       1154.29       1170.80        60.25 o                         
 -14  -6   3        540.04        416.88        41.24 o                         
 -13  -6   3        813.12        586.78        36.99 o                         
 -12  -6   3        265.90        264.85        30.91 o                         
 -11  -6   3       5702.06       5993.71        75.64 o                         
 -10  -6   3        585.98        889.28        47.43 o                         
  -9  -6   3        400.11        390.68        22.14 o                         
  -8  -6   3        334.72        489.48        22.73 o                         
  -7  -6   3      13031.06      12090.65       109.63 o                         
  -6  -6   3      10194.01       9437.00        88.54 o                         
  -5  -6   3       4939.48       5357.38        52.67 o                         
  -4  -6   3      16106.60      15633.36       117.90 o                         
  -3  -6   3      10579.52       9533.38        76.97 o                         
  -2  -6   3      17774.56      16886.91       130.39 o                         
  -1  -6   3        439.93        796.95        24.38 o                         
   0  -6   3        433.25        456.87        19.47 o                         
   1  -6   3       2145.28       2039.01        38.76 o                         
   2  -6   3       1053.83        999.75        26.95 o                         
   3  -6   3         58.16         69.87        13.53 o                         
   4  -6   3       1904.48       2247.83        45.63 o                         
   5  -6   3       4447.59       4404.71        51.38 o                         
   6  -6   3       3069.53       2763.40        40.67 o                         
   7  -6   3         23.28         71.56        17.10 o                         
   8  -6   3        559.98        589.25        24.50 o                         
   9  -6   3       5250.00       4859.09        75.71 o                         
  10  -6   3       3411.38       3424.85        71.53 o                         
  11  -6   3        926.43        832.20        48.16 o                         
  12  -6   3        131.82        215.52        51.02 o                         
  13  -6   3        390.57        576.37        61.37 o                         
  14  -6   3        289.70        318.08        61.83 o                         
  15  -6   3         65.28         -9.28        69.01 o                         
  16  -6   3          1.62        -10.47        77.22 o                         
 -19  -5   3        144.48        -49.31        92.02 o                         
 -18  -5   3        266.57        147.21        70.88 o                         
 -17  -5   3       1347.24       1156.82        76.71 o                         
 -16  -5   3       1378.52       1485.04       105.16 o                         
 -15  -5   3        654.03        687.86        44.58 o                         
 -14  -5   3        215.37        134.77        29.95 o                         
 -13  -5   3        113.65        403.04        34.97 o                         
 -12  -5   3        825.77        859.11        33.21 o                         
 -11  -5   3        346.82        457.14        28.23 o                         
 -10  -5   3       3728.49       4086.57        61.19 o                         
  -9  -5   3       6336.01       6721.61        71.94 o                         
  -8  -5   3       1912.56       1568.46        38.45 o                         
  -7  -5   3      28066.72      25761.83       197.98 o                         
  -6  -5   3      24059.63      23784.19       190.39 o                         
  -5  -5   3       6489.18       6424.18        63.80 o                         
  -4  -5   3       5225.83       5191.01        47.33 o                         
  -3  -5   3       1591.10       1279.05        24.51 o                         
  -2  -5   3       8091.80       6664.58        75.12 o                         
  -1  -5   3       5520.89       5737.52        48.16 o                         
   0  -5   3        949.36       1078.78        22.75 o                         
   1  -5   3      16942.70      16098.43       124.79 o                         
   2  -5   3      12925.81      15546.39       121.96 o                         
   3  -5   3        470.59        521.69        29.72 o                         
   4  -5   3       4600.64       4542.22        48.75 o                         
   5  -5   3       1542.14       1255.63        28.43 o                         
   6  -5   3         86.71         81.76        14.68 o                         
   7  -5   3        481.73        521.26        22.36 o                         
   8  -5   3       2241.89       2336.70        39.63 o                         
   9  -5   3       3273.21       3455.28        63.61 o                         
  10  -5   3       4824.67       4847.16        77.90 o                         
  11  -5   3       1087.38       1452.00        69.66 o                         
  12  -5   3         48.27         62.82        40.92 o                         
  13  -5   3         63.60        147.19        53.06 o                         
  14  -5   3        231.97        363.33        60.45 o                         
  15  -5   3        181.20        156.45        66.79 o                         
  16  -5   3        487.78        445.36        81.47 o                         
 -19  -4   3        191.29        264.38        96.97 o                         
 -18  -4   3        302.88        361.75        92.86 o                         
 -17  -4   3        486.84        497.01       113.83 o                         
 -16  -4   3        224.90        349.16        44.94 o                         
 -15  -4   3        294.05        321.22        37.80 o                         
 -14  -4   3         95.01         45.12        25.60 o                         
 -13  -4   3       1693.51       1771.26        54.70 o                         
 -12  -4   3       5924.42       5955.24        71.96 o                         
 -11  -4   3        172.19        140.88        18.84 o                         
 -10  -4   3       4566.74       4272.81        61.10 o                         
  -9  -4   3         21.23         89.58        16.02 o                         
  -8  -4   3       1453.68       1619.73        38.64 o                         
  -7  -4   3         57.13         93.76        15.91 o                         
  -6  -4   3        484.08        767.49        26.60 o                         
  -5  -4   3         11.78         21.01        12.00 o                         
  -4  -4   3      15659.59      12453.20       103.59 o                         
  -3  -4   3      15116.90      14866.99       113.37 o                         
  -2  -4   3       4736.64       5653.00        47.78 o                         
  -1  -4   3      10927.78       9002.48        80.94 o                         
   0  -4   3        713.61        400.69        14.78 o                         
   1  -4   3       2590.67       2736.51        34.03 o                         
   2  -4   3       4757.51       4551.62        66.21 o                         
   3  -4   3       5755.30       5177.01        51.26 o                         
   4  -4   3      13687.59      13718.04       122.75 o                         
   5  -4   3      20788.36      20985.20       159.56 o                         
   6  -4   3       2488.70       2407.48        40.26 o                         
   7  -4   3        941.92        954.31        32.18 o                         
   8  -4   3        256.42        320.37        23.33 o                         
   9  -4   3         18.01         81.54        19.71 o                         
  10  -4   3        577.51        650.81        34.00 o                         
  11  -4   3       1083.57       1033.83        57.70 o                         
  12  -4   3       1694.00       1585.53        56.76 o                         
  13  -4   3       1824.95       1967.94        96.66 o                         
  14  -4   3       1623.72       1640.33        81.82 o                         
  15  -4   3        253.45        244.07        68.66 o                         
  16  -4   3        359.06        397.13        74.83 o                         
  17  -4   3        393.43        639.83       120.80 o                         
 -19  -3   3         42.47         73.72        95.44 o                         
 -18  -3   3         65.27         40.03        82.69 o                         
 -17  -3   3         40.51         97.61        48.19 o                         
 -16  -3   3          3.90        118.23        39.15 o                         
 -15  -3   3        504.38        505.24        40.51 o                         
 -14  -3   3       1318.25       1096.37        43.41 o                         
 -13  -3   3        279.36        197.15        24.86 o                         
 -12  -3   3       1174.95       1122.05        34.65 o                         
 -11  -3   3       1795.92       1647.41        39.30 o                         
 -10  -3   3       6239.71       6153.31        63.97 o                         
  -9  -3   3          3.47        207.22        16.38 o                         
  -8  -3   3       6968.71       7119.27        66.15 o                         
  -7  -3   3       5758.10       6512.23        56.91 o                         
  -6  -3   3       6360.73       7482.03        66.79 o                         
  -5  -3   3        413.30        247.54        14.39 o                         
  -4  -3   3      10443.66       9085.21        78.36 o                         
  -3  -3   3      35672.32      33497.95       280.13 o                         
  -2  -3   3       9929.99      11353.26        94.99 o                         
  -1  -3   3      61799.10      53626.14       374.60 o                         
   0  -3   3      17344.33      13981.61       133.66 o                         
   1  -3   3        500.26        319.58        11.66 o                         
   2  -3   3       2142.76       1454.76        28.70 o                         
   3  -3   3      15995.69      15237.97       113.40 o                         
   4  -3   3       9525.53       9306.70        72.83 o                         
   5  -3   3       7324.10       7346.09        64.74 o                         
   6  -3   3         18.22        115.70        14.02 o                         
   7  -3   3       3480.31       3581.63        49.89 o                         
   8  -3   3       8492.62       8449.98        84.38 o                         
   9  -3   3       5488.04       5869.26        74.92 o                         
  10  -3   3       3902.87       4024.51        56.28 o                         
  11  -3   3       2543.34       2746.27        64.42 o                         
  12  -3   3       1118.29       1241.27        67.42 o                         
  13  -3   3       1592.07       1806.72        69.22 o                         
  14  -3   3        563.92        605.17        65.90 o                         
  15  -3   3         85.21        107.33        56.19 o                         
  16  -3   3         25.81         10.82        65.70 o                         
  17  -3   3         13.83         67.48        77.54 o                         
 -18  -2   3        356.09        322.68        91.02 o                         
 -17  -2   3        228.61        227.39        68.30 o                         
 -16  -2   3        233.64        178.41        39.56 o                         
 -15  -2   3        592.51        530.50        34.94 o                         
 -14  -2   3        775.09        707.75        33.26 o                         
 -13  -2   3        745.32        687.25        29.41 o                         
 -12  -2   3        134.82        161.30        22.41 o                         
 -11  -2   3        199.19        301.14        21.19 o                         
 -10  -2   3       1614.27       1811.15        37.32 o                         
  -9  -2   3       1484.03       1671.12        33.77 o                         
  -8  -2   3         35.57        115.25        16.29 o                         
  -7  -2   3       2457.45       2337.72        51.25 o                         
  -6  -2   3      23343.96      23129.39       173.62 o                         
  -5  -2   3      13657.09      13097.46        98.14 o                         
  -4  -2   3          9.30        170.07        20.11 o                         
  -3  -2   3         59.05         27.23        11.96 o                         
  -2  -2   3      25711.62      21180.05       167.58 o                         
  -1  -2   3        897.01       1078.68        15.42 o                         
   0  -2   3       2740.24       2914.94        38.54 o                         
   1  -2   3      30346.76      27029.62       180.30 o                         
   2  -2   3         48.55        133.05        48.97 o                         
   3  -2   3       5696.11       6171.29        56.51 o                         
   4  -2   3      25383.08      27180.51       193.51 o                         
   5  -2   3      13871.54      12422.76       101.22 o                         
   6  -2   3       2687.20       2132.00        36.67 o                         
   7  -2   3       1325.87       1710.14        35.42 o                         
   8  -2   3       9232.18       8468.67        82.58 o                         
   9  -2   3       3589.91       3982.91        55.15 o                         
  10  -2   3       5049.25       5078.44        66.34 o                         
  11  -2   3       1667.31       1844.61        50.59 o                         
  12  -2   3        187.76        121.32        25.63 o                         
  13  -2   3         28.09         29.59        34.76 o                         
  14  -2   3         17.48         28.53        39.72 o                         
  15  -2   3        315.01        337.89        57.57 o                         
  16  -2   3        339.28        396.39        65.33 o                         
  17  -2   3        195.86        154.64        91.82 o                         
  18  -2   3        256.94        135.34        85.29 o                         
 -18  -1   3        437.78        339.71        90.61 o                         
 -17  -1   3        402.58        382.84        70.84 o                         
 -16  -1   3        178.65        181.57        52.75 o                         
 -15  -1   3          2.03         18.92        27.31 o                         
 -14  -1   3         55.79         73.45        26.67 o                         
 -13  -1   3        220.62        202.84        25.49 o                         
 -12  -1   3       1772.22       1945.77        49.46 o                         
 -11  -1   3         37.52        125.49        18.97 o                         
 -10  -1   3       1823.03       1528.54        35.99 o                         
  -9  -1   3       3618.90       3926.21        47.59 o                         
  -8  -1   3      13981.54      12779.62       133.12 o                         
  -7  -1   3       7559.86       6710.56        62.83 o                         
  -6  -1   3       4849.19       7188.91        67.62 o                         
  -5  -1   3         84.16        136.64        23.77 o                         
  -4  -1   3       4594.81       5168.36        48.45 o                         
  -3  -1   3         73.06        109.71         9.75 o                         
  -2  -1   3       7767.24       7350.37        62.02 o                         
  -1  -1   3      12029.08      10929.76       231.25 o                         
   0  -1   3       3770.67       2455.13        31.69 o                         
   1  -1   3       1769.72       1232.06        32.32 o                         
   2  -1   3        965.34       1664.78        23.11 o                         
   3  -1   3       2622.53       3503.30        53.94 o                         
   4  -1   3       2464.31       2700.89        30.03 o                         
   5  -1   3         75.13        430.34       122.17 o                         
   6  -1   3      12179.71      11543.48       116.71 o                         
   7  -1   3       5111.88       4265.83        49.75 o                         
   8  -1   3       8835.48       9849.12        86.22 o                         
   9  -1   3       3532.82       4326.45        52.76 o                         
  10  -1   3       7991.41       8830.97        84.70 o                         
  11  -1   3        488.22        407.81        28.23 o                         
  12  -1   3        377.33        642.36        40.80 o                         
  13  -1   3         16.78         -2.26        27.59 o                         
  14  -1   3        129.21         81.68        39.32 o                         
  15  -1   3       1485.69       1207.18        68.45 o                         
  16  -1   3        997.54       1068.43        72.19 o                         
  17  -1   3        763.29        850.63        83.97 o                         
  18  -1   3        439.30        564.68        86.33 o                         
 -18   0   3          0.61         45.27       104.84 o                         
 -17   0   3          7.40        138.90        67.44 o                         
 -16   0   3          4.39        144.67        60.14 o                         
 -15   0   3        159.16        171.09        41.26 o                         
 -14   0   3       1211.61       1236.28        55.38 o                         
 -13   0   3       1983.50       1919.34        52.40 o                         
 -12   0   3       7622.31       7653.56        86.13 o                         
 -11   0   3        907.04       1026.28        29.84 o                         
 -10   0   3        203.37        158.19        17.25 o                         
  -9   0   3        656.00        764.16        26.78 o                         
  -8   0   3        381.89        470.65        20.03 o                         
  -7   0   3       3224.11       3089.25        39.04 o                         
  -6   0   3       1548.76       1624.71        28.06 o                         
  -5   0   3      12461.11      12271.65       102.76 o                         
  -4   0   3        314.95        573.07        16.71 o                         
  -3   0   3      43301.84      38709.28       276.33 o                         
  -2   0   3      13847.46      12258.37        86.71 o                         
  -1   0   3       1507.09       1497.60        20.21 o                         
   1   0   3       9042.98       7543.44       122.38 o                         
   2   0   3      18780.70      21087.33       141.12 o                         
   3   0   3     160967.45     160628.78      3441.44 o                         
   4   0   3      67992.33      63595.47       453.11 o                         
   5   0   3      23853.44      24876.00       185.79 o                         
   6   0   3      22676.72      22450.05       164.26 o                         
   7   0   3       3203.32       3770.63        51.76 o                         
   8   0   3         12.82        325.15        22.57 o                         
   9   0   3        345.67        373.43        19.01 o                         
  10   0   3       1201.20       1085.88        39.07 o                         
  11   0   3        153.04         92.01        20.05 o                         
  12   0   3       7247.07       7203.48        78.50 o                         
  13   0   3       1336.65       1075.19        36.35 o                         
  14   0   3       2352.81       2182.67        63.11 o                         
  15   0   3       1719.37       2128.11       115.61 o                         
  16   0   3        713.57        982.41        74.22 o                         
  17   0   3        282.75        377.36        87.25 o                         
  18   0   3        161.75        229.35       112.68 o                         
 -18   1   3        139.07        119.74        91.11 o                         
 -17   1   3        197.55        311.57        72.62 o                         
 -16   1   3        458.45        557.00        69.87 o                         
 -15   1   3        715.02        834.37        53.71 o                         
 -14   1   3        887.43        847.52        49.47 o                         
 -13   1   3       1471.60       1433.33        52.63 o                         
 -12   1   3       4763.05       4910.14       100.28 o                         
 -11   1   3         92.98         86.87        23.82 o                         
 -10   1   3        748.93        760.22        31.76 o                         
  -9   1   3       1883.13       2029.42        42.24 o                         
  -8   1   3       5064.67       5020.23        53.87 o                         
  -7   1   3       4070.95       3825.18        43.54 o                         
  -6   1   3       2235.24       3032.20        35.74 o                         
  -5   1   3       5055.49       5774.33        52.15 o                         
  -4   1   3      15568.13      13128.08       104.90 o                         
  -3   1   3       9803.71      11050.96        93.06 o                         
  -2   1   3         23.81         63.39         8.17 o                         
  -1   1   3        148.74        189.59         6.43 o                         
   1   1   3       5423.81       4808.04       103.69 o                         
   2   1   3       2441.97       4494.12        36.04 o                         
   3   1   3       3063.93       3477.68        35.16 o                         
   4   1   3      14878.69      13661.43       103.71 o                         
   5   1   3        118.77        114.40        17.99 o                         
   6   1   3      20727.78      20599.11       157.26 o                         
   7   1   3      16797.18      16649.56       131.56 o                         
   8   1   3      14103.45      13467.60       104.74 o                         
   9   1   3       3479.42       3613.87        45.09 o                         
  10   1   3         22.55         44.56        16.37 o                         
  11   1   3       4451.17       4640.33        58.15 o                         
  12   1   3       4288.83       4370.49        67.12 o                         
  13   1   3       2626.40       2801.59        55.34 o                         
  14   1   3         52.83         69.18        28.31 o                         
  15   1   3         32.43        137.23        33.41 o                         
  16   1   3         34.91        263.93        54.90 o                         
  17   1   3         67.34         23.21        67.67 o                         
  18   1   3         59.73          4.06        77.45 o                         
 -17   2   3        134.36         30.38        73.71 o                         
 -16   2   3         57.63         -5.43        62.10 o                         
 -15   2   3        300.28        232.51        50.12 o                         
 -14   2   3         18.64         15.14        39.40 o                         
 -13   2   3        364.39        411.62        43.11 o                         
 -12   2   3        112.09        174.35        30.00 o                         
 -11   2   3       1673.59       2200.95        55.28 o                         
 -10   2   3        636.24        590.99        28.64 o                         
  -9   2   3       2337.13       2237.85        47.65 o                         
  -8   2   3       3041.34       3205.70        50.15 o                         
  -7   2   3        124.30         54.48        17.52 o                         
  -6   2   3      11443.87      11941.95       109.53 o                         
  -5   2   3        989.53       1191.69        29.51 o                         
  -4   2   3       2407.28       2333.24        33.71 o                         
  -3   2   3       2068.52       2628.53        41.32 o                         
  -2   2   3      11736.06      11409.15        90.00 o                         
  -1   2   3        370.26        279.05        13.28 o                         
   0   2   3       9743.04       9040.25        90.50 o                         
   1   2   3        100.24        180.14         6.36 o                         
   2   2   3       3561.34       2135.67        22.43 o                         
   3   2   3      17063.98      16688.60       133.98 o                         
   4   2   3       1805.01       1670.54        25.15 o                         
   5   2   3        878.68       1393.61        24.56 o                         
   6   2   3      11954.67      11841.88       104.36 o                         
   7   2   3       1298.31       1461.77        29.77 o                         
   8   2   3      18020.54      17188.98       138.25 o                         
   9   2   3       4525.63       4458.19        52.27 o                         
  10   2   3        652.24        766.56        35.84 o                         
  11   2   3       1532.27       1828.84        42.70 o                         
  12   2   3        147.42        373.00        25.13 o                         
  13   2   3        660.13        662.66        30.57 o                         
  14   2   3        699.51        771.38        35.45 o                         
  15   2   3       1130.79       1057.42        42.86 o                         
  16   2   3       1158.69        881.16        52.58 o                         
  17   2   3        843.47        883.63        62.98 o                         
  18   2   3        130.30         57.62        68.52 o                         
  19   2   3        297.62        279.23       103.94 o                         
 -17   3   3         17.52         14.16        75.83 o                         
 -16   3   3          7.07        -23.26        73.34 o                         
 -15   3   3        109.67        116.30        69.14 o                         
 -14   3   3        432.85        421.00        53.01 o                         
 -13   3   3       1326.41       1164.41        58.54 o                         
 -12   3   3       1035.32       1024.77        41.85 o                         
 -11   3   3       5647.27       5594.23        85.20 o                         
 -10   3   3        110.42        105.70        23.83 o                         
  -9   3   3         14.99         41.99        20.24 o                         
  -8   3   3       1152.17       1044.13        37.04 o                         
  -7   3   3        177.62        186.75        18.96 o                         
  -6   3   3          4.26         67.39        15.57 o                         
  -5   3   3      15476.12      15424.03       134.67 o                         
  -4   3   3       9149.50       9546.22        92.46 o                         
  -3   3   3        528.57        494.50        20.25 o                         
  -2   3   3        551.04        605.84        19.95 o                         
  -1   3   3      23092.05      24254.21       175.69 o                         
   0   3   3       8731.58       8691.12       147.86 o                         
   1   3   3      25067.34      21397.11       162.57 o                         
   2   3   3       9371.64       9785.78        78.45 o                         
   3   3   3       7752.57       5498.35        48.04 o                         
   4   3   3         86.31        112.52        11.78 o                         
   5   3   3       8830.53       8555.78        66.76 o                         
   6   3   3       2548.20       2705.81        33.60 o                         
   7   3   3         41.74         62.80        13.45 o                         
   8   3   3       9035.65       8688.19        80.35 o                         
   9   3   3       2258.89       2144.46        38.34 o                         
  10   3   3         25.06        137.70        18.69 o                         
  11   3   3        892.32        979.29        38.61 o                         
  12   3   3        434.62        597.33        27.14 o                         
  13   3   3        351.11        429.40        28.26 o                         
  14   3   3       1531.16       1741.18        65.71 o                         
  15   3   3       1387.21       1488.53        51.50 o                         
  16   3   3       1160.06       1502.02        59.02 o                         
  17   3   3        218.27        462.99        54.65 o                         
  18   3   3         95.01         70.06        85.80 o                         
  19   3   3         16.51        235.74       121.58 o                         
 -17   4   3        174.64        190.73        80.56 o                         
 -16   4   3        145.94         46.12        68.51 o                         
 -15   4   3        134.22        250.88        64.74 o                         
 -14   4   3        675.45        674.69        67.58 o                         
 -13   4   3        792.16        721.31        47.68 o                         
 -12   4   3       1625.97       1804.14        74.96 o                         
 -11   4   3        648.47        501.18        33.92 o                         
 -10   4   3         71.02         90.60        25.43 o                         
  -9   4   3        457.11        338.88        25.36 o                         
  -8   4   3        313.29        319.58        22.38 o                         
  -7   4   3        248.73        353.14        24.12 o                         
  -6   4   3        843.21       1003.07        34.14 o                         
  -5   4   3      12681.15      13173.45       113.98 o                         
  -4   4   3      19212.63      18059.23       146.76 o                         
  -3   4   3       5218.89       4510.87        41.90 o                         
  -2   4   3       9089.39       8491.25        69.43 o                         
  -1   4   3         55.57        345.03        45.27 o                         
   0   4   3      23489.95      23702.93       180.99 o                         
   1   4   3       6050.37       6260.11        83.28 o                         
   2   4   3      81408.80      72443.68       512.71 o                         
   3   4   3       7952.33       6909.11        60.64 o                         
   4   4   3       8083.59       9462.90        80.82 o                         
   5   4   3        328.69        453.21        19.52 o                         
   6   4   3       8990.02       8072.49        68.94 o                         
   7   4   3       3030.27       3821.44        44.35 o                         
   8   4   3         91.60        412.45        18.59 o                         
   9   4   3       3482.29       4094.67        51.56 o                         
  10   4   3       1490.39       1314.05        40.94 o                         
  11   4   3       2699.20       2877.64        51.28 o                         
  12   4   3       1432.96       1630.29        46.08 o                         
  13   4   3       1072.10       1302.49        51.90 o                         
  14   4   3       1246.16       1663.62        66.41 o                         
  15   4   3        788.90        908.32        39.67 o                         
  16   4   3        111.12        403.14        55.29 o                         
  17   4   3        138.59        329.68        52.86 o                         
  18   4   3         38.47        135.18        56.54 o                         
  19   4   3         99.32        117.96       113.86 o                         
 -16   5   3        273.14        126.54        71.57 o                         
 -15   5   3        144.45        202.70        66.75 o                         
 -14   5   3        235.35        192.21        55.77 o                         
 -13   5   3          2.99         80.97        42.96 o                         
 -12   5   3         86.70         68.76        42.93 o                         
 -11   5   3        127.75        191.70        31.93 o                         
 -10   5   3       2018.44       1820.24        54.98 o                         
  -9   5   3         23.97          8.27        22.27 o                         
  -8   5   3         78.32         21.58        19.79 o                         
  -7   5   3       2776.80       2773.71        48.22 o                         
  -6   5   3        845.13        999.12        33.20 o                         
  -5   5   3       1943.04       2182.63        38.15 o                         
  -4   5   3       7165.73       7083.80        70.11 o                         
  -3   5   3       1530.98       1987.17        28.04 o                         
  -2   5   3       2630.62       3098.43        46.72 o                         
  -1   5   3       6588.77       6943.29        83.46 o                         
   0   5   3      13035.36      12160.38        91.05 o                         
   1   5   3       5282.34       4797.28        46.17 o                         
   2   5   3       7504.95       6970.19        59.82 o                         
   3   5   3         31.59         22.26         9.40 o                         
   4   5   3       8562.61       8612.97        72.46 o                         
   5   5   3       2248.29       2287.82        31.71 o                         
   6   5   3      38691.68      39811.11       280.69 o                         
   7   5   3      30960.08      29999.69       217.10 o                         
   8   5   3      11639.19      12407.63       106.38 o                         
   9   5   3       7894.54       8084.52        82.72 o                         
  10   5   3       5163.42       5430.54        68.70 o                         
  11   5   3       2115.07       2137.76        48.09 o                         
  12   5   3       1276.31       1729.62        50.32 o                         
  13   5   3        456.27        559.36        31.99 o                         
  14   5   3        304.34        401.54        37.61 o                         
  15   5   3          3.79         33.48        32.57 o                         
  16   5   3        423.45        419.65        43.31 o                         
  17   5   3        846.98        743.91        97.29 o                         
  18   5   3        451.74        473.29        93.33 o                         
  19   5   3        416.39        289.96        95.13 o                         
 -16   6   3         69.45        104.48        78.22 o                         
 -15   6   3         23.93         77.91        66.81 o                         
 -14   6   3         33.33         62.18        62.19 o                         
 -13   6   3        770.59        857.83        85.76 o                         
 -12   6   3         54.62        144.80        44.70 o                         
 -11   6   3        668.20        804.79        48.59 o                         
 -10   6   3        261.71        214.61        30.57 o                         
  -9   6   3        577.12        509.72        30.36 o                         
  -8   6   3       1806.17       1446.46        46.02 o                         
  -7   6   3        571.13        696.22        34.00 o                         
  -6   6   3         97.81         47.23        17.52 o                         
  -5   6   3        944.41       1044.09        33.05 o                         
  -4   6   3        453.07        266.54        13.78 o                         
  -3   6   3       1034.75       1032.06        24.76 o                         
  -2   6   3       8287.50       8700.33        72.30 o                         
  -1   6   3       4794.30       5710.50        51.20 o                         
   0   6   3      10232.35      12827.04        97.27 o                         
   1   6   3       2506.04       2279.49        38.02 o                         
   2   6   3         19.44         84.46        11.73 o                         
   3   6   3          3.70          4.71        10.78 o                         
   4   6   3         64.85         21.94        10.66 o                         
   5   6   3       3183.04       3475.25        39.79 o                         
   6   6   3      15312.54      16002.85       122.26 o                         
   7   6   3      13372.06      13390.21       102.98 o                         
   8   6   3       2956.92       3173.45        43.27 o                         
   9   6   3       3358.41       3413.48        50.71 o                         
  10   6   3        876.21       1192.08        37.89 o                         
  11   6   3       2654.50       2995.05        54.47 o                         
  12   6   3        958.87        851.57        32.21 o                         
  13   6   3        301.95        438.47        30.30 o                         
  14   6   3        935.73       1161.19        48.88 o                         
  15   6   3        461.84        478.15        39.00 o                         
  16   6   3        581.21        378.20        42.08 o                         
  17   6   3        514.69        454.08        53.99 o                         
  18   6   3          3.48        -20.39        66.86 o                         
  19   6   3         15.04         -9.21       106.40 o                         
 -15   7   3          4.38         27.28        70.74 o                         
 -14   7   3        524.61        466.97        70.16 o                         
 -13   7   3       1103.74        847.01        64.28 o                         
 -12   7   3        348.87        404.98        49.10 o                         
 -11   7   3        932.95        845.79        51.40 o                         
 -10   7   3        947.80        996.25        44.94 o                         
  -9   7   3        527.46        734.26        34.60 o                         
  -8   7   3        211.43        229.68        26.17 o                         
  -7   7   3        657.94        582.87        26.35 o                         
  -6   7   3       4568.53       4529.03        62.53 o                         
  -5   7   3      11323.27      12606.24       109.05 o                         
  -4   7   3       5188.99       5355.60        65.51 o                         
  -3   7   3       4711.52       4440.20        47.58 o                         
  -2   7   3        381.65        864.37        46.85 o                         
  -1   7   3        654.96        874.62        42.34 o                         
   0   7   3       1131.18       1324.71        34.12 o                         
   1   7   3       2503.39       3102.58        39.39 o                         
   2   7   3       3384.40       3564.84        36.78 o                         
   3   7   3       2156.90       2775.93        52.07 o                         
   4   7   3       1193.45       1149.07        27.83 o                         
   5   7   3      12472.61      12502.99        99.31 o                         
   6   7   3       7164.62       6889.83        64.27 o                         
   7   7   3        844.35       1238.70        37.20 o                         
   8   7   3       3955.27       4024.30        47.12 o                         
   9   7   3       2146.32       2220.02        39.67 o                         
  10   7   3        176.24        164.14        19.18 o                         
  11   7   3       3849.16       4118.75        60.74 o                         
  12   7   3       2335.87       2642.03        55.96 o                         
  13   7   3       1117.49       1193.02        39.53 o                         
  14   7   3        413.95        385.42        36.44 o                         
  15   7   3         53.87         42.80        34.99 o                         
  16   7   3        331.95        261.98        46.49 o                         
  17   7   3        628.59        648.94        59.42 o                         
  18   7   3         14.10        -49.01        81.31 o                         
  19   7   3          6.20        116.08        77.04 o                         
 -15   8   3        109.10         40.53        76.56 o                         
 -14   8   3        541.32        552.49        88.26 o                         
 -13   8   3        241.38        164.66        63.59 o                         
 -12   8   3        118.90        119.31        51.06 o                         
 -11   8   3        424.47        432.03        48.33 o                         
 -10   8   3        759.90        819.60        53.40 o                         
  -9   8   3         18.33         73.95        29.04 o                         
  -8   8   3       1346.21       1573.33        53.20 o                         
  -7   8   3        380.87        409.16        26.07 o                         
  -6   8   3       6858.38       7088.19        82.55 o                         
  -5   8   3       6831.82       6701.93        71.31 o                         
  -4   8   3       1022.31        941.39        26.86 o                         
  -3   8   3          8.43         51.58        14.15 o                         
  -2   8   3        265.91        271.36        16.66 o                         
  -1   8   3      10416.01      11192.36        92.77 o                         
   0   8   3      13278.34      13079.08       103.25 o                         
   1   8   3       1149.81       1450.62        55.94 o                         
   2   8   3      16104.95      16499.30       124.84 o                         
   3   8   3      10054.17      10586.25        86.18 o                         
   4   8   3      19149.78      19935.04       149.61 o                         
   5   8   3       3549.40       3671.39        44.71 o                         
   6   8   3       6061.60       7017.07        67.41 o                         
   7   8   3       8666.87      10111.94        88.29 o                         
   8   8   3       2693.19       3095.90        43.07 o                         
   9   8   3       4055.83       4032.17        52.26 o                         
  10   8   3       2320.58       2040.26        40.93 o                         
  11   8   3       3461.28       3760.31        53.56 o                         
  12   8   3        411.53        652.19        27.66 o                         
  13   8   3        806.62        892.12        35.42 o                         
  14   8   3       2053.71       2235.04        61.13 o                         
  15   8   3        261.36        314.04        41.80 o                         
  16   8   3        141.58        279.27        42.09 o                         
  17   8   3         15.31         36.93        58.88 o                         
  18   8   3        733.54        478.08       109.18 o                         
  19   8   3        313.30        344.72        83.36 o                         
 -14   9   3         55.50        127.76        74.25 o                         
 -13   9   3         23.76         30.00        64.27 o                         
 -12   9   3         46.20        132.99        60.62 o                         
 -11   9   3        341.16        352.86        51.45 o                         
 -10   9   3       1947.06       2294.01        88.77 o                         
  -9   9   3        773.83        709.42        79.10 o                         
  -8   9   3       1947.85       2122.32        63.48 o                         
  -7   9   3       1202.13       1162.15        58.47 o                         
  -6   9   3        475.71        620.73        30.74 o                         
  -5   9   3        643.95        569.73        23.97 o                         
  -4   9   3       4505.96       4293.22        52.16 o                         
  -3   9   3        169.60         95.91        15.67 o                         
  -2   9   3       7449.20       7391.10        69.87 o                         
  -1   9   3       9764.61      10574.70        86.14 o                         
   0   9   3      21903.53      22207.49       166.42 o                         
   1   9   3       3286.82       3556.20        47.32 o                         
   2   9   3       8569.65       8399.52        74.82 o                         
   3   9   3          8.03        434.06        50.68 o                         
   4   9   3        462.50        792.32       102.65 o                         
   5   9   3       9931.14      10755.81        91.58 o                         
   6   9   3      35012.08      36579.32       301.04 o                         
   7   9   3      26877.80      29257.16       235.64 o                         
   8   9   3      15109.95      15771.62       134.43 o                         
   9   9   3       3700.63       3949.45        50.86 o                         
  10   9   3         44.57        399.01        32.00 o                         
  11   9   3         26.97        241.10        22.29 o                         
  12   9   3        507.84        557.96        27.30 o                         
  13   9   3          4.13         68.20        24.67 o                         
  14   9   3         11.35         81.07        33.20 o                         
  15   9   3       1817.09       1565.40        51.95 o                         
  16   9   3       1204.02       1250.36        67.61 o                         
  17   9   3       1471.25       1676.43       109.72 o                         
  18   9   3        543.11        584.79        93.38 o                         
  19   9   3        208.95        313.89        83.56 o                         
 -14  10   3         25.96         65.95        85.40 o                         
 -13  10   3        484.95        646.85        88.82 o                         
 -12  10   3        438.75        469.17        78.68 o                         
 -11  10   3        663.83        626.00        67.30 o                         
 -10  10   3        975.76       1024.06        64.14 o                         
  -9  10   3        979.23       1037.47        86.00 o                         
  -8  10   3         12.14         26.65        33.76 o                         
  -7  10   3         65.73         89.98        28.87 o                         
  -6  10   3       4283.98       4083.84        62.80 o                         
  -5  10   3       2863.61       2891.56        48.26 o                         
  -4  10   3        585.92       1327.86        49.34 o                         
  -3  10   3        441.46        376.56        20.22 o                         
  -2  10   3         57.63         73.31        16.28 o                         
  -1  10   3        841.90        688.15        22.53 o                         
   0  10   3        490.66        361.03        20.21 o                         
   1  10   3        387.58        335.95        18.97 o                         
   2  10   3         40.05         37.43        17.00 o                         
   3  10   3       1695.40       1909.90        35.39 o                         
   4  10   3       2802.02       2719.46        39.15 o                         
   5  10   3      13113.33      12554.79       118.94 o                         
   6  10   3      11318.82      11042.56        96.28 o                         
   7  10   3       7718.15       8022.84        82.40 o                         
   8  10   3       3829.79       4334.28        59.28 o                         
   9  10   3         11.52         80.99        18.72 o                         
  10  10   3       2604.72       2745.61        60.40 o                         
  11  10   3       3670.20       3835.19        56.52 o                         
  12  10   3       4981.97       5388.38        68.35 o                         
  13  10   3       1454.44       1481.85        44.04 o                         
  14  10   3        606.06        746.10        35.97 o                         
  15  10   3        801.37        945.81        48.13 o                         
  16  10   3         83.99        227.81        47.36 o                         
  17  10   3        820.59        960.76        81.32 o                         
  18  10   3         19.16        -39.76        81.53 o                         
  19  10   3        108.07        -45.95        98.34 o                         
 -13  11   3        216.03        158.65       143.82 o                         
 -12  11   3         38.46        119.37        75.44 o                         
 -11  11   3        270.83        301.01        73.02 o                         
 -10  11   3         28.34        156.67        56.79 o                         
  -9  11   3         18.33         99.20        45.51 o                         
  -8  11   3        100.45        109.23        41.14 o                         
  -7  11   3        525.54        460.56        40.00 o                         
  -6  11   3       1275.56       1358.10        41.97 o                         
  -5  11   3       3737.54       4307.33        59.50 o                         
  -4  11   3        172.07        336.92        22.39 o                         
  -3  11   3          8.73         34.93        18.33 o                         
  -2  11   3          2.59        -16.18        16.18 o                         
  -1  11   3         91.78         69.58        15.90 o                         
   0  11   3       2155.47       2164.56        38.52 o                         
   1  11   3       5950.20       6051.75        67.10 o                         
   2  11   3       5439.12       5774.48        64.43 o                         
   3  11   3       5172.44       4901.96        52.70 o                         
   4  11   3        109.85        106.92        16.02 o                         
   5  11   3        170.32        142.52        16.70 o                         
   6  11   3       1812.19       1769.10        40.30 o                         
   7  11   3        814.33        960.70        45.76 o                         
   8  11   3         38.46         88.68        21.07 o                         
   9  11   3       1121.34       1191.49        42.16 o                         
  10  11   3       1977.71       2090.72        48.26 o                         
  11  11   3       1335.40       1314.24        38.66 o                         
  12  11   3       1152.82       1331.15        39.83 o                         
  13  11   3        889.77        918.47        35.77 o                         
  14  11   3        314.34        359.02        34.99 o                         
  15  11   3         70.10        314.01        34.94 o                         
  16  11   3        214.64        180.54        71.75 o                         
  17  11   3          4.40         -7.85        67.65 o                         
  18  11   3         46.50         33.60        82.21 o                         
  19  11   3        303.89        458.28       106.81 o                         
 -12  12   3         42.27         84.03        81.90 o                         
 -11  12   3        362.51        339.71        80.52 o                         
 -10  12   3       1029.18       1056.65        95.14 o                         
  -9  12   3       1775.68       2100.07        96.03 o                         
  -8  12   3       1430.09       1376.26        91.38 o                         
  -7  12   3        325.76        304.87        42.78 o                         
  -6  12   3        158.31        214.85        30.46 o                         
  -5  12   3       1968.78       1801.04        46.46 o                         
  -4  12   3          6.01         66.14        21.89 o                         
  -3  12   3        495.30        544.47        25.40 o                         
  -2  12   3       1372.64       1480.48        38.84 o                         
  -1  12   3       3299.38       3659.40        50.69 o                         
   0  12   3       6203.30       6353.63        67.51 o                         
   1  12   3       6741.64       7026.54        76.00 o                         
   2  12   3       1512.31       1624.07        39.89 o                         
   3  12   3       7835.99       8308.61        79.84 o                         
   4  12   3       1136.72       1630.66        51.36 o                         
   5  12   3       4951.73       5602.37        60.92 o                         
   6  12   3       4392.29       3974.41        54.16 o                         
   7  12   3       2036.80       1917.13        45.05 o                         
   8  12   3       6950.44       6892.31        79.85 o                         
   9  12   3       7901.57       7837.04        88.74 o                         
  10  12   3       3108.08       2946.20        54.74 o                         
  11  12   3       1990.61       2337.46        53.49 o                         
  12  12   3        844.41        924.55        38.35 o                         
  13  12   3        117.46        130.59        29.50 o                         
  14  12   3        251.94        262.52        31.84 o                         
  15  12   3        262.62        229.15        53.58 o                         
  16  12   3        354.07        250.59        72.43 o                         
  17  12   3         89.43        151.09        73.60 o                         
  18  12   3        263.77        180.95        89.46 o                         
  19  12   3        228.09        136.05       126.72 o                         
 -11  13   3        428.63        285.04       103.72 o                         
 -10  13   3       1148.95       1109.37        88.26 o                         
  -9  13   3       1020.64       1110.56        91.18 o                         
  -8  13   3         42.35         -2.13        48.95 o                         
  -7  13   3        940.27        951.81        56.49 o                         
  -6  13   3        861.43        874.70        43.33 o                         
  -5  13   3         65.55         47.81        26.60 o                         
  -4  13   3         38.66         17.71        24.50 o                         
  -3  13   3       1154.44        982.69        34.93 o                         
  -2  13   3       4834.17       5097.59        62.90 o                         
  -1  13   3       1728.92       1833.62        41.60 o                         
   0  13   3        447.03        367.31        26.42 o                         
   1  13   3         43.22         61.56        21.03 o                         
   2  13   3        538.14        541.73        25.75 o                         
   3  13   3         11.38         90.49        19.12 o                         
   4  13   3       3160.32       3559.67        54.00 o                         
   5  13   3      13535.16      13777.47       118.60 o                         
   6  13   3       1209.35       1644.48        42.88 o                         
   7  13   3       1525.58       1788.22        43.53 o                         
   8  13   3       2851.20       3027.40        64.57 o                         
   9  13   3       2654.16       2941.43        60.83 o                         
  10  13   3         96.19        146.57        28.66 o                         
  11  13   3         33.99        137.97        27.24 o                         
  12  13   3        183.91        312.18        32.30 o                         
  13  13   3        270.11        173.11        31.32 o                         
  14  13   3        117.41        102.85        32.78 o                         
  15  13   3       1602.50       1525.27        82.28 o                         
  16  13   3        573.90        637.95        71.89 o                         
  17  13   3        146.40         26.94        73.01 o                         
  18  13   3        381.59        228.85        93.75 o                         
 -11  14   3         22.10         27.11        88.21 o                         
 -10  14   3         18.69        -73.73        79.63 o                         
  -9  14   3         66.80         38.49        69.08 o                         
  -8  14   3         49.92        -29.13        64.25 o                         
  -7  14   3       1451.57       1306.27        65.86 o                         
  -6  14   3       1252.84       1270.17        52.63 o                         
  -5  14   3       1102.98       1066.18        40.73 o                         
  -4  14   3       1068.08        983.19        38.96 o                         
  -3  14   3       1803.14       1792.09        74.51 o                         
  -2  14   3        343.46        315.40        25.53 o                         
  -1  14   3         34.87          4.08        20.68 o                         
   0  14   3        174.32        128.47        24.10 o                         
   1  14   3       1677.84       1941.43        48.67 o                         
   2  14   3       2388.00       2420.61        47.25 o                         
   3  14   3       2439.57       2365.05        46.66 o                         
   4  14   3        918.68        736.65        28.64 o                         
   5  14   3        815.76        989.66        30.52 o                         
   6  14   3        931.90        781.10        28.92 o                         
   7  14   3        344.11        374.84        25.43 o                         
   8  14   3       1730.91       1764.40        54.41 o                         
   9  14   3        331.57        416.42        34.22 o                         
  10  14   3       2561.46       2431.71        69.13 o                         
  11  14   3       3007.54       3196.45       100.54 o                         
  12  14   3       3821.43       4124.82        81.44 o                         
  13  14   3        621.36        650.57        38.34 o                         
  14  14   3         31.80        128.94        38.95 o                         
  15  14   3        918.57       1192.39        76.42 o                         
  16  14   3         21.04        -47.02        61.28 o                         
  17  14   3        214.94        370.31        90.10 o                         
  18  14   3         86.01        128.86        93.37 o                         
 -10  15   3        375.40        209.41        89.10 o                         
  -9  15   3        595.20        736.57       109.62 o                         
  -8  15   3        662.85        620.98        80.28 o                         
  -7  15   3       2588.42       3239.52       138.50 o                         
  -6  15   3       1979.53       2185.58        88.44 o                         
  -5  15   3        602.52        568.56        42.03 o                         
  -4  15   3        367.46        394.49        34.28 o                         
  -3  15   3        223.48        273.37        30.93 o                         
  -2  15   3        598.79        601.72        31.89 o                         
  -1  15   3       1263.96       1294.93        40.09 o                         
   0  15   3       1457.35       1486.61        46.89 o                         
   1  15   3       3705.61       3884.77        64.19 o                         
   2  15   3        850.44       1010.84        36.70 o                         
   3  15   3       1536.49       1399.28        38.92 o                         
   4  15   3        248.18        276.96        23.67 o                         
   5  15   3        306.54        335.70        24.16 o                         
   6  15   3         46.00         14.70        21.81 o                         
   7  15   3        767.54        811.07        31.48 o                         
   8  15   3        102.65        155.56        28.32 o                         
   9  15   3       1224.24       1217.48        42.00 o                         
  10  15   3        799.31        746.77        45.38 o                         
  11  15   3        977.30        999.43        65.55 o                         
  12  15   3       1476.36       1640.41        55.52 o                         
  13  15   3          7.20        131.92        36.99 o                         
  14  15   3        480.18        390.75        46.30 o                         
  15  15   3          9.01         14.14        62.74 o                         
  16  15   3         33.99          3.19        65.95 o                         
  17  15   3        195.86        338.27        79.84 o                         
  18  15   3        242.09        166.91       101.18 o                         
  -9  16   3        977.27        976.33       201.91 o                         
  -8  16   3        240.96        108.92        69.14 o                         
  -7  16   3         11.25        -23.11        60.46 o                         
  -6  16   3          4.26        -32.55        54.64 o                         
  -5  16   3          3.96        -39.69        39.69 o                         
  -4  16   3          9.68         -1.06        36.63 o                         
  -3  16   3        833.44        767.72        39.79 o                         
  -2  16   3       5085.36       5172.72        79.08 o                         
  -1  16   3       3853.83       4134.30        77.85 o                         
   0  16   3       3588.49       3790.48        74.60 o                         
   1  16   3       1451.89       1281.55        52.16 o                         
   2  16   3        131.51        260.63        32.60 o                         
   3  16   3        893.21        764.02        33.60 o                         
   4  16   3        210.11        158.59        24.66 o                         
   5  16   3       2437.90       2452.35        54.84 o                         
   6  16   3       1164.99       1109.83        40.70 o                         
   7  16   3       1418.52       1492.58        64.55 o                         
   8  16   3       1269.54       1332.54        65.24 o                         
   9  16   3       1477.06       1308.48        46.34 o                         
  10  16   3        471.76        529.38        41.63 o                         
  11  16   3        755.51        776.31        65.55 o                         
  12  16   3        762.11        661.37        48.46 o                         
  13  16   3         40.61         33.21        42.56 o                         
  14  16   3        141.59         92.40        51.24 o                         
  15  16   3          6.56         -3.02        61.96 o                         
  16  16   3        137.81        -14.57        67.40 o                         
  17  16   3         16.52        116.87        83.88 o                         
  -8  17   3         83.84        110.89       129.21 o                         
  -7  17   3        245.00        474.02        89.72 o                         
  -6  17   3       1182.91       1280.52       108.91 o                         
  -5  17   3       1042.48        896.06        58.02 o                         
  -4  17   3        804.16        912.15        76.29 o                         
  -3  17   3       1809.52       1793.33        68.70 o                         
  -2  17   3       1610.78       1774.83        77.70 o                         
  -1  17   3         35.62          6.12        37.04 o                         
   0  17   3         71.13        126.12        31.29 o                         
   1  17   3         58.74         54.86        36.86 o                         
   2  17   3       1626.61       1410.11        71.22 o                         
   3  17   3        904.91        740.49        44.27 o                         
   4  17   3       3770.90       4054.60       101.48 o                         
   5  17   3       2501.10       2731.92        64.34 o                         
   6  17   3       1568.18       1749.45        63.15 o                         
   7  17   3       3302.90       3592.55        69.53 o                         
   8  17   3        984.93       1186.05        50.74 o                         
   9  17   3        433.72        574.40        44.87 o                         
  10  17   3       1184.47       1027.73        50.28 o                         
  11  17   3        385.99        380.26        43.14 o                         
  12  17   3        416.25        399.93        57.75 o                         
  13  17   3       1365.65       1539.13        96.20 o                         
  14  17   3        942.77        879.81        79.24 o                         
  15  17   3        249.31        121.03        66.98 o                         
  16  17   3        410.69        495.72        83.43 o                         
  17  17   3         19.73        -32.75       118.79 o                         
  -6  18   3        626.57        526.65        91.64 o                         
  -5  18   3        547.12        387.63       123.63 o                         
  -4  18   3        207.85        153.40        61.78 o                         
  -3  18   3         55.69        -48.25        48.25 o                         
  -2  18   3        188.31        166.33        60.29 o                         
  -1  18   3       1722.29       1924.89       122.63 o                         
   0  18   3        216.83        194.19        48.34 o                         
   1  18   3        910.65        782.15        53.39 o                         
   2  18   3       1755.62       1972.57        83.24 o                         
   3  18   3        513.88        534.94        54.20 o                         
   4  18   3        796.80        742.46        52.95 o                         
   5  18   3       1038.78       1003.74        42.69 o                         
   6  18   3        285.19        256.30        32.88 o                         
   7  18   3        314.42        283.44        34.88 o                         
   8  18   3        682.63        580.45        44.82 o                         
   9  18   3       2678.74       2785.85        79.22 o                         
  10  18   3       2635.34       2567.11       131.86 o                         
  11  18   3        572.13        645.74        93.85 o                         
  12  18   3        530.45        509.90        63.79 o                         
  13  18   3        852.93       1056.08        76.42 o                         
  14  18   3          4.51        144.97        71.32 o                         
  15  18   3          0.01        -70.85        70.85 o                         
  16  18   3          7.26        178.47        92.07 o                         
  -5  19   3          5.36        -85.89        85.89 o                         
  -4  19   3         56.92        -67.65        79.71 o                         
  -3  19   3        348.84        461.72        70.70 o                         
  -2  19   3       1019.30        968.01        76.95 o                         
  -1  19   3       1371.22       1421.49        81.22 o                         
   0  19   3        220.69        207.67        63.60 o                         
   1  19   3        390.20        437.26        57.14 o                         
   2  19   3        436.24        560.98        69.60 o                         
   3  19   3        372.29        251.37        56.80 o                         
   4  19   3         85.94         34.39        51.27 o                         
   5  19   3         59.07        -54.26        54.26 o                         
   6  19   3        257.37        293.65        57.78 o                         
   7  19   3        631.50        704.06        46.24 o                         
   8  19   3        525.41        578.97        64.53 o                         
   9  19   3        272.37        251.10        55.19 o                         
  10  19   3        194.71        163.13        77.73 o                         
  11  19   3        294.89        282.07        85.13 o                         
  12  19   3         72.99         43.64        64.46 o                         
  13  19   3         26.73        -25.88        68.91 o                         
  14  19   3        162.75        212.08        72.44 o                         
  15  19   3         95.77        192.58        95.21 o                         
  -3  20   3        449.99        616.01        94.06 o                         
  -2  20   3        748.30        725.94       101.39 o                         
  -1  20   3       1009.01        976.79        81.68 o                         
   0  20   3        100.89          6.55        63.54 o                         
   1  20   3        351.45        207.44        60.73 o                         
   2  20   3          2.31         95.17        59.25 o                         
   3  20   3       1640.07       1696.24       105.36 o                         
   4  20   3       1664.84       1595.27        78.25 o                         
   5  20   3        495.02        512.52        89.86 o                         
   6  20   3        764.14        851.95        68.76 o                         
   7  20   3        272.25        347.90        60.82 o                         
   8  20   3        307.55        317.13        69.07 o                         
   9  20   3        162.40        133.90        58.53 o                         
  10  20   3         33.17         65.49        59.55 o                         
  11  20   3          2.89         50.35        66.72 o                         
  12  20   3         44.10        116.04        77.51 o                         
  13  20   3        411.21        332.64        86.32 o                         
  14  20   3        552.44        467.51       114.35 o                         
  -1  21   3         30.93         62.03        73.88 o                         
   0  21   3         93.06         78.81        71.82 o                         
   1  21   3        848.34        853.74        81.35 o                         
   2  21   3       2303.44       2224.89       113.03 o                         
   3  21   3       3247.08       3289.28       139.03 o                         
   4  21   3       1601.35       1533.59        82.49 o                         
   5  21   3       1200.99       1102.76        75.85 o                         
   6  21   3        233.85        292.17        65.06 o                         
   7  21   3         84.31         47.96        62.15 o                         
   8  21   3        429.87        290.42        68.85 o                         
   9  21   3        508.11        683.67        87.40 o                         
  10  21   3        419.69        303.14        81.76 o                         
  11  21   3         38.86        173.15        81.77 o                         
  12  21   3         13.15         83.98        83.56 o                         
   1  22   3        453.18        460.55        86.34 o                         
   2  22   3       1441.58       1519.34        98.82 o                         
   3  22   3        883.44        994.99        90.49 o                         
   4  22   3          6.41        -71.02        71.02 o                         
   5  22   3         20.98        -12.66        71.73 o                         
   6  22   3         50.85         62.24        71.47 o                         
   7  22   3        275.87        190.29        74.93 o                         
   8  22   3        382.65        507.58        84.69 o                         
   9  22   3        383.90        444.25        89.81 o                         
  10  22   3        839.22        963.05       132.47 o                         
  -8 -22   4          7.85        136.62       140.38 o                         
  -7 -22   4        144.51        145.29        99.15 o                         
  -6 -22   4         31.93         42.13        87.72 o                         
  -5 -22   4        800.55        897.31        95.22 o                         
  -4 -22   4       1427.68       1520.57       135.08 o                         
 -11 -21   4          2.11         -2.59        94.51 o                         
 -10 -21   4         39.09        -33.11        89.91 o                         
  -9 -21   4        182.05        259.80        76.74 o                         
  -8 -21   4        528.49        637.99       106.26 o                         
  -7 -21   4        743.04        866.33        88.77 o                         
  -6 -21   4        863.36        932.40        76.72 o                         
  -5 -21   4        920.35        751.69        80.26 o                         
  -4 -21   4        902.51        754.38        77.75 o                         
  -3 -21   4         63.14         78.18        66.19 o                         
  -2 -21   4         29.13         25.65        68.42 o                         
  -1 -21   4        323.73        247.46        82.07 o                         
   0 -21   4        237.31        319.47        91.69 o                         
 -13 -20   4          8.68         80.39       117.98 o                         
 -12 -20   4          4.91        -23.72        75.70 o                         
 -11 -20   4        240.56        373.45        79.56 o                         
 -10 -20   4        943.99        966.60       109.06 o                         
  -9 -20   4        463.70        652.48        72.82 o                         
  -8 -20   4        649.22        623.07        63.60 o                         
  -7 -20   4         94.66         34.81        54.02 o                         
  -6 -20   4          6.08        -22.19        50.34 o                         
  -5 -20   4        258.06        321.24        53.96 o                         
  -4 -20   4        135.66         41.92        55.13 o                         
  -3 -20   4        285.70        175.47        51.65 o                         
  -2 -20   4       1091.39       1054.22        74.84 o                         
  -1 -20   4       1123.67        994.06        88.22 o                         
   0 -20   4        580.02        787.62        71.82 o                         
   1 -20   4        372.10        339.85        89.66 o                         
   2 -20   4        934.15        851.06       111.29 o                         
 -14 -19   4        448.54        304.39        87.27 o                         
 -13 -19   4        569.99        539.34        83.83 o                         
 -12 -19   4        759.95        872.50       101.09 o                         
 -11 -19   4        784.15        724.45        87.13 o                         
 -10 -19   4       1707.66       1651.71        86.20 o                         
  -9 -19   4        513.37        320.76        55.17 o                         
  -8 -19   4        657.42        563.23        56.58 o                         
  -7 -19   4        547.04        534.13        74.99 o                         
  -6 -19   4        256.20        268.57        46.50 o                         
  -5 -19   4        397.78        292.27        55.88 o                         
  -4 -19   4        303.74        399.62        50.74 o                         
  -3 -19   4        734.62        889.94        66.93 o                         
  -2 -19   4        936.19       1265.17        71.84 o                         
  -1 -19   4       1735.87       1938.95        93.45 o                         
   0 -19   4        780.23        761.14        67.08 o                         
   1 -19   4        687.61        690.08        72.28 o                         
   2 -19   4        108.57         32.18        66.31 o                         
   3 -19   4         23.98        -77.06        77.06 o                         
   4 -19   4        298.65        424.88        89.83 o                         
 -15 -18   4        611.10        616.81       110.46 o                         
 -14 -18   4        827.26        880.71        88.23 o                         
 -13 -18   4        446.67        392.04        75.87 o                         
 -12 -18   4        713.02        707.85        70.70 o                         
 -11 -18   4        121.01        138.90        59.27 o                         
 -10 -18   4        194.71        161.89        61.66 o                         
  -9 -18   4        156.73        119.91        43.85 o                         
  -8 -18   4        312.66        384.18        40.47 o                         
  -7 -18   4        728.06        821.80        45.02 o                         
  -6 -18   4       1854.93       2002.39        65.72 o                         
  -5 -18   4       1085.67        980.37        45.70 o                         
  -4 -18   4       1157.25       1113.85        48.30 o                         
  -3 -18   4       1513.45       1479.93        59.83 o                         
  -2 -18   4        329.48        265.46        41.18 o                         
  -1 -18   4         59.57         -3.08        41.90 o                         
   0 -18   4         84.24         13.74        49.02 o                         
   1 -18   4        169.87        184.57        58.98 o                         
   2 -18   4       1971.24       2029.36        97.00 o                         
   3 -18   4       1959.98       2082.20        93.76 o                         
   4 -18   4       1208.15       1169.61       109.44 o                         
   5 -18   4        963.24       1094.18        83.76 o                         
   6 -18   4        242.58        366.48       103.38 o                         
 -16 -17   4         60.21        143.11        84.52 o                         
 -15 -17   4        109.71        213.24        75.92 o                         
 -14 -17   4        119.14         76.01        70.24 o                         
 -13 -17   4          1.25        -59.49        59.49 o                         
 -12 -17   4         63.10         87.65        65.49 o                         
 -11 -17   4        253.40        170.83        65.27 o                         
 -10 -17   4        804.58        798.85        59.60 o                         
  -9 -17   4       3107.58       3216.59        73.11 o                         
  -8 -17   4       1426.30       1456.19        55.02 o                         
  -7 -17   4        922.38        924.97        40.84 o                         
  -6 -17   4        708.55        649.85        39.64 o                         
  -5 -17   4        227.26        190.87        34.05 o                         
  -4 -17   4        817.02        921.87        47.01 o                         
  -3 -17   4         21.41         16.27        34.92 o                         
  -2 -17   4       1370.44       1309.59        56.77 o                         
  -1 -17   4       4439.80       4811.62        91.15 o                         
   0 -17   4       2073.86       2087.12        72.73 o                         
   1 -17   4        446.40        461.97        40.87 o                         
   2 -17   4       1374.06       1213.40        53.18 o                         
   3 -17   4       1356.18       1382.68        60.18 o                         
   4 -17   4        196.31        136.40        51.10 o                         
   5 -17   4         76.42         43.81        52.97 o                         
   6 -17   4         39.39         52.93        79.63 o                         
   7 -17   4        182.01        289.50        75.84 o                         
 -16 -16   4         74.82        -21.53        76.34 o                         
 -15 -16   4          0.22         22.53        72.59 o                         
 -14 -16   4        123.62        135.94        63.22 o                         
 -13 -16   4        335.20        355.46        61.33 o                         
 -12 -16   4        628.77        633.48        90.41 o                         
 -11 -16   4        169.10        124.98        40.74 o                         
 -10 -16   4        175.13        181.02        36.22 o                         
  -9 -16   4       1760.81       1847.91        78.23 o                         
  -8 -16   4        132.04         92.97        30.15 o                         
  -7 -16   4         71.99         90.75        28.58 o                         
  -6 -16   4        130.81        137.06        31.16 o                         
  -5 -16   4        561.31        514.59        35.68 o                         
  -4 -16   4        151.56         47.46        31.85 o                         
  -3 -16   4         20.00        -13.03        32.12 o                         
  -2 -16   4       3820.62       4131.86        74.59 o                         
  -1 -16   4       2902.35       3194.17        73.87 o                         
   0 -16   4        557.89        649.98        52.06 o                         
   1 -16   4        156.18        133.00        32.16 o                         
   2 -16   4        133.84        111.19        32.75 o                         
   3 -16   4        158.59        134.46        35.36 o                         
   4 -16   4        141.87         94.95        39.74 o                         
   5 -16   4        100.15         75.54        47.10 o                         
   6 -16   4        221.58        194.20        54.63 o                         
   7 -16   4        199.99        262.64        69.62 o                         
   8 -16   4        422.25        371.03        78.26 o                         
 -17 -15   4          3.64         39.27        81.56 o                         
 -16 -15   4         20.30         70.63        74.00 o                         
 -15 -15   4        229.17        251.43        69.69 o                         
 -14 -15   4        872.95        786.05        69.91 o                         
 -13 -15   4        739.13        517.97        61.33 o                         
 -12 -15   4       1845.78       1841.31       122.87 o                         
 -11 -15   4        395.79        412.43        42.29 o                         
 -10 -15   4        126.66        136.10        32.48 o                         
  -9 -15   4        128.55        135.59        33.65 o                         
  -8 -15   4         28.57        -26.61        26.61 o                         
  -7 -15   4        183.54        168.17        28.02 o                         
  -6 -15   4        476.67        476.03        30.96 o                         
  -5 -15   4        687.62        722.93        34.17 o                         
  -4 -15   4        899.08        927.58        36.85 o                         
  -3 -15   4       2768.38       2854.42        79.94 o                         
  -2 -15   4       2908.40       2932.87        66.33 o                         
  -1 -15   4       2108.79       2094.72        66.14 o                         
   0 -15   4        194.85        162.99        28.65 o                         
   1 -15   4         39.68          6.89        28.91 o                         
   2 -15   4         91.16        118.37        30.62 o                         
   3 -15   4       1876.83       2067.46        63.16 o                         
   4 -15   4        349.87        403.04        38.47 o                         
   5 -15   4        184.00        176.47        40.01 o                         
   6 -15   4        130.06         17.84        43.34 o                         
   7 -15   4         19.67         22.40        54.54 o                         
   8 -15   4         52.46         17.06        74.08 o                         
   9 -15   4         10.82        -18.87        83.62 o                         
 -17 -14   4        207.99        255.92        80.80 o                         
 -16 -14   4        354.56        388.74        74.35 o                         
 -15 -14   4        622.00        515.41        68.25 o                         
 -14 -14   4        848.35        679.66        64.90 o                         
 -13 -14   4        390.65        252.78        51.84 o                         
 -12 -14   4        199.46        131.35        45.93 o                         
 -11 -14   4        326.88        300.02        40.74 o                         
 -10 -14   4         25.58         50.69        28.69 o                         
  -9 -14   4       1188.51       1207.10        50.27 o                         
  -8 -14   4       6989.67       7202.98        81.52 o                         
  -7 -14   4       6624.36       7174.83        83.73 o                         
  -6 -14   4       7518.52       7848.38        83.39 o                         
  -5 -14   4       6855.08       6447.89        74.18 o                         
  -4 -14   4       1761.41       1576.82        48.44 o                         
  -3 -14   4        865.57        895.84        36.39 o                         
  -2 -14   4        102.67         87.68        26.16 o                         
  -1 -14   4       1141.35       1138.34        39.82 o                         
   0 -14   4       2645.03       2842.44        54.44 o                         
   1 -14   4       2043.50       1516.65        48.82 o                         
   2 -14   4       2590.33       2825.03        69.65 o                         
   3 -14   4       6353.78       6829.83        91.37 o                         
   4 -14   4       1372.75       1347.00        48.16 o                         
   5 -14   4        539.14        430.84        37.28 o                         
   6 -14   4        115.45        123.13        37.66 o                         
   7 -14   4         20.73         43.31        44.81 o                         
   8 -14   4        102.92        214.93        73.47 o                         
   9 -14   4        615.44        447.05       106.02 o                         
  10 -14   4        523.85        526.94        93.68 o                         
 -18 -13   4        665.36        474.02        99.84 o                         
 -17 -13   4        290.25        106.25       121.01 o                         
 -16 -13   4          4.83         48.26        67.53 o                         
 -15 -13   4          5.56        -29.83        56.50 o                         
 -14 -13   4          0.31        -32.67        50.95 o                         
 -13 -13   4        232.37        170.77        51.55 o                         
 -12 -13   4        645.49        401.12        45.57 o                         
 -11 -13   4       2696.58       2887.51        84.36 o                         
 -10 -13   4        240.95        359.50        28.82 o                         
  -9 -13   4       5242.48       5097.29        73.33 o                         
  -8 -13   4       2356.65       2354.21        49.30 o                         
  -7 -13   4       1753.09       1815.38        45.42 o                         
  -6 -13   4       2699.87       2894.24        53.35 o                         
  -5 -13   4        377.72        383.65        24.62 o                         
  -4 -13   4       1735.99       1675.38        49.41 o                         
  -3 -13   4       2540.81       2643.82        60.80 o                         
  -2 -13   4       2659.45       2701.20        59.31 o                         
  -1 -13   4       1395.70       1410.47        44.46 o                         
   0 -13   4       3729.89       3606.65        58.21 o                         
   1 -13   4        876.98        867.18        32.92 o                         
   2 -13   4       2755.81       2881.35        54.05 o                         
   3 -13   4        645.79        564.41        29.79 o                         
   4 -13   4        199.62        101.88        29.79 o                         
   5 -13   4         15.03          5.61        31.51 o                         
   6 -13   4        404.93        329.99        39.31 o                         
   7 -13   4       1971.52       2093.69        95.62 o                         
   8 -13   4       1726.10       1683.69        86.27 o                         
   9 -13   4        947.29       1127.02       130.13 o                         
  10 -13   4        462.47        470.65       111.90 o                         
  11 -13   4         45.19        102.78        87.60 o                         
 -18 -12   4         70.33        108.89        98.52 o                         
 -17 -12   4         13.52        120.58        80.83 o                         
 -16 -12   4         92.02        153.14        66.31 o                         
 -15 -12   4        851.85        777.85        65.35 o                         
 -14 -12   4       1414.87       1101.75        62.11 o                         
 -13 -12   4         36.45          9.83        48.62 o                         
 -12 -12   4        758.70        635.11        44.55 o                         
 -11 -12   4        522.21        447.92        35.80 o                         
 -10 -12   4         51.59         -2.92        28.71 o                         
  -9 -12   4       5554.38       5718.00        77.94 o                         
  -8 -12   4        465.51        525.37        25.46 o                         
  -7 -12   4       1918.56       1661.39        42.50 o                         
  -6 -12   4        340.72        404.33        23.25 o                         
  -5 -12   4       2318.13       2237.54        44.42 o                         
  -4 -12   4       5270.77       5211.72        65.58 o                         
  -3 -12   4       6902.99       7377.53        82.04 o                         
  -2 -12   4       7802.39       7451.62        84.85 o                         
  -1 -12   4       3910.23       4184.19        57.27 o                         
   0 -12   4         63.56         51.25        19.78 o                         
   1 -12   4        833.91        685.88        26.83 o                         
   2 -12   4       2008.28       2183.55        46.92 o                         
   3 -12   4       2997.77       3058.83        54.48 o                         
   4 -12   4       2599.43       2507.83        58.00 o                         
   5 -12   4        699.18        754.84        38.08 o                         
   6 -12   4       2733.96       2839.96        73.87 o                         
   7 -12   4       1724.53       1756.05        55.70 o                         
   8 -12   4        110.39         84.91        33.44 o                         
   9 -12   4          8.92        -43.03        58.01 o                         
  10 -12   4         65.06         -4.78        64.06 o                         
  11 -12   4        136.27        188.57        82.48 o                         
  12 -12   4        287.98        226.39        92.94 o                         
 -18 -11   4          3.61         28.82        85.64 o                         
 -17 -11   4        321.14        444.17        84.16 o                         
 -16 -11   4        554.38        627.67        74.70 o                         
 -15 -11   4       1444.52       1319.12        74.95 o                         
 -14 -11   4       1854.79       1425.28       124.25 o                         
 -13 -11   4        888.14        707.72        48.55 o                         
 -12 -11   4       1177.17        971.79        41.99 o                         
 -11 -11   4        275.20        475.73        35.00 o                         
 -10 -11   4       1275.56       1244.41        43.79 o                         
  -9 -11   4        592.39        662.30        32.34 o                         
  -8 -11   4       2079.33       1994.34        47.60 o                         
  -7 -11   4       4739.49       5056.48        58.18 o                         
  -6 -11   4        432.24        390.94        21.24 o                         
  -5 -11   4       1417.86       1343.09        35.21 o                         
  -4 -11   4       3559.47       3512.59        49.12 o                         
  -3 -11   4       2319.14       2244.95        43.95 o                         
  -2 -11   4       3547.14       3505.53        54.67 o                         
  -1 -11   4       1287.45       1223.41        35.80 o                         
   0 -11   4          7.98          2.22        17.16 o                         
   1 -11   4       3877.95       3703.06        53.80 o                         
   2 -11   4       3011.51       3020.32        49.83 o                         
   3 -11   4       3793.32       4154.97        57.33 o                         
   4 -11   4       1807.80       1801.70        50.58 o                         
   5 -11   4        663.00        590.44        31.23 o                         
   6 -11   4        309.15        370.01        32.08 o                         
   7 -11   4          4.45         78.04        29.21 o                         
   8 -11   4        477.78        481.64        33.74 o                         
   9 -11   4       1125.04        943.27        60.41 o                         
  10 -11   4        120.44        211.38        61.05 o                         
  11 -11   4        462.22        450.61        78.78 o                         
  12 -11   4        178.48        109.05        79.99 o                         
  13 -11   4          3.99        165.23        90.49 o                         
 -19 -10   4        801.39        842.25       219.93 o                         
 -18 -10   4        455.49        292.50        88.79 o                         
 -17 -10   4        377.47        330.05        82.22 o                         
 -16 -10   4        176.20        149.90        62.77 o                         
 -15 -10   4        194.02         49.17        54.82 o                         
 -14 -10   4        365.24        178.25        51.74 o                         
 -13 -10   4         75.93         94.50        36.63 o                         
 -12 -10   4         94.85         71.63        31.50 o                         
 -11 -10   4       1137.16       1048.17        40.60 o                         
 -10 -10   4       1025.44        957.41        36.24 o                         
  -9 -10   4        106.46         40.31        23.40 o                         
  -8 -10   4       5321.43       5223.42        64.69 o                         
  -7 -10   4      13028.86      13125.04       115.27 o                         
  -6 -10   4       3227.29       3344.71        45.16 o                         
  -5 -10   4       4189.79       4429.04        50.74 o                         
  -4 -10   4         30.71         89.41        16.60 o                         
  -3 -10   4         83.42         93.99        16.91 o                         
  -2 -10   4         20.47         28.96        17.46 o                         
  -1 -10   4        130.22         91.95        16.93 o                         
   0 -10   4       4218.07       4016.67        48.83 o                         
   1 -10   4       4782.80       4773.34        54.93 o                         
   2 -10   4      10123.07       9775.92        87.33 o                         
   3 -10   4       8451.95       8376.68        86.43 o                         
   4 -10   4       1996.58       1948.57        48.27 o
[truncated: 2,501,607 more chars]
