# Supplementary material for: Crystal structures of three anionic lanthanide–aluminium [3.3.1] metallacryptate complexes
Source: Acta Crystallogr E Crystallogr Commun. 2020 Aug 14;76(Pt 9):1458–66. doi: 10.1107/S2056989020010725 (PMC7472759; doi:10.1107/S2056989020010725)
Supplement: Supplementary file 3 [file e-76-01458-2sup3.hkl]

data_2
#RR1_65_0m                                                                  
_shelx_title ' RR1_65_0m in P-1'                                                
_shelx_refln_list_code          4                                               
_shelx_F_calc_maximum      430.68                                               
_exptl_crystal_F_000      2696.86                                               
_reflns_d_resolution_high  0.7000                                               
                                                                                
loop_                                                                           
 _space_group_symop_operation_xyz                                               
 'x, y, z'                                                                      
 '-x, -y, -z'                                                                   
                                                                                
_cell_length_a    13.7232                                                       
_cell_length_b    16.0871                                                       
_cell_length_c    28.2946                                                       
_cell_angle_alpha  80.632                                                       
_cell_angle_beta   83.989                                                       
_cell_angle_gamma  71.660                                                       
                                                                                
_shelx_F_squared_multiplier     1.000                                           
                                                                                
loop_                                                                           
 _refln_index_h                                                                 
 _refln_index_k                                                                 
 _refln_index_l                                                                 
 _refln_F_squared_calc                                                          
 _refln_F_squared_meas                                                          
 _refln_F_squared_sigma                                                         
 _refln_observed_status                                                         
   2   0   0       8829.02       9118.72       162.35 o                         
   3   0   0       2539.37       3781.79        78.85 o                         
   4   0   0       3511.77       4674.66        60.44 o                         
   5   0   0         98.09        356.38        28.01 o                         
   6   0   0      13697.62      13215.47       154.44 o                         
   7   0   0       9568.44       9781.02       117.64 o                         
   8   0   0       2929.33       2935.53        42.60 o                         
   9   0   0       1482.60       1463.88        26.75 o                         
  10   0   0       4554.94       4605.88        64.27 o                         
  11   0   0       3442.99       3460.29        53.56 o                         
  12   0   0         12.81        617.70        77.97 o                         
  13   0   0         64.00        116.30        37.24 o                         
  14   0   0        459.72        467.22        59.47 o                         
  15   0   0        879.24        807.61        61.73 o                         
  16   0   0        242.14        248.53        40.59 o                         
  17   0   0        286.04        267.73        44.97 o                         
  18   0   0        111.82        167.78        48.12 o                         
 -18   1   0        294.90        256.19        57.70 o                         
 -17   1   0        330.13        336.07        47.07 o                         
 -16   1   0        209.51        190.85        43.63 o                         
 -15   1   0         36.10        133.78        39.82 o                         
 -14   1   0         76.16         77.34        31.40 o                         
 -13   1   0        385.67        383.99        24.27 o                         
 -12   1   0       3569.58       3927.37        73.63 o                         
 -11   1   0       6163.22       5665.67        82.65 o                         
 -10   1   0       1466.28       2022.44        41.92 o                         
  -9   1   0        458.59        583.01        24.57 o                         
  -8   1   0        234.78        299.80        11.93 o                         
  -7   1   0       1220.57       1456.50        30.74 o                         
  -6   1   0       9055.62       9341.59       116.27 o                         
  -5   1   0       7328.77       7498.03        90.41 o                         
  -4   1   0        890.06       1056.16        28.51 o                         
  -3   1   0      23022.46      19734.05       222.07 o                         
  -2   1   0       6153.50       6703.60        77.78 o                         
   2   1   0       8402.26       7214.28       157.95 o                         
   3   1   0      28081.15      25181.55       292.32 o                         
   4   1   0      33593.07      32680.89       379.54 o                         
   5   1   0      10367.70       9436.32       116.54 o                         
   6   1   0      22735.46      24842.99       369.36 o                         
   7   1   0      10231.33      10577.99       125.97 o                         
   8   1   0       2798.33       2700.33        39.67 o                         
   9   1   0       1309.86       1357.29        28.29 o                         
  10   1   0        251.53        274.82        15.04 o                         
  11   1   0        304.39        321.58        24.67 o                         
  12   1   0       2542.99       2699.41        58.87 o                         
  13   1   0       1010.09       1052.10        88.17 o                         
  14   1   0        498.31        396.45        34.95 o                         
  15   1   0        537.19        446.08        39.10 o                         
  16   1   0         94.97         -2.14        35.66 o                         
  17   1   0          0.09         -1.96        38.99 o                         
  18   1   0         29.46        177.26        46.18 o                         
 -17   2   0         73.82        192.02        45.56 o                         
 -16   2   0          2.33         15.90        37.56 o                         
 -15   2   0         49.80         88.65        36.58 o                         
 -14   2   0        564.24        460.71        35.69 o                         
 -13   2   0        357.91        362.39        25.38 o                         
 -12   2   0       2138.91       1880.37        49.97 o                         
 -11   2   0       5139.82       5045.70       106.83 o                         
 -10   2   0        135.34        211.31        27.01 o                         
  -9   2   0          9.97         84.23        12.66 o                         
  -8   2   0        197.94        479.34        24.79 o                         
  -7   2   0         88.91        270.98        15.58 o                         
  -6   2   0       2500.92       2854.35        47.23 o                         
  -5   2   0       2133.02       1995.98        30.56 o                         
  -4   2   0        559.28        305.69        12.74 o                         
  -3   2   0        174.77        187.23        14.44 o                         
  -2   2   0      44641.77      47133.11      1127.34 o                         
  -1   2   0       4098.96       3494.34        39.95 o                         
   0   2   0       3993.72       3450.06        65.10 o                         
   1   2   0       4682.23       5601.50       151.95 o                         
   2   2   0        405.27        208.37         7.94 o                         
   3   2   0      76921.17      53164.11      1979.97 o                         
   4   2   0       4292.28       5085.10        66.37 o                         
   5   2   0         86.84        411.20       106.34 o                         
   6   2   0       4398.13       4824.52        78.38 o                         
   7   2   0       6578.01       6904.46        84.83 o                         
   8   2   0       1747.78       2641.30        38.74 o                         
   9   2   0       1193.15       1099.66        30.05 o                         
  10   2   0       1024.54       1004.80        31.20 o                         
  11   2   0        744.36        887.16        32.92 o                         
  12   2   0        394.52        467.82        25.51 o                         
  13   2   0        782.93       1053.34        57.84 o                         
  14   2   0          2.38          2.68        44.64 o                         
  15   2   0         12.08          6.28        31.88 o                         
  16   2   0          3.97        -21.01        34.57 o                         
  17   2   0          7.32         59.70        39.23 o                         
  18   2   0        230.64        144.26        45.39 o                         
  19   2   0        162.83        111.37        48.68 o                         
 -17   3   0        907.01        976.63        63.03 o                         
 -16   3   0        968.16        979.56        67.76 o                         
 -15   3   0        191.52        274.95        38.89 o                         
 -14   3   0        661.81        547.26        36.40 o                         
 -13   3   0        876.35       1057.86        75.85 o                         
 -12   3   0       1346.84       1441.16        43.99 o                         
 -11   3   0        222.85        314.90        42.62 o                         
 -10   3   0         55.60         79.73        15.91 o                         
  -9   3   0        200.90        230.83        15.67 o                         
  -8   3   0       1943.43       2365.07        53.49 o                         
  -7   3   0       7391.46       7283.69        91.16 o                         
  -6   3   0      10775.64      10408.22       126.29 o                         
  -5   3   0      10478.46      10168.62       121.16 o                         
  -4   3   0      26387.33      25798.79       291.63 o                         
  -3   3   0      23936.46      21959.35       280.94 o                         
  -2   3   0      11542.48      11373.43       124.51 o                         
  -1   3   0        976.28       1423.16        27.91 o                         
   0   3   0      59720.00      52681.07      1379.00 o                         
   1   3   0      24519.72      27078.76       350.33 o                         
   2   3   0       1420.87       2247.51        33.48 o                         
   3   3   0         27.44         37.93         8.17 o                         
   4   3   0         23.02         96.20         8.35 o                         
   5   3   0         68.01        296.81        27.86 o                         
   6   3   0        981.28        959.63        25.12 o                         
   7   3   0        924.50        987.09        20.60 o                         
   8   3   0        444.77        335.89        13.76 o                         
   9   3   0       3047.09       3214.89        54.24 o                         
  10   3   0         22.07        151.41        16.07 o                         
  11   3   0        490.32        548.90        28.90 o                         
  12   3   0        268.49        390.04        33.29 o                         
  13   3   0          3.79        154.12        26.56 o                         
  14   3   0         77.60         42.38        28.83 o                         
  15   3   0        191.96        172.43        34.20 o                         
  16   3   0        243.71        245.06        46.48 o                         
  17   3   0        397.19        365.95        52.67 o                         
  18   3   0        227.04        255.08        46.20 o                         
  19   3   0          7.11        -21.77        47.26 o                         
 -17   4   0       1366.32       1326.95       100.13 o                         
 -16   4   0       1161.10       1086.72        64.30 o                         
 -15   4   0        320.00        250.44        29.75 o                         
 -14   4   0          3.50        147.00        39.26 o                         
 -13   4   0         14.39        169.96        41.91 o                         
 -12   4   0         13.66         94.94        29.94 o                         
 -11   4   0        812.39        939.58        37.62 o                         
 -10   4   0       5431.74       5386.44        79.71 o                         
  -9   4   0        149.76        202.70        14.66 o                         
  -8   4   0       4213.96       3731.34        53.96 o                         
  -7   4   0       7113.84       7112.69       102.05 o                         
  -6   4   0       3147.57       2594.34        42.23 o                         
  -5   4   0       1494.36       1519.31        28.77 o                         
  -4   4   0       4751.26       5313.20        71.62 o                         
  -3   4   0       2704.03       3093.15        43.51 o                         
  -2   4   0       9903.25       9018.07       105.38 o                         
  -1   4   0      30413.79      27026.09       301.43 o                         
   0   4   0      52339.54      53808.40       884.10 o                         
   1   4   0      13827.07      11849.56       155.76 o                         
   2   4   0        976.64        527.91        16.37 o                         
   3   4   0         17.54        125.29         7.93 o                         
   4   4   0       7590.80       8627.50       110.95 o                         
   5   4   0      12166.22      11343.50       130.68 o                         
   6   4   0        252.66        342.80        57.54 o                         
   7   4   0       3573.83       3268.82        47.27 o                         
   8   4   0       1085.45       1350.60        29.86 o                         
   9   4   0       1805.97       1760.98        44.02 o                         
  10   4   0        975.65       1159.02        35.66 o                         
  11   4   0       1556.05       1531.45        46.36 o                         
  12   4   0       3214.37       2766.51        58.87 o                         
  13   4   0       2006.86       1886.04        99.95 o                         
  14   4   0        219.33        318.47        55.95 o                         
  15   4   0        930.97        891.01        54.59 o                         
  16   4   0        384.39        476.91        49.99 o                         
  17   4   0        149.14        160.77        48.30 o                         
  18   4   0          7.71         89.23        43.67 o                         
  19   4   0         73.12         53.20        56.56 o                         
 -16   5   0        116.08         28.08        41.82 o                         
 -15   5   0          2.54        -32.32        39.49 o                         
 -14   5   0        376.01        525.00        37.57 o                         
 -13   5   0       1276.07       1267.72        85.96 o                         
 -12   5   0         19.62         32.36        27.31 o                         
 -11   5   0       1349.15       1350.41        42.13 o                         
 -10   5   0       2751.21       2834.33        87.64 o                         
  -9   5   0       1104.80        980.95        31.54 o                         
  -8   5   0        100.26        241.47        14.55 o                         
  -7   5   0          1.68         69.41        13.17 o                         
  -6   5   0       7829.85       7725.66       101.86 o                         
  -5   5   0       4405.27       4262.95        60.60 o                         
  -4   5   0        387.67        323.15        19.64 o                         
  -3   5   0        247.94        571.26        16.21 o                         
  -2   5   0       1448.47       1732.07        31.49 o                         
  -1   5   0       4914.65       4505.98        55.90 o                         
   0   5   0      27626.87      27705.59       308.62 o                         
   1   5   0       8718.58       9646.77       122.48 o                         
   2   5   0        353.40        217.44        10.04 o                         
   3   5   0      24663.81      24395.50       378.36 o                         
   4   5   0      48998.72      44675.51       863.55 o                         
   5   5   0      11432.40      11598.04       158.10 o                         
   6   5   0       1118.83       1020.91        63.58 o                         
   7   5   0        363.02        848.03        52.32 o                         
   8   5   0         12.08        128.14        12.13 o                         
   9   5   0       1876.56       2055.56        38.73 o                         
  10   5   0      13193.56      13090.22       188.02 o                         
  11   5   0       4065.60       3972.96       138.44 o                         
  12   5   0        836.53        771.82        87.21 o                         
  13   5   0       2503.14       2590.35       187.97 o                         
  14   5   0        304.10        272.22        38.09 o                         
  15   5   0        733.96        678.02        42.51 o                         
  16   5   0         26.57        136.24        36.97 o                         
  17   5   0         58.47        108.25        39.87 o                         
  18   5   0        433.18        464.47        75.25 o                         
  19   5   0        471.95        480.57        53.71 o                         
 -16   6   0        118.70        114.16        52.81 o                         
 -15   6   0        153.48        100.39        30.24 o                         
 -14   6   0        761.63        776.94        44.41 o                         
 -13   6   0        979.32        932.85        55.64 o                         
 -12   6   0        559.12        484.03        52.75 o                         
 -11   6   0        744.78        672.81        32.60 o                         
 -10   6   0        133.44        440.02        78.31 o                         
  -9   6   0        163.47        382.39        23.91 o                         
  -8   6   0       2129.26       2322.10        40.51 o                         
  -7   6   0       4368.16       4545.92        68.24 o                         
  -6   6   0      14844.22      14435.50       181.78 o                         
  -5   6   0       7567.05       7594.71       100.39 o                         
  -4   6   0        403.17        506.43        17.21 o                         
  -3   6   0       2287.10       2309.22        34.69 o                         
  -2   6   0      16248.96      16912.82       194.02 o                         
  -1   6   0       4042.88       3963.75        67.94 o                         
   0   6   0       7481.14       7569.62        94.00 o                         
   1   6   0      17454.14      17018.37       227.97 o                         
   2   6   0        180.72        145.36         9.29 o                         
   3   6   0      25843.00      25395.66       624.63 o                         
   4   6   0       1953.42       1631.52        28.30 o                         
   5   6   0        109.76         41.46         9.29 o                         
   6   6   0       1603.11       1217.47        36.25 o                         
   7   6   0       7228.36       7452.06       101.70 o                         
   8   6   0       3377.39       3517.64        54.86 o                         
   9   6   0       5271.37       5359.23        78.62 o                         
  10   6   0       1430.62       1413.92        33.09 o                         
  11   6   0         70.70        224.26        26.15 o                         
  12   6   0         71.32         99.50        22.29 o                         
  13   6   0        206.49        133.94        38.58 o                         
  14   6   0        719.50       1011.43        63.94 o                         
  15   6   0       1398.35       1359.88        97.32 o                         
  16   6   0        471.13        495.88        42.43 o                         
  17   6   0        219.37        193.35        40.54 o                         
  18   6   0        262.97        208.56        44.03 o                         
  19   6   0         12.02         38.10        46.27 o                         
 -15   7   0         44.62         30.93        55.81 o                         
 -14   7   0         31.93         56.70        29.33 o                         
 -13   7   0         38.40         73.95        88.96 o                         
 -12   7   0          0.33        -23.63        28.68 o                         
 -11   7   0        147.79        218.64        28.51 o                         
 -10   7   0       4458.89       4374.65        79.80 o                         
  -9   7   0       9354.04       9460.02       144.99 o                         
  -8   7   0       4640.23       4454.75        73.33 o                         
  -7   7   0       3373.21       3367.93        55.20 o                         
  -6   7   0       2732.27       2684.82        45.60 o                         
  -5   7   0         57.77        164.43        21.57 o                         
  -4   7   0        117.62        340.33        34.20 o                         
  -3   7   0       1089.45       1381.37        32.38 o                         
  -2   7   0      16115.10      17206.34       198.13 o                         
  -1   7   0      42989.84      42369.98       496.24 o                         
   0   7   0        347.66        415.22        19.58 o                         
   1   7   0       5678.52       5931.54        76.13 o                         
   2   7   0      18258.16      18042.71       402.37 o                         
   3   7   0      27646.27      27271.18       535.43 o                         
   4   7   0        613.95        785.42        25.18 o                         
   5   7   0       2188.59       2459.94        46.46 o                         
   6   7   0       1881.69       1737.52        34.45 o                         
   7   7   0       6664.16       7002.82       107.06 o                         
   8   7   0       1034.66       1314.68        31.60 o                         
   9   7   0        302.32        234.78        14.45 o                         
  10   7   0        382.83        416.40        18.76 o                         
  11   7   0        605.37        644.64        26.52 o                         
  12   7   0        127.60        167.07        23.40 o                         
  13   7   0        216.69        290.46        30.05 o                         
  14   7   0         81.30        158.77        70.96 o                         
  15   7   0         29.53         45.48        38.34 o                         
  16   7   0        101.53        121.35        42.87 o                         
  17   7   0         88.80        115.92        40.75 o                         
  18   7   0         16.91         65.31        42.07 o                         
  19   7   0        136.29        163.51        47.31 o                         
 -15   8   0         11.38         33.72        51.40 o                         
 -14   8   0         92.47         -4.68        37.12 o                         
 -13   8   0       1048.37       1013.28        78.95 o                         
 -12   8   0        535.59        441.07       152.60 o                         
 -11   8   0        160.17        174.02        48.19 o                         
 -10   8   0       2365.75       2343.39        53.42 o                         
  -9   8   0       6337.91       5891.44       100.03 o                         
  -8   8   0       1535.34       1862.76        43.64 o                         
  -7   8   0       1576.20       1453.29        46.84 o                         
  -6   8   0       3136.04       3370.39        54.27 o                         
  -5   8   0       3174.42       3184.92        51.21 o                         
  -4   8   0       6944.34       7196.11        90.57 o                         
  -3   8   0       8420.73       8379.33       103.35 o                         
  -2   8   0      28883.79      28446.23       322.27 o                         
  -1   8   0      18830.48      19112.40       219.24 o                         
   0   8   0      12949.57      13052.82       151.48 o                         
   1   8   0      22694.41      20793.23       546.00 o                         
   2   8   0       3730.20       4027.76        78.23 o                         
   3   8   0       1245.15       1375.51        33.95 o                         
   4   8   0      32631.54      33455.19       411.33 o                         
   5   8   0      10328.15      11173.41       186.95 o                         
   6   8   0       4502.58       4287.53        61.88 o                         
   7   8   0        967.12       1025.28        26.11 o                         
   8   8   0       1434.04       1495.58        34.18 o                         
   9   8   0        981.12       1017.02        30.31 o                         
  10   8   0         45.78         54.73        19.00 o                         
  11   8   0         22.63         26.99        15.28 o                         
  12   8   0         64.79         76.71        17.42 o                         
  13   8   0        173.92        101.90        27.16 o                         
  14   8   0       2200.35       2183.79        89.19 o                         
  15   8   0        309.28        531.25        72.12 o                         
  16   8   0          0.91        132.24        43.22 o                         
  17   8   0         15.34         51.25        54.73 o                         
  18   8   0        180.00        177.70        44.43 o                         
  19   8   0        709.14        781.12        92.17 o                         
 -14   9   0        432.64        530.33        47.93 o                         
 -13   9   0        862.01        902.26        59.67 o                         
 -12   9   0        728.10        757.05       189.76 o                         
 -11   9   0        112.02        262.83        72.25 o                         
 -10   9   0          4.46        180.18        34.47 o                         
  -9   9   0       1570.39       1885.80        55.01 o                         
  -8   9   0       2057.49       2058.18       105.68 o                         
  -7   9   0       4813.13       4846.65        83.66 o                         
  -6   9   0      12021.88      11654.45       152.31 o                         
  -5   9   0       6428.88       7043.83        96.87 o                         
  -4   9   0       5150.53       5095.33        68.20 o                         
  -3   9   0       1931.68       1930.19        42.16 o                         
  -2   9   0       5175.90       5072.66        66.60 o                         
  -1   9   0         28.03         29.12        11.53 o                         
   0   9   0        502.77        540.76        18.12 o                         
   1   9   0      10180.81      11257.85       147.16 o                         
   2   9   0      19470.27      19663.47       247.31 o                         
   3   9   0      27914.63      28008.55       328.85 o                         
   4   9   0      12098.23      12166.96       155.22 o                         
   5   9   0       4802.68       5283.51        88.47 o                         
   6   9   0        175.22        310.86        14.58 o                         
   7   9   0        536.99        646.92        22.73 o                         
   8   9   0        777.45        964.52        31.32 o                         
   9   9   0        210.13        321.35        17.64 o                         
  10   9   0       4041.73       3913.80        63.14 o                         
  11   9   0       2855.38       2534.21        62.74 o                         
  12   9   0       1583.39       1568.56        60.10 o                         
  13   9   0        121.26        197.98        25.97 o                         
  14   9   0          2.26          9.27        34.84 o                         
  15   9   0        640.46        764.90       125.57 o                         
  16   9   0        706.85        735.56        55.00 o                         
  17   9   0        145.06        180.35        52.57 o                         
  18   9   0         93.25         56.91        46.48 o                         
  19   9   0        190.81        353.64        59.81 o                         
 -14  10   0        253.99        293.77        45.84 o                         
 -13  10   0       1330.56       1317.58        76.56 o                         
 -12  10   0          2.69         25.97        36.22 o                         
 -11  10   0          3.93          8.49        49.49 o                         
 -10  10   0        386.90        493.43        79.85 o                         
  -9  10   0       2265.93       2324.26       117.88 o                         
  -8  10   0       2557.34       2572.46        85.02 o                         
  -7  10   0       2285.44       2261.53        76.58 o                         
  -6  10   0       1548.97       1743.30        57.14 o                         
  -5  10   0       2432.72       2503.64        70.94 o                         
  -4  10   0          4.50         54.01        13.13 o                         
  -3  10   0       2942.13       3056.33        45.59 o                         
  -2  10   0       3585.47       3578.50        50.74 o                         
  -1  10   0       6907.99       6877.40        86.33 o                         
   0  10   0        541.39        663.57        21.27 o                         
   1  10   0       1646.90       1347.21        27.08 o                         
   2  10   0        504.00        624.36        23.01 o                         
   3  10   0       1460.52       1308.74        25.12 o                         
   4  10   0        121.92        214.87        11.46 o                         
   5  10   0       3980.26       3707.66        55.03 o                         
   6  10   0        797.90        713.41        24.36 o                         
   7  10   0       6385.82       6301.01        87.60 o                         
   8  10   0       5392.87       5591.51        80.73 o                         
   9  10   0       1068.50       1033.19        29.55 o                         
  10  10   0         11.73        182.99        20.29 o                         
  11  10   0        271.22        420.80        29.96 o                         
  12  10   0       1740.54       1790.55        48.88 o                         
  13  10   0        914.66        905.84        38.75 o                         
  14  10   0        622.31        735.65        57.99 o                         
  15  10   0       1002.53       1033.63        89.53 o                         
  16  10   0        361.23        259.03        46.25 o                         
  17  10   0          9.12        -55.22        55.22 o                         
  18  10   0          3.39        -33.04        47.27 o                         
  19  10   0         57.94        271.42        51.52 o                         
 -13  11   0        162.55         90.53        51.01 o                         
 -12  11   0        369.52        313.07        43.70 o                         
 -11  11   0        284.24        235.05        39.00 o                         
 -10  11   0        392.24        303.15        44.56 o                         
  -9  11   0       1998.26       1925.01        83.15 o                         
  -8  11   0       1073.26       1194.50        67.23 o                         
  -7  11   0         37.69         58.41        31.57 o                         
  -6  11   0        714.44        722.26        63.44 o                         
  -5  11   0        159.16        166.08        33.37 o                         
  -4  11   0       1592.17       1516.40        50.21 o                         
  -3  11   0       2730.87       2873.02        44.68 o                         
  -2  11   0       5677.51       5607.40        74.17 o                         
  -1  11   0       3174.40       2954.04        44.60 o                         
   0  11   0        161.20        132.09        15.03 o                         
   1  11   0        220.81        340.32        16.20 o                         
   2  11   0          5.38         24.95        11.24 o                         
   3  11   0        167.25        222.02        13.64 o                         
   4  11   0        563.48        675.46        21.65 o                         
   5  11   0        349.82        300.73        16.55 o                         
   6  11   0         49.13         53.03        11.79 o                         
   7  11   0       2760.43       2681.92        44.59 o                         
   8  11   0         33.81         35.35        12.53 o                         
   9  11   0        548.41        462.19        20.20 o                         
  10  11   0       1394.66       1340.75        36.14 o                         
  11  11   0       1671.42       1604.79        40.34 o                         
  12  11   0       1207.75       1204.97        37.52 o                         
  13  11   0       2033.42       1918.88        46.74 o                         
  14  11   0       2181.91       2302.93        72.38 o                         
  15  11   0        410.60        541.84        94.41 o                         
  16  11   0         13.52        106.58        44.31 o                         
  17  11   0        588.06        512.38        56.11 o                         
  18  11   0        148.13        123.97        50.55 o                         
  19  11   0        507.77        635.76        72.89 o                         
 -12  12   0        515.21        492.97        48.42 o                         
 -11  12   0        528.83        533.11        53.66 o                         
 -10  12   0        507.09        408.18        40.43 o                         
  -9  12   0       1494.98       1513.24        88.71 o                         
  -8  12   0        194.66        133.82        38.71 o                         
  -7  12   0        439.11        499.65        62.43 o                         
  -6  12   0        235.15        271.21        34.88 o                         
  -5  12   0        396.75        556.31        54.42 o                         
  -4  12   0       6410.26       6339.35       114.83 o                         
  -3  12   0      10328.53      10242.85       142.51 o                         
  -2  12   0       6177.60       5942.57        83.14 o                         
  -1  12   0        106.72        130.44        13.26 o                         
   0  12   0        742.85        745.06        24.75 o                         
   1  12   0       1407.63       1552.02        32.22 o                         
   2  12   0       3148.51       3104.17        48.59 o                         
   3  12   0      11017.17      11430.83       135.39 o                         
   4  12   0       8051.78       8053.61        97.83 o                         
   5  12   0        397.49        359.83        14.63 o                         
   6  12   0         50.76         12.31        12.90 o                         
   7  12   0       1697.44       1920.22        36.32 o                         
   8  12   0       1540.09       1408.89        33.35 o                         
   9  12   0       2517.00       2442.05        53.21 o                         
  10  12   0       2339.40       2215.15        47.73 o                         
  11  12   0       3519.14       3471.18        77.89 o                         
  12  12   0       2503.79       2354.02        52.54 o                         
  13  12   0         48.52          5.72        19.65 o                         
  14  12   0        615.86        706.25        75.69 o                         
  15  12   0         48.43        141.81        42.46 o                         
  16  12   0         70.51         -1.11        42.95 o                         
  17  12   0        444.84        592.41        56.78 o                         
  18  12   0        300.72        231.09        53.48 o                         
 -11  13   0          2.26         32.36        46.28 o                         
 -10  13   0         27.42         12.19        37.06 o                         
  -9  13   0         79.26        176.54        38.90 o                         
  -8  13   0        827.12        796.60        58.70 o                         
  -7  13   0       1528.28       1671.78       137.26 o                         
  -6  13   0       1188.33       1107.90        97.19 o                         
  -5  13   0       3236.15       3214.79       184.23 o                         
  -4  13   0       2671.95       2561.14        80.46 o                         
  -3  13   0        411.70        326.63        22.21 o                         
  -2  13   0        389.06        336.37        31.41 o                         
  -1  13   0       4249.00       4381.53        69.43 o                         
   0  13   0       2918.68       3037.95        56.78 o                         
   1  13   0       2066.18       2016.50        40.25 o                         
   2  13   0       4613.26       4414.32        64.55 o                         
   3  13   0       5089.31       5282.04        69.95 o                         
   4  13   0       3329.75       3633.62        52.10 o                         
   5  13   0          2.13        102.86        18.33 o                         
   6  13   0       2329.06       2052.06        40.10 o                         
   7  13   0         31.91         72.27        15.23 o                         
   8  13   0       2286.74       2278.65        44.70 o                         
   9  13   0       3656.66       3847.19        82.01 o                         
  10  13   0        849.34        763.04        35.52 o                         
  11  13   0       1754.02       1623.50        43.13 o                         
  12  13   0       1571.58       1699.37        45.23 o                         
  13  13   0         74.00         18.37        20.17 o                         
  14  13   0        509.59        408.94        43.72 o                         
  15  13   0        478.73        428.60        35.38 o                         
  16  13   0        417.98        301.35        54.60 o                         
  17  13   0        235.27        221.49        62.06 o                         
  18  13   0        361.43        399.78        58.13 o                         
 -10  14   0        513.37        515.35        47.28 o                         
  -9  14   0        524.32        592.03        46.42 o                         
  -8  14   0       2136.95       2101.33        80.21 o                         
  -7  14   0       1222.70       1396.49        68.86 o                         
  -6  14   0        312.44        405.64        71.26 o                         
  -5  14   0         56.19         68.55        34.48 o                         
  -4  14   0         31.74         32.64        47.33 o                         
  -3  14   0       2969.69       3023.80        62.30 o                         
  -2  14   0       2530.22       2558.39        58.14 o                         
  -1  14   0       6427.34       6275.14       109.74 o                         
   0  14   0       1234.46       1194.22        33.33 o                         
   1  14   0         45.19         29.50        16.67 o                         
   2  14   0         16.85         25.06        15.76 o                         
   3  14   0        507.41        452.51        20.33 o                         
   4  14   0        275.99        343.86        17.35 o                         
   5  14   0       4543.06       4715.97        66.09 o                         
   6  14   0       8567.71       8256.21       133.21 o                         
   7  14   0       5456.58       5673.19        89.75 o                         
   8  14   0       1605.92       1468.05        46.30 o                         
   9  14   0       1334.70       1473.73        61.24 o                         
  10  14   0         67.41        135.19        23.58 o                         
  11  14   0        606.69        595.16        30.50 o                         
  12  14   0       1920.31       1839.35        48.08 o                         
  13  14   0       1694.45       1753.65        52.10 o                         
  14  14   0       1014.67        923.29        90.63 o                         
  15  14   0       1777.17       1711.11        70.34 o                         
  16  14   0        878.65        678.11        57.06 o                         
  17  14   0          1.90        -21.03        48.94 o                         
  18  14   0          0.54         -2.96        72.05 o                         
 -10  15   0        428.86        422.12        48.82 o                         
  -9  15   0        771.24        711.17        51.43 o                         
  -8  15   0        261.24        274.81        40.94 o                         
  -7  15   0          0.14         84.39        55.32 o                         
  -6  15   0        970.15       1100.50        66.38 o                         
  -5  15   0       1557.58       1385.84        72.77 o                         
  -4  15   0       2629.62       2615.77        80.42 o                         
  -3  15   0       5715.38       6053.06       134.62 o                         
  -2  15   0       4092.26       4137.54        76.94 o                         
  -1  15   0       2288.50       2136.57        54.56 o                         
   0  15   0         10.52         -2.44        17.02 o                         
   1  15   0         84.68         45.27        17.37 o                         
   2  15   0         53.86         63.04        18.30 o                         
   3  15   0        972.48        937.64        33.95 o                         
   4  15   0        422.14        392.08        23.81 o                         
   5  15   0       1539.37       1604.73        38.75 o                         
   6  15   0        288.68        360.38        22.84 o                         
   7  15   0        215.76        194.68        21.39 o                         
   8  15   0         24.30          7.01        18.97 o                         
   9  15   0        856.59        879.05        53.48 o                         
  10  15   0        538.00        543.93        48.73 o                         
  11  15   0        746.90        759.92        39.39 o                         
  12  15   0        853.65       1071.01        45.18 o                         
  13  15   0        331.29        375.61        31.27 o                         
  14  15   0          7.94         68.88        31.57 o                         
  15  15   0         78.82         18.23        33.10 o                         
  16  15   0        131.14         29.92        46.58 o                         
  17  15   0        412.91        356.72        55.67 o                         
  -8  16   0         70.31         37.76        40.05 o                         
  -7  16   0       1675.71       1687.57        77.45 o                         
  -6  16   0       1976.50       2149.61        96.41 o                         
  -5  16   0       3029.69       3047.37        91.64 o                         
  -4  16   0       2659.99       2727.56        84.61 o                         
  -3  16   0       1640.82       1823.35        81.44 o                         
  -2  16   0        461.15        577.70        32.42 o                         
  -1  16   0        195.36        230.76        25.22 o                         
   0  16   0         48.82         65.30        23.64 o                         
   1  16   0       2686.97       2496.98        58.17 o                         
   2  16   0       3267.99       3321.78        90.69 o                         
   3  16   0        105.20         85.36        17.95 o                         
   4  16   0       1308.65       1392.81        38.90 o                         
   5  16   0        981.23       1012.74        36.73 o                         
   6  16   0         61.04         92.78        21.62 o                         
   7  16   0        311.45        357.84        27.99 o                         
   8  16   0        384.78        340.64        26.98 o                         
   9  16   0        121.19        171.64        24.96 o                         
  10  16   0         69.82        104.49        30.19 o                         
  11  16   0        116.94         53.63        27.21 o                         
  12  16   0          8.10        -29.06        29.06 o                         
  13  16   0          3.00        -12.08        34.89 o                         
  14  16   0        134.13        101.38        60.03 o                         
  15  16   0          3.52         13.83        38.44 o                         
  16  16   0         44.87         -7.40        46.38 o                         
  17  16   0        286.33        330.89        56.30 o                         
  -7  17   0       1041.67        848.83        53.84 o                         
  -6  17   0        640.39        552.00        46.85 o                         
  -5  17   0        191.58        225.69        43.98 o                         
  -4  17   0         47.78         46.47        38.84 o                         
  -3  17   0        187.43        205.75        37.29 o                         
  -2  17   0        383.64        443.93        37.73 o                         
  -1  17   0        555.09        489.50        33.54 o                         
   0  17   0        962.12       1170.48        40.95 o                         
   1  17   0       2494.27       2472.30        60.39 o                         
   2  17   0       2862.57       3038.70        62.68 o                         
   3  17   0       1035.99        958.33        37.17 o                         
   4  17   0        272.67        267.98        21.93 o                         
   5  17   0         40.10         84.87        20.13 o                         
   6  17   0       1883.55       1978.44        59.93 o                         
   7  17   0       2550.76       2562.86        78.32 o                         
   8  17   0       2343.55       2500.38        69.97 o                         
   9  17   0         17.57         60.10        24.76 o                         
  10  17   0          3.33         68.07        24.94 o                         
  11  17   0         82.58        143.90        44.18 o                         
  12  17   0          4.53         27.58        69.37 o                         
  13  17   0        387.30        410.43        46.19 o                         
  14  17   0       1566.46       1579.35        83.77 o                         
  15  17   0        580.27        536.98        57.89 o                         
  16  17   0        773.85        752.44        80.63 o                         
  -6  18   0         48.45         11.01        39.94 o                         
  -5  18   0        579.13        537.25        46.03 o                         
  -4  18   0        614.42        692.45        52.02 o                         
  -3  18   0       1035.37        976.45        57.66 o                         
  -2  18   0        887.58        864.42        58.30 o                         
  -1  18   0        593.60        587.04        43.57 o                         
   0  18   0         16.19        -30.59        31.51 o                         
   1  18   0        197.65        224.61        36.14 o                         
   2  18   0        522.59        462.55        46.31 o                         
   3  18   0        797.61        641.94        35.17 o                         
   4  18   0        961.30       1017.46        42.59 o                         
   5  18   0       2336.71       2481.87        70.81 o                         
   6  18   0        908.02        899.03        53.25 o                         
   7  18   0         15.77         40.63        26.67 o                         
   8  18   0          6.89         -2.00        26.48 o                         
   9  18   0        190.75        142.98        36.32 o                         
  10  18   0        210.19        238.74        43.92 o                         
  11  18   0        873.17        789.71        56.17 o                         
  12  18   0        503.20        603.01        50.93 o                         
  13  18   0       1366.87       1496.32        85.73 o                         
  14  18   0        855.57        874.92        60.54 o                         
  15  18   0         76.32         73.14        55.22 o                         
  -5  19   0        344.81        350.32        45.64 o                         
  -4  19   0        153.45         73.38        38.60 o                         
  -3  19   0        511.70        412.32        48.97 o                         
  -2  19   0        322.82        324.20        41.20 o                         
  -1  19   0         16.00        -25.23        33.32 o                         
   0  19   0        569.13        522.67        46.30 o                         
   1  19   0        955.53        787.36        80.29 o                         
   2  19   0       1558.71       1601.06        75.30 o                         
   3  19   0        271.54        264.86        36.27 o                         
   4  19   0        100.84         70.70        46.17 o                         
   5  19   0          7.50        -29.24        29.24 o                         
   6  19   0        128.41        130.77        39.73 o                         
   7  19   0       2045.42       2101.65       115.82 o                         
   8  19   0       1678.74       1960.55        85.40 o                         
   9  19   0       1489.76       1473.99        70.57 o                         
  10  19   0        972.67        869.76        58.11 o                         
  11  19   0        549.84        390.43        40.34 o                         
  12  19   0          8.89         48.60        33.96 o                         
  13  19   0         12.18         11.69        33.37 o                         
  14  19   0         19.91         17.95        47.69 o                         
  15  19   0        394.77        435.12        54.45 o                         
  -3  20   0          1.06        -31.46        43.65 o                         
  -2  20   0         11.73         35.42        54.10 o                         
  -1  20   0         73.30        113.06        43.07 o                         
   0  20   0        346.53        208.92        43.07 o                         
   1  20   0       1567.90       1657.15        81.72 o                         
   2  20   0       2775.66       2944.06       101.64 o                         
   3  20   0         89.06         67.62        44.29 o                         
   4  20   0        747.59        759.14        53.80 o                         
   5  20   0        813.56        752.82        52.92 o                         
   6  20   0        540.62        552.08        48.93 o                         
   7  20   0        752.12        699.25        76.05 o                         
   8  20   0        909.85        969.40        76.32 o                         
   9  20   0        333.24        398.38        43.01 o                         
  10  20   0        488.95        553.42        50.02 o                         
  11  20   0        106.56        165.52        36.32 o                         
  12  20   0          1.25          4.39        31.48 o                         
  13  20   0         54.98         39.17        47.31 o                         
  -1  21   0        121.97         35.40        46.03 o                         
   0  21   0        526.63        470.74        51.70 o                         
   1  21   0        325.10        389.62        53.89 o                         
   2  21   0        322.98        338.45        46.83 o                         
   3  21   0        253.99        185.05        43.36 o                         
   4  21   0        999.56       1041.51        61.69 o                         
   5  21   0       1567.25       1550.99        89.17 o                         
   6  21   0       1364.36       1166.00        79.21 o                         
   7  21   0        349.71        204.11        37.39 o                         
   8  21   0        660.67        731.07        54.16 o                         
   9  21   0          3.96         48.84        34.04 o                         
  10  21   0         17.43         60.58        58.92 o                         
  11  21   0         83.69        112.49        57.64 o                         
  12  21   0        189.95        272.84        56.40 o                         
   2  22   0        547.75        600.62        53.91 o                         
   3  22   0        561.34        544.86        50.46 o                         
   4  22   0        273.68        282.90        76.48 o                         
   5  22   0        557.12        556.48        64.35 o                         
   6  22   0        355.73        390.77        70.89 o                         
   7  22   0         32.13        219.13        62.94 o                         
   8  22   0         42.67        117.17        89.33 o                         
   9  22   0        604.33        539.03        70.89 o                         
  10  22   0        721.58        618.68        72.45 o                         
  -9 -22   1        681.23        670.11        74.49 o                         
  -8 -22   1       1931.37       2280.84       132.35 o                         
  -7 -22   1       1087.95       1090.02        85.73 o                         
  -6 -22   1        220.01        199.10        86.87 o                         
  -5 -22   1        100.06        129.52        84.99 o                         
  -4 -22   1        304.39        177.17        49.54 o                         
  -3 -22   1         51.28         15.88        54.83 o                         
  -2 -22   1        436.49        521.18        50.79 o                         
 -12 -21   1         36.47         25.83        47.81 o                         
 -11 -21   1        441.19        560.48       113.92 o                         
 -10 -21   1        907.42       1088.35       159.38 o                         
  -9 -21   1       1053.03       1118.55        92.34 o                         
  -8 -21   1        902.48        768.72        53.93 o                         
  -7 -21   1         46.11         52.01        33.02 o                         
  -6 -21   1         38.98         89.87        38.14 o                         
  -5 -21   1        254.61        228.21        62.46 o                         
  -4 -21   1        374.01        337.98        42.52 o                         
  -3 -21   1        981.77       1043.97        95.96 o                         
  -2 -21   1       2583.25       2708.66       101.73 o                         
  -1 -21   1       1703.68       1645.65        88.00 o                         
   0 -21   1        339.94        176.49        45.01 o                         
   1 -21   1        321.44        335.76        65.73 o                         
 -13 -20   1        209.27        156.29        49.90 o                         
 -12 -20   1         69.40         67.31        55.02 o                         
 -11 -20   1        839.27        788.55        54.83 o                         
 -10 -20   1        321.16        365.08        38.61 o                         
  -9 -20   1        316.22        317.27        37.71 o                         
  -8 -20   1          3.77         -7.02        66.37 o                         
  -7 -20   1        250.07        230.74        36.05 o                         
  -6 -20   1       1161.72       1049.79        72.28 o                         
  -5 -20   1        628.97        712.48        52.06 o                         
  -4 -20   1       1236.49       1324.92        71.04 o                         
  -3 -20   1        993.16       1123.50       102.18 o                         
  -2 -20   1        824.12        752.70        92.88 o                         
  -1 -20   1        439.82        455.99        48.87 o                         
   0 -20   1          0.16         40.78        55.53 o                         
   1 -20   1        635.45        626.81        52.30 o                         
   2 -20   1        390.31        334.48        56.60 o                         
   3 -20   1        572.96        626.60        49.66 o                         
 -14 -19   1       1612.38       1624.78        95.52 o                         
 -13 -19   1       1228.99       1128.39        63.05 o                         
 -12 -19   1        323.82        290.40        35.47 o                         
 -11 -19   1        108.14         97.58        52.85 o                         
 -10 -19   1         80.74         63.67        32.87 o                         
  -9 -19   1          7.22         58.86        33.96 o                         
  -8 -19   1        235.41        294.41        42.33 o                         
  -7 -19   1        805.93        836.59        55.05 o                         
  -6 -19   1       2710.08       2783.34       106.51 o                         
  -5 -19   1       1538.31       1430.86        78.51 o                         
  -4 -19   1       1916.79       1992.59        68.08 o                         
  -3 -19   1       1010.81        982.54        57.35 o                         
  -2 -19   1         47.54         36.67        38.81 o                         
  -1 -19   1         86.24        121.79        37.00 o                         
   0 -19   1        115.09         86.78        37.30 o                         
   1 -19   1        501.89        534.04        47.83 o                         
   2 -19   1       1080.10        975.05        68.74 o                         
   3 -19   1         88.82         72.31        41.16 o                         
   4 -19   1         68.02         49.59        38.99 o                         
   5 -19   1          4.82        -10.37        40.04 o                         
 -15 -18   1        577.90        579.89       107.34 o                         
 -14 -18   1        912.41        914.25        76.73 o                         
 -13 -18   1        298.80        249.40        47.01 o                         
 -12 -18   1        363.13        354.01        35.70 o                         
 -11 -18   1         78.99        130.68        34.63 o                         
 -10 -18   1       1595.48       1794.86        74.17 o                         
  -9 -18   1       1616.21       1583.95       182.60 o                         
  -8 -18   1       1646.07       1564.82       100.94 o                         
  -7 -18   1       1559.63       1392.92        49.00 o                         
  -6 -18   1       1955.05       1850.64        59.00 o                         
  -5 -18   1        298.62        267.41        27.73 o                         
  -4 -18   1         12.34          3.06        21.46 o                         
  -3 -18   1        757.84        699.40        34.26 o                         
  -2 -18   1       3262.66       3103.36        70.63 o                         
  -1 -18   1       3126.12       3203.00        83.73 o                         
   0 -18   1        555.90        544.95        33.64 o                         
   1 -18   1        467.73        476.43        40.12 o                         
   2 -18   1         67.38         69.88        34.18 o                         
   3 -18   1          4.43         10.16        34.08 o                         
   4 -18   1          7.55        -13.97        39.89 o                         
   5 -18   1         28.30         86.96        38.56 o                         
   6 -18   1        244.27        274.85        44.36 o                         
 -16 -17   1         14.09         20.13        63.86 o                         
 -15 -17   1        111.95        219.32        45.77 o                         
 -14 -17   1        602.54        627.75        53.35 o                         
 -13 -17   1       1668.69       1765.01        85.66 o                         
 -12 -17   1        454.92        501.85        47.31 o                         
 -11 -17   1        325.43        470.68       117.72 o                         
 -10 -17   1        782.46        732.27        40.30 o                         
  -9 -17   1       1157.68       1033.26        48.25 o                         
  -8 -17   1        139.70        120.06        22.88 o                         
  -7 -17   1         45.63         49.96        21.81 o                         
  -6 -17   1         64.55         73.29        28.12 o                         
  -5 -17   1       1878.54       1803.39        49.31 o                         
  -4 -17   1       2816.38       2756.53        56.77 o                         
  -3 -17   1       1816.76       1682.50        52.32 o                         
  -2 -17   1       4759.24       4663.65        83.88 o                         
  -1 -17   1        723.69        720.96        36.13 o                         
   0 -17   1          3.11          3.05        20.61 o                         
   1 -17   1        331.61        334.00        26.89 o                         
   2 -17   1        267.97        280.61        41.47 o                         
   3 -17   1        509.54        588.05        42.26 o                         
   4 -17   1        142.21        149.34        35.14 o                         
   5 -17   1        708.01        703.32        56.01 o                         
   6 -17   1        833.74        840.10        50.85 o                         
   7 -17   1         28.09         61.89        40.63 o                         
 -17 -16   1         16.34         -3.80        52.16 o                         
 -16 -16   1        372.82        403.59        69.39 o                         
 -15 -16   1        291.53        164.22        57.23 o                         
 -14 -16   1        928.20        728.03        56.31 o                         
 -13 -16   1        438.07        412.80        68.21 o                         
 -12 -16   1         58.38         92.35        44.62 o                         
 -11 -16   1        535.16        482.49        37.32 o                         
 -10 -16   1        513.32        456.99        36.93 o                         
  -9 -16   1       2077.64       1986.41        60.09 o                         
  -8 -16   1         79.27         71.84        21.15 o                         
  -7 -16   1        821.45        835.58        37.73 o                         
  -6 -16   1       1067.04       1127.25        45.31 o                         
  -5 -16   1        790.36        761.68        30.95 o                         
  -4 -16   1        944.76       1063.25        35.54 o                         
  -3 -16   1        613.65        684.75        37.15 o                         
  -2 -16   1         78.29         91.90        34.22 o                         
  -1 -16   1        318.84        413.29        26.39 o                         
   0 -16   1       2344.75       2225.94        52.16 o                         
   1 -16   1       2991.43       3022.22        63.12 o                         
   2 -16   1       3826.88       3865.88        83.98 o                         
   3 -16   1       1067.66       1104.26        60.87 o                         
   4 -16   1         51.00         89.16        32.57 o                         
   5 -16   1         10.90          7.32        40.70 o                         
   6 -16   1        289.45        306.24        42.57 o                         
   7 -16   1        234.53        141.95        39.35 o                         
   8 -16   1        608.94        638.54        51.70 o                         
 -17 -15   1        153.49        109.06        72.43 o                         
 -16 -15   1        263.77        158.73        38.40 o                         
 -15 -15   1        465.46        396.65        38.78 o                         
 -14 -15   1       1432.39       1323.27        64.70 o                         
 -13 -15   1       1192.82       1172.40        50.06 o                         
 -12 -15   1        189.39        166.20        24.79 o                         
 -11 -15   1        734.51        621.86        34.18 o                         
 -10 -15   1         34.33         44.50        27.70 o                         
  -9 -15   1        441.51        480.37        31.06 o                         
  -8 -15   1       1297.25       1383.71        44.39 o                         
  -7 -15   1       1105.77       1048.33        39.55 o                         
  -6 -15   1       4654.77       4609.65        88.84 o                         
  -5 -15   1       3241.66       3025.90        56.21 o                         
  -4 -15   1        182.13        193.89        23.01 o                         
  -3 -15   1        660.20        706.68        38.00 o                         
  -2 -15   1         49.56         64.54        19.96 o                         
  -1 -15   1       1302.10       1196.82        39.58 o                         
   0 -15   1       1891.91       1734.40        44.20 o                         
   1 -15   1        544.41        618.33        48.89 o                         
   2 -15   1       1853.44       1993.45       105.53 o                         
   3 -15   1        615.58        546.57        32.81 o                         
   4 -15   1        626.84        624.03        39.89 o                         
   5 -15   1       1198.57       1225.47        64.03 o                         
   6 -15   1       3874.97       4102.74       109.35 o                         
   7 -15   1       2436.58       2681.37        88.27 o                         
   8 -15   1        346.00        314.66        41.42 o                         
   9 -15   1        586.53        639.65        62.32 o                         
 -18 -14   1        441.19        489.71        72.10 o                         
 -17 -14   1        761.54        708.59        60.88 o                         
 -16 -14   1         18.27         19.88        32.72 o                         
 -15 -14   1          3.72         19.98        35.44 o                         
 -14 -14   1         88.24         99.17        30.83 o                         
 -13 -14   1          2.88         74.17        22.18 o                         
 -12 -14   1        740.79        863.02        45.95 o                         
 -11 -14   1       2420.91       2506.12        68.69 o                         
 -10 -14   1       3300.34       3586.51        81.18 o                         
  -9 -14   1       1702.27       1565.94        45.14 o                         
  -8 -14   1        874.40        884.72        37.96 o                         
  -7 -14   1         78.81        125.90        16.89 o                         
  -6 -14   1        401.86        476.68        40.71 o                         
  -5 -14   1        125.38         96.11        17.87 o                         
  -4 -14   1       4555.43       4796.92        73.00 o                         
  -3 -14   1       6777.99       6542.41        94.63 o                         
  -2 -14   1       3991.52       3862.30        83.34 o                         
  -1 -14   1        976.33        928.78        52.49 o                         
   0 -14   1       4611.06       4476.49        78.60 o                         
   1 -14   1        198.23        258.67        25.02 o                         
   2 -14   1          3.25         -7.27        18.86 o                         
   3 -14   1       1066.52       1202.08        85.11 o                         
   4 -14   1       2153.92       2043.28        67.84 o                         
   5 -14   1       2357.31       2373.39        75.45 o                         
   6 -14   1       4636.76       4477.15       127.09 o                         
   7 -14   1       1919.94       2075.38        77.50 o                         
   8 -14   1        232.10        259.24        39.65 o                         
   9 -14   1        198.41        243.57        40.46 o                         
  10 -14   1        127.32        155.90        42.08 o                         
 -18 -13   1         64.16         46.42        56.18 o                         
 -17 -13   1         61.10         12.27        50.26 o                         
 -16 -13   1        624.31        603.26        54.93 o                         
 -15 -13   1        811.87        617.61        39.11 o                         
 -14 -13   1        378.93        352.91        29.12 o                         
 -13 -13   1        175.37        239.90        26.27 o                         
 -12 -13   1       1199.37       1274.94        53.84 o                         
 -11 -13   1        929.01        941.80        36.57 o                         
 -10 -13   1        256.77        281.25        26.57 o                         
  -9 -13   1         73.16        153.33        21.06 o                         
  -8 -13   1        398.24        441.53        21.26 o                         
  -7 -13   1        970.40        973.38        29.75 o                         
  -6 -13   1       3508.71       3694.45        55.21 o                         
  -5 -13   1       6607.75       6709.71        84.71 o                         
  -4 -13   1       1522.28       1517.47        31.54 o                         
  -3 -13   1       1324.69       1281.91        29.31 o                         
  -2 -13   1        873.00        991.86        35.76 o                         
  -1 -13   1        612.54        615.09        22.65 o                         
   0 -13   1        491.11        628.28        29.40 o                         
   1 -13   1       1118.71       1072.80        32.82 o                         
   2 -13   1       1021.54        960.74        30.68 o                         
   3 -13   1       2745.78       2356.51        55.21 o                         
   4 -13   1        399.80        490.61        28.74 o                         
   5 -13   1         12.48         89.79        31.73 o                         
   6 -13   1        606.06        615.60        39.10 o                         
   7 -13   1         61.96         70.75        32.34 o                         
   8 -13   1        608.89        518.11        41.27 o                         
   9 -13   1       1153.13       1199.34        68.88 o                         
  10 -13   1        707.68        709.35        48.34 o                         
  11 -13   1        639.66        584.82        51.30 o                         
 -18 -12   1          2.57         52.18        51.90 o                         
 -17 -12   1          7.93         36.05        47.66 o                         
 -16 -12   1        390.12        313.63        87.62 o                         
 -15 -12   1       1513.63       1224.12        56.61 o                         
 -14 -12   1        765.11        727.90        36.47 o                         
 -13 -12   1        326.90        345.19        25.95 o                         
 -12 -12   1        145.37        179.69        20.98 o                         
 -11 -12   1        161.93        315.10        21.53 o                         
 -10 -12   1        117.97        203.76        18.75 o                         
  -9 -12   1         25.30        190.48        17.61 o                         
  -8 -12   1       2681.80       3016.57        54.24 o                         
  -7 -12   1       2326.95       2311.74        41.03 o                         
  -6 -12   1        117.46         85.04        15.07 o                         
  -5 -12   1       1559.31       1332.15        28.45 o                         
  -4 -12   1          6.25         41.16        14.20 o                         
  -3 -12   1       1598.92       1605.64        32.97 o                         
  -2 -12   1       3324.42       3360.39        51.87 o                         
  -1 -12   1       2124.05       2471.96        40.23 o                         
   0 -12   1       4934.45       4744.54        68.69 o                         
   1 -12   1       4394.66       4230.01        59.78 o                         
   2 -12   1        749.55        750.58        25.43 o                         
   3 -12   1       1462.44       1456.22        47.18 o                         
   4 -12   1        722.94        763.78        28.56 o                         
   5 -12   1       5719.69       5723.50       136.53 o                         
   6 -12   1       2195.46       1995.16       106.95 o                         
   7 -12   1        676.59        620.51        44.39 o                         
   8 -12   1        837.49        895.04        57.68 o                         
   9 -12   1        234.81        372.28        45.01 o                         
  10 -12   1         81.93         23.31        34.42 o                         
  11 -12   1        168.43        102.86        42.99 o                         
  12 -12   1         25.85         65.14        41.87 o                         
 -19 -11   1        653.06        692.32        66.68 o                         
 -18 -11   1         94.74        215.14        53.50 o                         
 -17 -11   1        353.04        343.47        73.94 o                         
 -16 -11   1        874.28        808.95        62.38 o                         
 -15 -11   1       1738.28       1755.14        89.79 o                         
 -14 -11   1        308.84        422.27        56.74 o                         
 -13 -11   1         11.60        153.00        25.02 o                         
 -12 -11   1        131.14        168.40        22.10 o                         
 -11 -11   1        523.53        617.95        32.90 o                         
 -10 -11   1       1473.94       1428.40        41.33 o                         
  -9 -11   1        161.68        184.17        28.24 o                         
  -8 -11   1       1498.58       1408.82        33.47 o                         
  -7 -11   1       1841.30       1865.97        38.05 o                         
  -6 -11   1        406.23        346.91        17.76 o                         
  -5 -11   1       1152.60       1062.92        25.26 o                         
  -4 -11   1        660.88        724.18        20.72 o                         
  -3 -11   1         40.66         52.21        10.26 o                         
  -2 -11   1        820.21        839.33        23.27 o                         
  -1 -11   1       4559.56       4917.50        66.43 o                         
   0 -11   1       6688.68       6606.30        88.72 o                         
   1 -11   1       1380.05       1382.09        28.44 o                         
   2 -11   1       1606.33       1663.83        32.67 o                         
   3 -11   1        537.51        493.54        25.85 o                         
   4 -11   1       5960.12       5933.76        83.89 o                         
   5 -11   1       5205.63       4972.11        78.55 o                         
   6 -11   1       1872.38       1982.69        75.76 o                         
   7 -11   1       1843.55       1991.49        74.32 o                         
   8 -11   1         79.77         40.83        69.17 o                         
   9 -11   1        823.53        828.36        74.34 o                         
  10 -11   1        373.45        383.51        40.45 o                         
  11 -11   1         12.65         25.44        34.82 o                         
  12 -11   1         67.98         48.04        37.97 o                         
  13 -11   1        209.86        214.04        59.18 o                         
 -19 -10   1       1913.19       1904.58        96.40 o                         
 -18 -10   1        396.06        366.40        55.08 o                         
 -17 -10   1        492.80        397.04        52.10 o                         
 -16 -10   1        195.83        226.13        45.89 o                         
 -15 -10   1         10.71         69.57        48.03 o                         
 -14 -10   1          9.34         52.13        20.77 o                         
 -13 -10   1       1126.45       1216.83        55.17 o                         
 -12 -10   1       2483.50       2524.22        60.58 o                         
 -11 -10   1       6698.05       6302.67       109.30 o                         
 -10 -10   1       9044.54       8516.72       121.29 o                         
  -9 -10   1         49.06         16.56        13.11 o                         
  -8 -10   1        111.71        299.92        17.27 o                         
  -7 -10   1          2.71        153.49        42.90 o                         
  -6 -10   1         39.72         55.53        12.02 o                         
  -5 -10   1       1288.29       1236.54        30.84 o                         
  -4 -10   1       1946.42       1777.07        33.86 o                         
  -3 -10   1       5155.11       4884.39        62.78 o                         
  -2 -10   1        180.00        226.98        12.25 o                         
  -1 -10   1        833.35        751.24        21.76 o                         
   0 -10   1       4217.02       4440.21        59.61 o                         
   1 -10   1        413.87        474.59        26.16 o                         
   2 -10   1        151.99        164.67        12.07 o                         
   3 -10   1        547.77        543.07        19.15 o                         
   4 -10   1       2641.37       2537.67        41.21 o                         
   5 -10   1       8434.77       8035.26       103.71 o                         
   6 -10   1        180.42        243.40        18.50 o                         
   7 -10   1         41.53        102.07        39.22 o                         
   8 -10   1        432.32        404.97        44.21 o                         
   9 -10   1       1404.94       1321.33        71.35 o                         
  10 -10   1       1469.88       1445.93       211.19 o                         
  11 -10   1        653.85        606.74        43.30 o                         
  12 -10   1        583.14        503.48        53.04 o                         
  13 -10   1        343.92        581.36        48.80 o                         
  14 -10   1         56.65         63.82        42.36 o                         
 -19  -9   1        402.59        411.35        68.61 o                         
 -18  -9   1         24.25         26.72        48.28 o                         
 -17  -9   1          3.13        -65.18        65.18 o                         
 -16  -9   1        174.32        176.37        44.23 o                         
 -15  -9   1        598.78        637.94        50.57 o                         
 -14  -9   1        565.22        607.50        47.08 o                         
 -13  -9   1       2642.95       2267.40        66.73 o                         
 -12  -9   1       3009.91       2684.74        61.12 o                         
 -11  -9   1       1680.37       1606.01        74.06 o                         
 -10  -9   1        203.33        405.66        31.26 o                         
  -9  -9   1       2460.44       2642.26        53.08 o                         
  -8  -9   1       2599.03       2596.00        45.00 o                         
  -7  -9   1       6943.02       7580.21       103.44 o                         
  -6  -9   1       4199.11       4962.47        70.55 o                         
  -5  -9   1       5062.52       4875.02        73.70 o                         
  -4  -9   1      14230.34      14697.16       187.01 o                         
  -3  -9   1        874.22       1023.49        31.43 o                         
  -2  -9   1        294.94        339.60        34.39 o                         
  -1  -9   1       8267.41       7916.55       104.29 o                         
   0  -9   1        304.27        248.76        15.73 o                         
   1  -9   1      25411.73      25993.11       295.81 o                         
   2  -9   1       8066.58       7847.43       102.74 o                         
   3  -9   1       3884.59       3555.83        50.48 o                         
   4  -9   1       1203.91       1239.99        26.52 o                         
   5  -9   1        623.71        473.51        21.06 o                         
   6  -9   1         12.09         45.11        31.27 o                         
   7  -9   1       4102.04       3723.08        75.14 o                         
   8  -9   1       3391.73       2941.51        66.48 o                         
   9  -9   1       6437.13       6316.09       125.92 o                         
  10  -9   1       3891.46       4036.32        81.85 o                         
  11  -9   1       1508.16       1645.92       152.86 o                         
  12  -9   1        615.07        477.34       132.99 o                         
  13  -9   1         85.67        194.13        40.50 o                         
  14  -9   1        296.80        399.57        68.81 o                         
 -19  -8   1          1.85         49.08        60.84 o                         
 -18  -8   1         30.79         78.03        42.71 o                         
 -17  -8   1        192.71        103.44        64.11 o                         
 -16  -8   1       1819.59       2086.57        91.69 o                         
 -15  -8   1       2227.84       2303.87       110.66 o                         
 -14  -8   1        237.32        410.56        65.27 o                         
 -13  -8   1        169.66        273.23        46.10 o                         
 -12  -8   1        644.75        545.68        26.26 o                         
 -11  -8   1         72.72         48.81        21.83 o                         
 -10  -8   1        521.98        535.43        25.00 o                         
  -9  -8   1       1017.74        938.60        27.49 o                         
  -8  -8   1       1321.37       1320.23        28.50 o                         
  -7  -8   1       2327.66       1926.88        35.32 o                         
  -6  -8   1       1058.40        975.81        26.45 o                         
  -5  -8   1          2.20         68.50        11.42 o                         
  -4  -8   1        768.29        685.78        27.91 o                         
  -3  -8   1      16920.20      15927.25       200.93 o                         
  -2  -8   1      49005.18      49455.50       666.45 o                         
  -1  -8   1      29413.28      29012.95       529.56 o                         
   0  -8   1       5212.14       5895.23        73.25 o                         
   1  -8   1      10447.41      10909.96       136.31 o                         
   2  -8   1       1169.04       1340.87        63.47 o                         
   3  -8   1       2531.28       2529.73        38.51 o                         
   4  -8   1       6304.95       6706.05        85.50 o                         
   5  -8   1       6484.79       6214.12        81.97 o                         
   6  -8   1       1068.26       1216.22        30.71 o                         
   7  -8   1       5493.95       5129.22        76.12 o                         
   8  -8   1       4938.26       5059.35        96.17 o                         
   9  -8   1        715.36        790.40        34.62 o                         
  10  -8   1        605.27        669.53        63.57 o                         
  11  -8   1        198.65        118.53        55.40 o                         
  12  -8   1          5.39         38.64        48.78 o                         
  13  -8   1        598.28        558.87        52.90 o                         
  14  -8   1        551.49        441.95        49.49 o                         
  15  -8   1        587.05        562.68        69.74 o                         
 -19  -7   1        381.56        499.80        54.46 o                         
 -18  -7   1        386.87        463.45        50.23 o                         
 -17  -7   1         48.47         76.92        52.25 o                         
 -16  -7   1        510.71        479.58        73.88 o                         
 -15  -7   1        745.61        674.33        49.78 o                         
 -14  -7   1         63.83         40.27        34.73 o                         
 -13  -7   1        360.85        266.54        37.01 o                         
 -12  -7   1        611.56        540.80        27.38 o                         
 -11  -7   1        544.47        538.86        29.81 o                         
 -10  -7   1        458.12        416.15        24.26 o                         
  -9  -7   1       1545.58       1351.36        34.09 o                         
  -8  -7   1         29.60         75.58        22.27 o                         
  -7  -7   1        332.48        358.74        15.12 o                         
  -6  -7   1         25.36         29.89        14.16 o                         
  -5  -7   1       5068.36       5180.33        71.70 o                         
  -4  -7   1      21586.78      20325.64       288.60 o                         
  -3  -7   1      16377.72      16612.96       208.75 o                         
  -2  -7   1       4012.61       4048.80        74.98 o                         
  -1  -7   1        610.35        626.41        19.19 o                         
   0  -7   1         58.96         14.34         8.46 o                         
   1  -7   1       5273.01       6288.19        98.83 o                         
   2  -7   1      10936.71      10949.68       129.69 o                         
   3  -7   1       9192.73       9198.04       111.32 o                         
   4  -7   1       9358.28       9400.27       114.53 o                         
   5  -7   1      17631.50      17560.48       211.99 o                         
   6  -7   1       6562.80       6926.67        94.96 o                         
   7  -7   1        359.03        372.04        18.73 o                         
   8  -7   1        550.22        443.46        22.74 o                         
   9  -7   1       3221.57       3712.99        86.34 o                         
  10  -7   1       2074.39       2160.04        51.59 o                         
  11  -7   1        122.03         96.69        21.46 o                         
  12  -7   1        283.07        250.35        44.34 o                         
  13  -7   1       1747.37       1692.78        60.08 o                         
  14  -7   1       1081.07       1001.70        64.57 o                         
  15  -7   1         25.36         27.93        48.78 o                         
 -19  -6   1        173.38        187.57        48.16 o                         
 -18  -6   1         27.28         89.96        42.39 o                         
 -17  -6   1          0.19         12.21        41.61 o                         
 -16  -6   1         10.12         84.48        42.20 o                         
 -15  -6   1         69.21        184.59        41.68 o                         
 -14  -6   1        800.00        815.59        57.64 o                         
 -13  -6   1        630.57        722.62        86.75 o                         
 -12  -6   1       1967.93       1729.35        50.64 o                         
 -11  -6   1       3999.46       3679.89        61.76 o                         
 -10  -6   1       5251.17       5127.80        77.73 o                         
  -9  -6   1       1001.99       1157.85        35.01 o                         
  -8  -6   1        652.93        738.18        22.20 o                         
  -7  -6   1      10517.65      11949.24       147.61 o                         
  -6  -6   1      24847.04      26043.78       345.57 o                         
  -5  -6   1      19536.56      19731.05       247.09 o                         
  -4  -6   1       7134.88       7333.00        97.97 o                         
  -3  -6   1        335.79        425.24        18.45 o                         
  -2  -6   1       1929.92       1621.36        26.03 o                         
  -1  -6   1       1600.31       1593.77        46.49 o                         
   0  -6   1       5244.72       4809.20        62.67 o                         
   1  -6   1       1746.64       1777.49        33.48 o                         
   2  -6   1      10138.25       9845.64       130.12 o                         
   3  -6   1        117.16        186.44        15.03 o                         
   4  -6   1      11891.02      11597.64       138.14 o                         
   5  -6   1      14045.91      14514.05       171.24 o                         
   6  -6   1       1643.23       1828.19        35.46 o                         
   7  -6   1        808.32        894.39        31.66 o                         
   8  -6   1       6617.04       6676.77        94.23 o                         
   9  -6   1       9441.38       9102.27       125.27 o                         
  10  -6   1       6869.20       6794.98       120.14 o                         
  11  -6   1        271.36        280.41        23.52 o                         
  12  -6   1         16.00         81.55        29.04 o                         
  13  -6   1         22.10         85.85        60.68 o                         
  14  -6   1         27.73        110.95        30.51 o                         
  15  -6   1         29.06        -22.10        29.34 o                         
  16  -6   1         49.16        -33.33        49.42 o                         
 -19  -5   1          2.42         60.34        47.09 o                         
 -18  -5   1        260.85        307.15        46.33 o                         
 -17  -5   1        797.60        937.05        66.71 o                         
 -16  -5   1       1760.01       1748.55        76.96 o                         
 -15  -5   1        259.14        246.96        49.61 o                         
 -14  -5   1        791.72        792.16        97.91 o                         
 -13  -5   1        376.23        576.44        63.07 o                         
 -12  -5   1        152.06        128.45        25.66 o                         
 -11  -5   1        125.74        137.66        19.25 o                         
 -10  -5   1         10.34        503.87        58.74 o                         
  -9  -5   1       9137.45       9245.98       118.55 o                         
  -8  -5   1       7135.35       7481.20        96.81 o                         
  -7  -5   1       7312.32       7621.08        92.73 o                         
  -6  -5   1      11325.48      11860.96       145.38 o                         
  -5  -5   1       7473.54       7669.96       116.46 o                         
  -4  -5   1          1.23        100.44        14.98 o                         
  -3  -5   1      25498.13      26796.56       504.36 o                         
  -2  -5   1      21721.86      21683.12       282.88 o                         
  -1  -5   1      32945.26      33048.71       428.83 o                         
   0  -5   1       2238.57       2270.76        51.04 o                         
   1  -5   1       3309.96       3280.13        42.64 o                         
   2  -5   1      15145.14      14676.23       170.16 o                         
   3  -5   1       1941.34       1908.12        31.15 o                         
   4  -5   1       1515.33       1799.90        31.11 o                         
   5  -5   1         13.53         53.03        24.77 o                         
   6  -5   1       2205.72       2179.65        38.26 o                         
   7  -5   1       2483.92       2167.94        39.77 o                         
   8  -5   1      10103.80       9787.83       129.62 o                         
   9  -5   1       5540.21       5800.70        86.42 o                         
  10  -5   1       5244.33       5222.83        89.41 o                         
  11  -5   1        193.46        336.52        28.78 o                         
  12  -5   1          4.73         -6.10        27.72 o                         
  13  -5   1        449.26        400.40        46.91 o                         
  14  -5   1        682.51        791.67        45.34 o                         
  15  -5   1        187.70        192.78        30.80 o                         
  16  -5   1        601.82        645.95        49.48 o                         
 -19  -4   1        173.56        203.88        49.41 o                         
 -18  -4   1        569.86        545.42        58.29 o                         
 -17  -4   1        549.85        461.05       106.82 o                         
 -16  -4   1       1047.74       1186.68        67.96 o                         
 -15  -4   1         42.77         97.69        33.68 o                         
 -14  -4   1        894.94        815.76        65.88 o                         
 -13  -4   1         31.82         45.14        39.02 o                         
 -12  -4   1        938.82        966.14        43.73 o                         
 -11  -4   1       1282.53       1551.03        67.19 o                         
 -10  -4   1       2983.00       3584.07        54.67 o                         
  -9  -4   1       4440.08       4602.45        65.77 o                         
  -8  -4   1        145.15        181.52        15.65 o                         
  -7  -4   1      16609.53      16969.18       217.11 o                         
  -6  -4   1       2718.93       3323.83        51.62 o                         
  -5  -4   1       2793.55       2835.56        59.16 o                         
  -4  -4   1       1176.38       1194.42        35.94 o                         
  -3  -4   1      45025.29      43452.79       565.72 o                         
  -2  -4   1       4295.51       4201.71        60.07 o                         
  -1  -4   1      30169.23      28661.60       351.51 o                         
   0  -4   1       6548.25       6569.52        80.90 o                         
   1  -4   1      18039.87      18265.13       205.90 o                         
   2  -4   1       2893.32       2762.66        37.10 o                         
   3  -4   1       2369.53       2976.49        40.26 o                         
   4  -4   1      33165.81      32116.20       380.46 o                         
   5  -4   1       6388.14       5945.47        79.49 o                         
   6  -4   1       2762.86       2365.06        39.17 o                         
   7  -4   1        713.26        901.06        25.71 o                         
   8  -4   1        380.03        442.01        32.93 o                         
   9  -4   1         45.39         63.60        27.20 o                         
  10  -4   1          9.14        240.53        32.18 o                         
  11  -4   1       1119.17        972.01        49.11 o                         
  12  -4   1       1132.95       1149.96        42.07 o                         
  13  -4   1       1258.95       1287.27        68.82 o                         
  14  -4   1       1652.20       1513.53        59.97 o                         
  15  -4   1         90.28         87.70        31.44 o                         
  16  -4   1         59.92        233.06        43.91 o                         
  17  -4   1         10.03        167.53        48.26 o                         
 -19  -3   1        340.74        233.23        51.09 o                         
 -18  -3   1        235.94        169.63        44.77 o                         
 -17  -3   1        276.09        270.08        54.05 o                         
 -16  -3   1        447.88        535.10        60.36 o                         
 -15  -3   1         36.79         68.71        32.71 o                         
 -14  -3   1        163.86        199.47        46.38 o                         
 -13  -3   1        546.12        402.93        44.86 o                         
 -12  -3   1       3845.46       3676.47        70.96 o                         
 -11  -3   1        576.31        607.49        26.87 o                         
 -10  -3   1       3378.98       3205.80        47.13 o                         
  -9  -3   1        106.65        317.15        21.24 o                         
  -8  -3   1        576.19        442.87        19.17 o                         
  -7  -3   1       1007.14        823.91        21.72 o                         
  -6  -3   1       3217.41       3534.12        74.99 o                         
  -5  -3   1       3835.08       3704.09       121.65 o                         
  -4  -3   1       2171.69       1889.38        26.84 o                         
  -3  -3   1      10704.13      11478.44       136.66 o                         
  -2  -3   1       1108.56        464.59        11.51 o                         
  -1  -3   1       8419.51       9869.33       139.23 o                         
   0  -3   1         18.50         62.32        11.18 o                         
   1  -3   1      17281.10      16250.13       192.17 o                         
   2  -3   1      12333.43      12009.06       137.90 o                         
   3  -3   1      15544.80      14715.04       168.66 o                         
   4  -3   1       7723.42       7120.35        91.33 o                         
   5  -3   1       1536.10       1901.39        44.89 o                         
   6  -3   1        562.26        663.00        24.05 o                         
   7  -3   1       4926.60       5380.43        74.71 o                         
   8  -3   1      15420.03      15245.05       181.61 o                         
   9  -3   1       1423.53       1447.33        43.56 o                         
  10  -3   1       6936.58       6404.64        86.49 o                         
  11  -3   1       2808.19       2970.49        62.21 o                         
  12  -3   1        818.22        786.05        36.49 o                         
  13  -3   1        792.35        809.03        37.03 o                         
  14  -3   1        407.89        423.22        38.14 o                         
  15  -3   1         43.20        138.09        26.58 o                         
  16  -3   1        377.05        478.70        51.28 o                         
  17  -3   1        765.18        683.69        53.72 o                         
 -18  -2   1          1.05         50.58        43.85 o                         
 -17  -2   1         24.27        101.02        39.94 o                         
 -16  -2   1         14.02        -34.74        34.92 o                         
 -15  -2   1         45.84         82.94        32.49 o                         
 -14  -2   1        659.92        613.16        40.07 o                         
 -13  -2   1       1493.58       1427.82        64.37 o                         
 -12  -2   1       3393.13       3212.43        71.55 o                         
 -11  -2   1         70.59         66.84        13.50 o                         
 -10  -2   1       1560.01       1391.60        27.90 o                         
  -9  -2   1       1540.69       1455.32        27.35 o                         
  -8  -2   1       7350.02       6492.24        81.30 o                         
  -7  -2   1      13611.34      14198.77       165.44 o                         
  -6  -2   1      10030.06      10575.58       128.20 o                         
  -5  -2   1      21798.43      19078.62       351.16 o                         
  -4  -2   1       4361.33       4829.36        60.24 o                         
  -3  -2   1      24073.73      21981.66       255.59 o                         
  -2  -2   1       7643.38       6579.79        79.20 o                         
  -1  -2   1        624.13        420.98        27.88 o                         
   0  -2   1       5550.68       5971.62       158.46 o                         
   1  -2   1       2168.75       2094.28        28.44 o                         
   2  -2   1      14841.12      13481.33       153.13 o                         
   3  -2   1       2540.80       1951.48        27.77 o                         
   4  -2   1       4226.63       4933.69        69.04 o                         
   5  -2   1       1088.78       1382.26        31.78 o                         
   6  -2   1         25.93        139.37        11.25 o                         
   7  -2   1       6523.94       6254.29        84.22 o                         
   8  -2   1      12216.21      12116.28       145.76 o                         
   9  -2   1       4474.66       4690.27        64.54 o                         
  10  -2   1        912.00       1042.17        38.96 o                         
  11  -2   1       1134.12       1180.09        44.89 o                         
  12  -2   1        362.80        292.51        23.42 o                         
  13  -2   1         31.60         42.41        26.40 o                         
  14  -2   1          6.51         46.35        21.12 o                         
  15  -2   1        733.36        721.91        46.03 o                         
  16  -2   1        414.76        460.05        45.16 o                         
  17  -2   1       1126.70        994.18        62.51 o                         
 -18  -1   1        630.29        708.45        55.21 o                         
 -17  -1   1        170.96        113.65        41.08 o                         
 -16  -1   1        186.86        141.76        38.12 o                         
 -15  -1   1        164.52        182.14        34.64 o                         
 -14  -1   1         99.18        196.98        71.56 o                         
 -13  -1   1        425.19        482.10        61.77 o                         
 -12  -1   1        177.10        343.35        33.04 o                         
 -11  -1   1         15.36        100.28        17.04 o                         
 -10  -1   1        226.76        248.43        14.84 o                         
  -9  -1   1       8634.42       8518.04       105.76 o                         
  -8  -1   1       1052.35       1292.93        25.77 o                         
  -7  -1   1       5135.73       5313.10        68.11 o                         
  -6  -1   1       6566.41       7198.89        97.55 o                         
  -5  -1   1       1098.95       1616.84        39.79 o                         
  -4  -1   1       7052.96       5628.08        64.52 o                         
  -3  -1   1      10642.74      11205.47       125.93 o                         
  -2  -1   1         91.10        115.01         6.11 o                         
   1  -1   1       8995.09       8345.66       494.54 o                         
   2  -1   1      34818.68      31850.13       415.64 o                         
   3  -1   1       9818.35       9616.60       123.95 o                         
   4  -1   1       1205.18       1318.25        42.79 o                         
   5  -1   1       8369.25       9624.64       120.22 o                         
   6  -1   1      19597.92      19777.26       252.98 o                         
   7  -1   1         45.87         51.32        14.72 o                         
   8  -1   1        609.04        451.79        21.58 o                         
   9  -1   1       7043.40       6882.89        88.36 o                         
  10  -1   1       7606.69       7293.91        94.55 o                         
  11  -1   1         77.38        127.27        25.89 o                         
  12  -1   1       2667.51       2675.52        71.41 o                         
  13  -1   1        219.64        212.83        21.95 o                         
  14  -1   1         26.82         50.76        43.19 o                         
  15  -1   1       1598.46       1536.08        73.62 o                         
  16  -1   1        329.82        407.87        50.47 o                         
  17  -1   1        496.38        628.89        61.18 o                         
  18  -1   1          1.09         69.18        48.51 o                         
 -18   0   1        242.64        269.41        51.04 o                         
 -17   0   1        238.28        275.27        44.95 o                         
 -16   0   1        147.82        174.30        45.59 o                         
 -15   0   1         19.11         88.27        36.00 o                         
 -14   0   1         88.86        209.23        33.13 o                         
 -13   0   1        234.31        284.75        37.75 o                         
 -12   0   1       3811.40       3862.23        68.13 o                         
 -11   0   1        574.62        512.17        26.53 o                         
 -10   0   1       4528.74       3976.71        53.91 o                         
  -9   0   1        212.59        274.44        13.74 o                         
  -8   0   1        616.20        583.83        19.05 o                         
  -7   0   1       3784.03       3503.08        48.16 o                         
  -6   0   1      19432.75      18759.50       226.43 o                         
  -5   0   1      14630.59      13409.92       162.97 o                         
  -4   0   1        818.88        967.50        17.58 o                         
  -3   0   1      17849.72      15200.68       171.96 o                         
  -2   0   1       6794.26       5820.21        64.30 o                         
   2   0   1      31034.41      28907.29       790.59 o                         
   3   0   1     156203.98     154573.09      4015.69 o                         
   4   0   1      35787.31      32511.48       380.80 o                         
   5   0   1      31924.83      30467.09       360.05 o                         
   6   0   1      16195.80      17493.90       191.94 o                         
   7   0   1        311.30        604.77        32.99 o                         
   8   0   1       1379.03       1632.88        29.32 o                         
   9   0   1        413.79        613.05        27.67 o                         
  10   0   1       2425.51       2626.02        42.88 o                         
  11   0   1        821.78        697.94        26.71 o                         
  12   0   1      11130.95      10870.31       166.89 o                         
  13   0   1       1296.07       1317.85        57.55 o                         
  14   0   1        593.50        583.41        39.19 o                         
  15   0   1        141.70        255.97        43.46 o                         
  16   0   1          5.47        107.82        38.61 o                         
  17   0   1         94.66        207.43        44.52 o                         
  18   0   1         55.16         50.84        45.89 o                         
 -18   1   1         13.35          3.28        53.48 o                         
 -17   1   1         98.54        194.44        44.51 o                         
 -16   1   1         65.36        114.24        39.08 o                         
 -15   1   1        749.30        722.70        50.95 o                         
 -14   1   1         71.64         80.32        41.35 o                         
 -13   1   1         19.76         44.08        20.73 o                         
 -12   1   1       1649.83       1475.77        67.28 o                         
 -11   1   1       1225.48       1406.53        74.74 o                         
 -10   1   1       8300.71       7631.31        93.41 o                         
  -9   1   1       3013.02       3252.30        45.49 o                         
  -8   1   1       2897.56       2994.68        41.51 o                         
  -7   1   1       7752.17       7764.33        95.65 o                         
  -6   1   1      13751.32      15446.19       179.39 o                         
  -5   1   1       1298.07       2108.93        31.14 o                         
  -4   1   1       7703.38       8291.41        98.05 o                         
  -3   1   1      11658.89      11317.61       130.06 o                         
  -2   1   1      15001.04      16459.44       184.62 o                         
  -1   1   1       8479.88       3650.02       506.49 o                         
   2   1   1       4462.88       3133.48       152.65 o                         
   3   1   1       7393.30       9080.26       129.91 o                         
   4   1   1      34822.92      33028.01       595.78 o                         
   5   1   1        234.82        462.94        25.90 o                         
   6   1   1       1780.44       2533.20        52.43 o                         
   7   1   1       7177.63       7810.65        95.53 o                         
   8   1   1      16509.04      15641.18       192.78 o                         
   9   1   1       6888.49       6324.07        86.56 o                         
  10   1   1       1827.46       1676.42        36.80 o                         
  11   1   1       2583.31       2777.15        49.76 o                         
  12   1   1       1835.11       2326.04        74.79 o                         
  13   1   1          3.18        172.23        33.76 o                         
  14   1   1        197.16        191.34        34.26 o                         
  15   1   1         51.75         88.75        33.91 o                         
  16   1   1         54.35         63.92        37.30 o                         
  17   1   1        113.22        143.68        41.17 o                         
  18   1   1        347.37        281.60        47.66 o                         
 -17   2   1        329.77        277.35        46.69 o                         
 -16   2   1         71.83         70.37        39.08 o                         
 -15   2   1        877.09        858.48        51.71 o                         
 -14   2   1        160.04        130.22        28.58 o                         
 -13   2   1         13.90         17.61        30.83 o                         
 -12   2   1        651.14        744.08        51.65 o                         
 -11   2   1       3355.51       3474.78        66.03 o                         
 -10   2   1       1222.42       1211.61        32.72 o                         
  -9   2   1       2940.01       3066.34        43.86 o                         
  -8   2   1       1627.41       1813.94        31.93 o                         
  -7   2   1        462.45        525.86        17.19 o                         
  -6   2   1       9499.75      10340.77       117.99 o                         
  -5   2   1        681.67        623.89        17.45 o                         
  -4   2   1        204.54        205.41         8.86 o                         
  -3   2   1       7685.97       6896.74        81.98 o                         
  -2   2   1      15675.06      15843.04       178.77 o                         
  -1   2   1       6085.25       8028.98        96.43 o                         
   0   2   1      14797.00      12854.33       472.77 o                         
   1   2   1       1967.77       2366.37        40.37 o                         
   2   2   1         19.32         40.65         5.97 o                         
   3   2   1      24170.81      23189.00       270.93 o                         
   4   2   1       1673.20       1540.15        27.13 o                         
   5   2   1       4328.60       5184.25       114.99 o                         
   6   2   1      13257.03      13574.74       206.68 o                         
   7   2   1      18701.66      19157.93       262.39 o                         
   8   2   1       6769.57       6279.81        89.88 o                         
   9   2   1       3558.27       3784.41        60.52 o                         
  10   2   1        211.93        308.89        18.16 o                         
  11   2   1       1486.19       1905.30        64.02 o                         
  12   2   1        266.45        313.50        23.35 o                         
  13   2   1       3171.68       2969.08        97.57 o                         
  14   2   1        524.19        454.93        35.49 o                         
  15   2   1        234.09        287.47        35.91 o                         
  16   2   1         69.06        101.39        36.89 o                         
  17   2   1        167.34        144.15        48.19 o                         
  18   2   1          0.89        -33.69        42.53 o                         
  19   2   1          7.09         28.37        63.69 o                         
 -17   3   1        188.51        258.74        47.33 o                         
 -16   3   1         87.20        157.84        40.61 o                         
 -15   3   1        350.58        254.26        39.51 o                         
 -14   3   1        177.31        184.53        52.02 o                         
 -13   3   1       2113.61       2009.87        62.65 o                         
 -12   3   1        718.92        743.01        35.30 o                         
 -11   3   1       4386.15       4433.51        79.20 o                         
 -10   3   1         78.71        110.10        15.45 o                         
  -9   3   1        143.35         69.09        13.01 o                         
  -8   3   1       6451.24       6246.10        81.12 o                         
  -7   3   1       1125.30       1079.00        39.71 o                         
  -6   3   1        336.95        617.64        22.14 o                         
  -5   3   1       1104.88       1381.93        28.30 o                         
  -4   3   1      13668.24      13008.11       151.17 o                         
  -3   3   1       7083.08       8055.69        96.95 o                         
  -2   3   1      33208.46      32881.95       453.31 o                         
  -1   3   1       8203.63       8010.29        87.96 o                         
   0   3   1      84853.26      82510.48      2141.29 o                         
   1   3   1       4463.80       4276.89        54.48 o                         
   2   3   1         63.25         49.33         6.85 o                         
   3   3   1       2774.56       1991.80        31.67 o                         
   4   3   1      21163.02      21512.76       266.62 o                         
   5   3   1      18920.66      17792.26       211.49 o                         
   6   3   1       3235.55       2776.09       127.57 o                         
   7   3   1       1702.97       1632.36        33.29 o                         
   8   3   1          4.77        158.53        13.59 o                         
   9   3   1       1019.31        979.67        45.22 o                         
  10   3   1        257.68        332.13        28.56 o                         
  11   3   1       4935.51       4829.14        77.23 o                         
  12   3   1       3067.35       2871.13        60.98 o                         
  13   3   1       1700.62       1706.63        67.07 o                         
  14   3   1        442.77        460.14        51.17 o                         
  15   3   1        369.25        387.88        41.11 o                         
  16   3   1         11.73         68.57        39.54 o                         
  17   3   1          7.75         87.59        42.24 o                         
  18   3   1         79.26         56.79        42.68 o                         
  19   3   1         82.51         95.83        47.41 o                         
 -17   4   1        145.08        377.73        60.00 o                         
 -16   4   1         92.98        192.72        42.12 o                         
 -15   4   1        395.31        407.69        41.77 o                         
 -14   4   1       1090.14       1099.13        60.72 o                         
 -13   4   1       2785.26       2541.93        62.81 o                         
 -12   4   1       2521.82       2535.54        57.87 o                         
 -11   4   1       2893.83       3093.64       104.87 o                         
 -10   4   1        139.71        189.84        31.71 o                         
  -9   4   1        442.56        461.34        21.91 o                         
  -8   4   1         65.40        141.66        18.29 o                         
  -7   4   1        928.26        985.74        22.16 o                         
  -6   4   1      12542.80      12777.96       151.86 o                         
  -5   4   1      12575.16      12320.52       145.79 o                         
  -4   4   1      16689.29      15981.26       184.54 o                         
  -3   4   1      11952.46      11186.76       174.73 o                         
  -2   4   1         15.20         77.21        11.81 o                         
  -1   4   1      20232.01      20755.29       222.50 o                         
   0   4   1       4012.28       3721.17        47.65 o                         
   1   4   1      81139.15      83779.19      2167.49 o                         
   2   4   1      37065.96      34332.39       473.08 o                         
   3   4   1      10434.01       9290.51       124.20 o                         
   4   4   1      27820.38      25723.64       336.51 o                         
   5   4   1         18.90        207.68        14.82 o                         
   6   4   1       1891.60       1738.52        40.71 o                         
   7   4   1       5561.49       6109.01        91.04 o                         
   8   4   1        140.64        153.59        17.24 o                         
   9   4   1       3128.71       3129.84        57.21 o                         
  10   4   1       2213.16       2165.90        43.74 o                         
  11   4   1        741.88        933.09        33.87 o                         
  12   4   1       1026.23       1653.70       101.16 o                         
  13   4   1        285.77        477.41        40.06 o                         
  14   4   1       1148.67       1090.28        99.19 o                         
  15   4   1        393.49        484.75        45.47 o                         
  16   4   1        354.87        340.39        40.52 o                         
  17   4   1        213.46        295.67        49.97 o                         
  18   4   1        299.75        268.79        45.44 o                         
  19   4   1        150.73        190.25        48.66 o                         
 -16   5   1        416.46        529.28        59.54 o                         
 -15   5   1        359.89        310.50        32.98 o                         
 -14   5   1       1039.89       1109.71        63.87 o                         
 -13   5   1        259.03        344.77        47.34 o                         
 -12   5   1        368.69        392.81        35.88 o                         
 -11   5   1          2.21         80.53        42.87 o                         
 -10   5   1       3442.75       3619.62        87.93 o                         
  -9   5   1        280.35        366.37        20.02 o                         
  -8   5   1       1677.73       1677.13        32.75 o                         
  -7   5   1       5584.93       5326.42        70.86 o                         
  -6   5   1       9773.95       9626.21       117.80 o                         
  -5   5   1       2758.80       2772.84        43.54 o                         
  -4   5   1       2142.67       2091.55        34.63 o                         
  -3   5   1       2928.90       2686.36        37.32 o                         
  -2   5   1       1364.27        742.54        22.50 o                         
  -1   5   1        170.99        227.77        17.94 o                         
   0   5   1      37771.40      36154.50       400.62 o                         
   1   5   1      29503.69      26689.71       310.52 o                         
   2   5   1       4495.36       5074.29        65.82 o                         
   3   5   1      13370.57      13492.12       189.99 o                         
   4   5   1       1050.90       1481.36        26.14 o                         
   5   5   1        460.83        477.98        25.47 o                         
   6   5   1      21366.17      22072.68       276.39 o                         
   7   5   1      27749.86      27117.45       339.51 o                         
   8   5   1      10422.03      10665.22       141.61 o                         
   9   5   1       5356.26       5119.03        81.70 o                         
  10   5   1         59.90        340.77        46.64 o                         
  11   5   1        307.96        322.24        21.47 o                         
  12   5   1        466.25        461.64        59.54 o                         
  13   5   1       1648.93       2198.21       157.33 o                         
  14   5   1       1398.66       1357.34        68.87 o                         
  15   5   1        106.06        106.47        32.91 o                         
  16   5   1        980.49        854.74        48.40 o                         
  17   5   1        635.69        569.04        46.91 o                         
  18   5   1        383.69        339.50        46.87 o                         
  19   5   1         28.31        114.04        47.89 o                         
 -16   6   1         77.24        142.17        53.69 o                         
 -15   6   1         29.21         85.97        32.20 o                         
 -14   6   1         61.10         54.07        35.07 o                         
 -13   6   1         94.75        200.19        42.34 o                         
 -12   6   1         58.86         63.37        55.89 o                         
 -11   6   1        274.54        410.52        41.88 o                         
 -10   6   1       3762.55       3680.90        69.06 o                         
  -9   6   1       2279.01       2329.33        46.22 o                         
  -8   6   1       5622.84       5587.20        80.89 o                         
  -7   6   1       2970.15       3116.65        53.47 o                         
  -6   6   1         11.14        190.41        26.37 o                         
  -5   6   1       5495.68       5357.73        74.02 o                         
  -4   6   1         26.21         55.29        10.00 o                         
  -3   6   1        152.52        152.59         8.58 o                         
  -2   6   1      12538.32      12959.91       150.56 o                         
  -1   6   1       6615.20       6101.15       118.20 o                         
   0   6   1      16114.66      16999.65       192.12 o                         
   1   6   1         15.18         51.28         8.21 o                         
   2   6   1       3885.02       3944.82        53.68 o                         
   3   6   1       3419.63       3422.85        56.06 o                         
   4   6   1       3095.21       3650.36        54.20 o                         
   5   6   1        237.71        259.81        11.70 o                         
   6   6   1       4987.50       4669.79        70.35 o                         
   7   6   1      14509.96      15536.39       198.68 o                         
   8   6   1       3449.47       3222.60        51.09 o                         
   9   6   1        991.22       1237.76        44.07 o                         
  10   6   1       1514.31       1382.91        36.99 o                         
  11   6   1       6581.48       6792.10       108.05 o                         
  12   6   1       2544.83       2821.48        64.83 o                         
  13   6   1        951.85       1066.05        92.15 o                         
  14   6   1        587.47        590.53        44.21 o                         
  15   6   1        274.42        205.05        43.68 o                         
  16   6   1         24.76         54.84        35.12 o                         
  17   6   1         47.45        106.17        41.72 o                         
  18   6   1         59.85        136.96        41.72 o                         
  19   6   1         41.83          7.69        60.50 o                         
 -15   7   1          1.44         16.28        36.39 o                         
 -14   7   1        393.54        371.67        40.60 o                         
 -13   7   1        931.84        956.28        53.13 o                         
 -12   7   1         88.32         35.64        99.08 o                         
 -11   7   1        688.02        636.70        32.65 o                         
 -10   7   1       1383.67       1425.87        43.87 o                         
  -9   7   1        551.67        717.60        35.46 o                         
  -8   7   1       1965.66       2091.50        49.36 o                         
  -7   7   1        777.13        687.06        29.90 o                         
  -6   7   1       7341.31       6987.19        95.42 o                         
  -5   7   1      11456.21      11452.95       150.52 o                         
  -4   7   1      12048.03      11993.17       150.50 o                         
  -3   7   1      14527.29      15841.43       184.04 o                         
  -2   7   1       3662.74       3814.52        88.24 o                         
  -1   7   1      11797.89      12777.20       148.45 o                         
   0   7   1         10.19         -5.37         8.02 o                         
   1   7   1        169.81        150.72        10.41 o                         
   2   7   1       6246.58       6403.79        79.94 o                         
   3   7   1       7450.59       7901.74       101.47 o                         
   4   7   1       9913.33      10153.72       219.70 o                         
   5   7   1       6896.02       6480.10        98.71 o                         
   6   7   1         68.97         37.05        10.03 o                         
   7   7   1       2421.89       2939.79        80.12 o                         
   8   7   1       4295.76       4123.77        66.41 o                         
   9   7   1        367.66        396.74        18.64 o                         
  10   7   1         96.67         58.25        13.36 o                         
  11   7   1       1427.88       1372.86        41.97 o                         
  12   7   1         65.19         31.90        29.37 o                         
  13   7   1        602.01        549.09        33.94 o                         
  14   7   1         15.10         39.82        35.11 o                         
  15   7   1        143.20        144.57        38.88 o                         
  16   7   1        131.79        135.79        36.65 o                         
  17   7   1        101.23        132.94        39.64 o                         
  18   7   1        237.31        141.60        43.03 o                         
  19   7   1        213.47        179.58        46.79 o                         
 -15   8   1        197.06        222.19        82.99 o                         
 -14   8   1        270.13        260.59        41.50 o                         
 -13   8   1        449.76        463.03        51.52 o                         
 -12   8   1         26.19         87.14        99.90 o                         
 -11   8   1        274.19        260.54        50.70 o                         
 -10   8   1       1670.51       1906.58        99.97 o                         
  -9   8   1        719.39       1041.81        52.50 o                         
  -8   8   1       6626.24       6246.05       117.72 o                         
  -7   8   1       4341.91       3992.14        58.19 o                         
  -6   8   1       6010.23       5885.99        89.91 o                         
  -5   8   1       7325.23       7995.66       117.23 o                         
  -4   8   1       2987.60       3344.26        51.19 o                         
  -3   8   1       3601.77       3898.98        53.16 o                         
  -2   8   1         44.65        110.24        18.58 o                         
  -1   8   1       6425.10       6559.15        80.95 o                         
   0   8   1      16878.12      17048.12       195.08 o                         
   1   8   1      41492.77      41937.01       536.44 o                         
   2   8   1      44301.05      46041.92       778.38 o                         
   3   8   1      31836.59      33139.33       406.84 o                         
   4   8   1      20202.67      21169.59       261.73 o                         
   5   8   1         37.77        209.40        12.26 o                         
   6   8   1       1190.23       1244.58        26.98 o                         
   7   8   1       4716.21       4690.11        72.22 o                         
   8   8   1       2275.58       2444.46        42.69 o                         
   9   8   1        664.43        645.70        29.96 o                         
  10   8   1       1091.05       1004.42        27.35 o                         
  11   8   1       1835.63       1625.90        55.22 o                         
  12   8   1          8.78         16.38        20.90 o                         
  13   8   1        721.37        622.53        46.79 o                         
  14   8   1         90.48        272.74        38.40 o                         
  15   8   1        239.37        236.99        41.90 o                         
  16   8   1        764.63        766.97        58.61 o                         
  17   8   1        237.57        198.63        44.83 o                         
  18   8   1        163.49        182.05        43.07 o                         
  19   8   1         10.40         79.41        46.26 o                         
 -14   9   1         54.56        112.56        42.22 o                         
 -13   9   1        108.28        110.54        49.89 o                         
 -12   9   1        270.36        257.40       111.22 o                         
 -11   9   1        362.30        421.25        82.96 o                         
 -10   9   1       4494.65       4761.29       166.60 o                         
  -9   9   1       4824.13       4745.25       125.75 o                         
  -8   9   1       2185.94       1891.65        97.37 o                         
  -7   9   1       1617.16       1500.77        98.61 o                         
  -6   9   1       1254.36       1475.27        55.35 o                         
  -5   9   1       1090.41       1162.42        34.61 o                         
  -4   9   1       3724.45       3722.39        61.73 o                         
  -3   9   1         40.97         70.98        10.67 o                         
  -2   9   1       5293.93       5406.50        69.68 o                         
  -1   9   1      16629.43      16008.89       185.68 o                         
   0   9   1      15673.57      16049.22       185.16 o                         
   1   9   1      21034.06      21781.18       259.31 o                         
   2   9   1       4815.62       4497.20        60.83 o                         
   3   9   1       1328.19       1827.07        32.67 o                         
   4   9   1       9821.84      10567.00       127.75 o                         
   5   9   1      26037.87      26626.16       328.27 o                         
   6   9   1      12699.79      12933.40       164.66 o                         
   7   9   1      13428.88      13641.11       165.56 o                         
   8   9   1      11960.96      12396.61       153.14 o                         
   9   9   1       3494.98       3180.77        49.73 o                         
  10   9   1        909.77        785.03        25.15 o                         
  11   9   1        339.83        400.00        28.99 o                         
  12   9   1       1808.74       1737.27        41.03 o                         
  13   9   1       1001.83        776.32        70.16 o                         
  14   9   1        693.80        769.25        51.32 o                         
  15   9   1       1715.80       1715.22        83.06 o                         
  16   9   1        278.52        434.88        48.53 o                         
  17   9   1         65.37         72.07        53.84 o                         
  18   9   1          1.26         -7.53        41.19 o                         
  19   9   1        385.77        339.64        69.91 o                         
 -14  10   1         26.42         65.80        43.57 o                         
 -13  10   1        207.82        338.61        45.54 o                         
 -12  10   1        618.75        656.92        56.40 o                         
 -11  10   1        537.13        548.58        53.57 o                         
 -10  10   1       1562.66       1532.68       127.54 o                         
  -9  10   1       1754.81       1840.23        79.51 o                         
  -8  10   1         39.09         74.00        35.92 o                         
  -7  10   1        502.50        488.05        95.06 o                         
  -6  10   1       3105.08       3300.31       107.81 o                         
  -5  10   1       7307.56       7185.22       114.98 o                         
  -4  10   1       4338.29       4307.87        70.31 o                         
  -3  10   1        480.92        513.15        17.02 o                         
  -2  10   1       3067.99       3329.85        47.79 o                         
  -1  10   1       1447.77       1318.25        26.02 o                         
   0  10   1        281.27        271.03        13.28 o                         
   1  10   1        507.06        489.65        18.86 o                         
   2  10   1        241.43        303.72        14.49 o                         
   3  10   1       9191.39       9340.38       115.73 o                         
   4  10   1      12482.37      12845.96       147.01 o                         
   5  10   1       3202.99       3350.76        52.64 o                         
   6  10   1         81.24         63.48        11.19 o                         
   7  10   1       1922.11       2101.58        35.94 o                         
   8  10   1       1518.75       1816.00        36.32 o                         
   9  10   1         95.18        137.41        15.04 o                         
  10  10   1       3384.10       3277.01        71.29 o                         
  11  10   1       4822.71       4814.46        80.68 o                         
  12  10   1       2151.53       2109.02        46.62 o                         
  13  10   1        888.43        807.88        50.22 o                         
  14  10   1        149.33        123.23        36.22 o                         
  15  10   1          5.12        133.30        42.80 o                         
  16  10   1        239.77        260.64        46.34 o                         
  17  10   1         61.91         11.35        47.68 o                         
  18  10   1         77.23        108.49        42.74 o                         
  19  10   1       1280.57       1220.01        73.57 o                         
 -13  11   1        344.77        422.96        50.21 o                         
 -12  11   1        253.69        163.88        40.83 o                         
 -11  11   1        233.76        150.97        45.15 o                         
 -10  11   1        497.27        458.98        48.37 o                         
  -9  11   1          3.91         67.84        69.71 o                         
  -8  11   1        272.73        301.21        38.76 o                         
  -7  11   1       2052.50       1866.56        72.51 o                         
  -6  11   1        903.45       1300.22        90.06 o                         
  -5  11   1       3510.34       3287.31       104.26 o                         
  -4  11   1       3338.07       3069.25        61.22 o                         
  -3  11   1       3037.17       2848.07        53.15 o                         
  -2  11   1        779.16        817.84        22.97 o                         
  -1  11   1        364.65        379.09        14.94 o                         
   0  11   1        106.07        121.46        13.27 o                         
   1  11   1       5476.22       5512.98        74.79 o                         
   2  11   1       7505.53       7514.83       100.24 o                         
   3  11   1       6534.78       6129.26        80.03 o                         
   4  11   1        153.46        156.12        11.37 o                         
   5  11   1        105.12        142.22        13.19 o                         
   6  11   1       1179.57       1208.72        30.07 o                         
   7  11   1        430.94        615.16        23.52 o                         
   8  11   1        428.25        433.38        30.26 o                         
   9  11   1        207.84        284.12        15.65 o                         
  10  11   1        410.94        510.51        24.59 o                         
  11  11   1         98.04        187.61        19.17 o                         
  12  11   1        166.86        189.33        19.09 o                         
  13  11   1         29.10        131.11        37.90 o                         
  14  11   1        280.88        413.98        95.46 o                         
  15  11   1       1466.02       1513.27        83.82 o                         
  16  11   1       1408.52       1510.91       106.04 o                         
  17  11   1         17.50        107.93        60.55 o                         
  18  11   1         37.67         -9.47        49.29 o                         
  19  11   1        464.77        478.05        54.67 o                         
 -12  12   1          7.51         79.56        50.66 o                         
 -11  12   1         59.42         21.67        43.78 o                         
 -10  12   1        304.78        288.59        47.28 o                         
  -9  12   1       1394.68       1347.14        81.77 o                         
  -8  12   1       2693.08       2672.00        95.42 o                         
  -7  12   1        302.19        270.11        74.02 o                         
  -6  12   1       1887.91       1703.53        77.86 o                         
  -5  12   1       4609.82       5022.38       124.07 o                         
  -4  12   1         43.38         61.28        38.96 o                         
  -3  12   1        666.64        662.68        37.75 o                         
  -2  12   1        254.70        324.78        16.80 o                         
  -1  12   1       3176.95       3184.97        47.89 o                         
   0  12   1       1738.08       1911.80        35.93 o                         
   1  12   1       1623.28       1624.55        35.36 o                         
   2  12   1        489.66        578.63        20.59 o                         
   3  12   1        325.08        522.49        20.52 o                         
   4  12   1       1370.11       1519.25        29.32 o                         
   5  12   1       5894.74       5579.41        80.52 o                         
   6  12   1        325.07        386.54        17.92 o                         
   7  12   1       1384.06       1333.05        32.56 o                         
   8  12   1        809.92        862.30        30.30 o                         
   9  12   1        536.13        600.83        26.42 o                         
  10  12   1         73.60        283.60        21.09 o                         
  11  12   1         14.66         78.58        17.88 o                         
  12  12   1        206.23        183.64        20.27 o                         
  13  12   1        339.51        311.49        31.26 o                         
  14  12   1        531.17        581.19        32.82 o                         
  15  12   1       1258.79       1248.59        78.18 o                         
  16  12   1        384.64        454.73        56.45 o                         
  17  12   1         52.27         46.31        47.55 o                         
  18  12   1         28.20         45.45        65.13 o                         
 -11  13   1        491.72        544.31        48.33 o                         
 -10  13   1        823.20        760.83        48.95 o                         
  -9  13   1       1586.51       1538.01        92.38 o                         
  -8  13   1        684.90        658.12        57.51 o                         
  -7  13   1        171.46        132.40        40.62 o                         
  -6  13   1        420.26        420.25        67.40 o                         
  -5  13   1         64.73        114.33        32.34 o                         
  -4  13   1         25.54         -0.52        28.69 o                         
  -3  13   1       2796.36       2676.64        63.20 o                         
  -2  13   1       1512.53       1476.17        34.00 o                         
  -1  13   1        994.66       1352.52        40.76 o                         
   0  13   1       1319.83       1214.54        32.31 o                         
   1  13   1          3.94         -6.05        14.24 o                         
   2  13   1        611.98        657.61        24.11 o                         
   3  13   1       4800.89       4611.33        62.47 o                         
   4  13   1       9827.30       9669.49       115.60 o                         
   5  13   1      13892.32      14338.84       181.55 o                         
   6  13   1       1113.91       1238.75        31.59 o                         
   7  13   1       5458.23       5612.89        83.25 o                         
   8  13   1       2435.72       2561.60        51.20 o                         
   9  13   1        595.81        857.36        68.50 o                         
  10  13   1        448.23        471.00        25.90 o                         
  11  13   1        990.88       1049.00        36.89 o                         
  12  13   1       2658.86       2620.77        56.94 o                         
  13  13   1        131.44        160.24        21.47 o                         
  14  13   1        228.20        187.55        51.97 o                         
  15  13   1       1199.93       1157.29        56.82 o                         
  16  13   1        175.62        221.19        49.02 o                         
  17  13   1        179.93        128.52        49.26 o                         
  18  13   1          9.35          3.73        51.11 o                         
 -10  14   1        192.90        164.81        41.68 o                         
  -9  14   1        395.34        286.76        40.65 o                         
  -8  14   1         38.77         53.04        49.53 o                         
  -7  14   1       1885.73       2065.91       129.58 o                         
  -6  14   1       3005.16       2940.31       119.70 o                         
  -5  14   1       3333.95       3376.40       139.40 o                         
  -4  14   1       3400.47       3412.47        99.76 o                         
  -3  14   1       1912.78       1937.25        94.53 o                         
  -2  14   1        903.71        886.18        29.87 o                         
  -1  14   1        511.80        546.62        28.03 o                         
   0  14   1        116.61        199.19        17.87 o                         
   1  14   1        291.81        240.16        18.33 o                         
   2  14   1        354.04        477.31        23.21 o                         
   3  14   1       1591.21       1645.94        36.82 o                         
   4  14   1        283.41        271.72        15.94 o                         
   5  14   1         47.74         48.10        13.80 o                         
   6  14   1        129.62        144.53        23.38 o                         
   7  14   1         13.92         89.39        16.30 o                         
   8  14   1         10.91         63.08        21.78 o                         
   9  14   1       2920.44       2960.15        74.29 o                         
  10  14   1       4374.47       4322.69        97.14 o                         
  11  14   1       2329.15       2472.80        59.50 o                         
  12  14   1       1494.02       1415.49        53.52 o                         
  13  14   1          4.15         51.85        25.29 o                         
  14  14   1        294.17        265.41        35.47 o                         
  15  14   1         18.60        168.22        33.13 o                         
  16  14   1         83.40         72.95        46.91 o                         
  17  14   1        620.19        559.63        65.08 o                         
  18  14   1        419.43        417.22        61.79 o                         
 -10  15   1        121.68        103.19        44.32 o                         
  -9  15   1        613.33        667.41        57.92 o                         
  -8  15   1        711.99        742.76        48.98 o                         
  -7  15   1       2519.69       2583.57        91.46 o                         
  -6  15   1       2928.42       2764.30       100.65 o                         
  -5  15   1       1850.30       1841.38        82.54 o                         
  -4  15   1       1985.66       2136.38       105.98 o                         
  -3  15   1        650.29        656.20        49.39 o                         
  -2  15   1       1986.24       2037.11        94.27 o                         
  -1  15   1       2036.57       2035.70        58.76 o                         
   0  15   1       1867.84       1767.89        45.47 o                         
   1  15   1       1505.68       1527.35        45.81 o                         
   2  15   1        554.84        551.74        28.58 o                         
   3  15   1       2931.07       2816.28        54.74 o                         
   4  15   1       1388.95       1409.05        37.08 o                         
   5  15   1       1659.73       1439.95        39.59 o                         
   6  15   1       1355.13       1278.49        41.29 o                         
   7  15   1        628.96        602.55        31.28 o                         
   8  15   1       1444.55       1314.09        79.46 o                         
   9  15   1       1114.52       1091.09        88.68 o                         
  10  15   1       1232.74       1276.10        51.77 o                         
  11  15   1         30.44         79.37        23.82 o                         
  12  15   1          0.38         80.59        24.59 o                         
  13  15   1       2164.15       2122.48        68.16 o                         
  14  15   1       1627.13       1644.71        96.41 o                         
  15  15   1        701.85        811.11        54.62 o                         
  16  15   1        282.46        225.31        48.64 o                         
  17  15   1         46.71         37.38        54.67 o                         
  -9  16   1        670.47        621.54        52.22 o                         
  -8  16   1        582.25        642.01        49.72 o                         
  -7  16   1         70.63         78.91        37.96 o                         
  -6  16   1         10.76         61.87        38.42 o                         
  -5  16   1        214.36        185.56        37.09 o                         
  -4  16   1        778.13        677.62        43.24 o                         
  -3  16   1       3289.44       3422.58       106.61 o                         
  -2  16   1       7124.13       6978.75       151.29 o                         
  -1  16   1       9688.75       9767.21       175.30 o                         
   0  16   1       5263.16       5476.39       119.58 o                         
   1  16   1       2376.82       2370.89        52.35 o                         
   2  16   1          0.16         -4.12        18.79 o                         
   3  16   1          7.38         -5.98        17.00 o                         
   4  16   1         40.03         57.62        17.39 o                         
   5  16   1        651.07        698.03        38.98 o                         
   6  16   1       1514.54       1544.60        52.10 o                         
   7  16   1       1456.03       1448.91        56.93 o                         
   8  16   1        465.04        428.64        29.29 o                         
   9  16   1         45.85         44.59        29.31 o                         
  10  16   1         25.27         75.13        29.72 o                         
  11  16   1          5.74         56.38        46.97 o                         
  12  16   1         15.04         41.28        29.67 o                         
  13  16   1        450.77        444.51        42.85 o                         
  14  16   1        324.54        297.63        48.56 o                         
  15  16   1         16.73         35.27        44.39 o                         
  16  16   1        525.79        484.71        54.87 o                         
  17  16   1          5.73        -14.36        64.00 o                         
  -7  17   1        329.45        274.36        44.13 o                         
  -6  17   1       1795.48       1788.47        79.41 o                         
  -5  17   1       2182.24       2331.28        84.31 o                         
  -4  17   1       1295.37       1426.49        71.97 o                         
  -3  17   1       1684.31       1807.75        72.28 o                         
  -2  17   1       1872.47       2001.04        73.23 o                         
  -1  17   1        981.09        984.32        51.38 o                         
   0  17   1         29.70         82.72        23.89 o                         
   1  17   1         20.74        -12.34        24.46 o                         
   2  17   1       2881.15       2687.69       101.95 o                         
   3  17   1       1556.72       1595.44        47.84 o                         
   4  17   1       4469.63       4367.03        79.86 o                         
   5  17   1       4739.80       4605.41        92.51 o                         
   6  17   1       1616.96       1751.28        72.63 o                         
   7  17   1        594.34        671.92        44.52 o                         
   8  17   1         71.27         68.41        25.78 o                         
   9  17   1        768.31        844.20        45.28 o                         
  10  17   1        727.77        729.95        41.22 o                         
  11  17   1         29.60         34.40        35.04 o                         
  12  17   1         49.08         35.19        35.95 o                         
  13  17   1        602.63        487.33        47.29 o                         
  14  17   1        144.79        119.14        41.17 o                         
  15  17   1         12.70         -5.33        39.10 o                         
  16  17   1          0.97         85.12        65.22 o                         
  -6  18   1       1078.76       1104.39        75.25 o                         
  -5  18   1        576.76        568.62        47.19 o                         
  -4  18   1        177.57        211.48        40.90 o                         
  -3  18   1        160.34        142.56        36.35 o                         
  -2  18   1        165.07        155.95        35.00 o                         
  -1  18   1        502.03        443.50        38.46 o                         
   0  18   1        125.19        112.77        30.75 o                         
   1  18   1        649.94        622.19        44.82 o                         
   2  18   1       3103.87       3222.18       120.62 o                         
   3  18   1       3092.25       3278.67        72.78 o                         
   4  18   1       1449.36       1431.24        49.35 o                         
   5  18   1         83.38         82.50        26.54 o                         
   6  18   1        890.79        782.02        52.59 o                         
   7  18   1       1365.67       1174.41        57.14 o                         
   8  18   1       2087.54       2165.30        66.42 o                         
   9  18   1       1675.80       1848.42        74.56 o                         
  10  18   1       1621.16       1827.69        78.00 o                         
  11  18   1          7.68         75.25        34.78 o                         
  12  18   1          4.06         38.09        38.50 o                         
  13  18   1         80.71         97.74        42.76 o                         
  14  18   1        817.08        684.42        55.02 o                         
  15  18   1        301.25        222.73        56.72 o                         
  16  18   1        117.85         31.98        67.22 o                         
  -5  19   1          8.14         23.26        40.89 o                         
  -4  19   1         13.21        -13.67        37.33 o                         
  -3  19   1         40.38        -12.21        57.53 o                         
  -2  19   1        519.47        465.02        43.01 o                         
  -1  19   1       1144.41       1277.96        67.09 o                         
   0  19   1        147.94        168.87        50.51 o                         
   1  19   1         32.53         27.16        34.12 o                         
   2  19   1        316.55        389.27        41.43 o                         
   3  19   1         92.73         81.29        33.28 o                         
   4  19   1         48.66         23.70        30.77 o                         
   5  19   1         99.15        123.75        33.19 o                         
   6  19   1       1101.03       1118.18        89.22 o                         
   7  19   1        248.30        225.69        42.58 o                         
   8  19   1         16.95         56.52        32.68 o                         
   9  19   1         68.76        131.13        34.28 o                         
  10  19   1         13.41         50.00        34.24 o                         
  11  19   1         19.53        -22.70        33.43 o                         
  12  19   1         69.52         86.73        32.75 o                         
  13  19   1        953.37       1071.77        76.61 o                         
  14  19   1       1039.12        963.51        69.87 o                         
  15  19   1        147.24         74.46        46.59 o                         
  -3  20   1        384.69        345.73        44.77 o                         
  -2  20   1        594.12        596.37        48.14 o                         
  -1  20   1       1941.86       1927.11        90.18 o                         
   0  20   1          9.77          9.85        41.90 o                         
   1  20   1        167.70        128.53        40.87 o                         
   2  20   1        315.99        268.00        48.51 o                         
   3  20   1        734.08        680.40        53.83 o                         
   4  20   1        660.26        655.98        47.02 o                         
   5  20   1        110.18         76.22        39.30 o                         
   6  20   1        984.24       1121.35        77.26 o                         
   7  20   1         40.32        158.78        39.96 o                         
   8  20   1        142.10         96.80        34.99 o                         
   9  20   1        139.99        200.14        50.85 o                         
  10  20   1        272.88        243.75        39.11 o                         
  11  20   1        419.94        417.50        42.67 o                         
  12  20   1         32.25         67.24        33.85 o                         
  13  20   1        598.83        584.16        85.87 o                         
  14  20   1        552.28        468.56        74.75 o                         
  -1  21   1        143.01        137.14        51.80 o                         
   0  21   1         64.63         23.78        60.10 o                         
   1  21   1       1413.84       1356.32        82.96 o                         
   2  21   1       2961.89       3273.31       112.39 o                         
   3  21   1       1169.10       1142.29        70.54 o                         
   4  21   1         28.07         51.92        37.84 o                         
   5  21   1         83.42         95.61        42.99 o                         
   6  21   1          4.06         -0.90        84.92 o                         
   7  21   1        246.74        254.48        43.51 o                         
   8  21   1       1645.74       1706.95       127.75 o                         
   9  21   1        959.69        886.43        62.04 o                         
  10  21   1        687.07        734.03        54.31 o                         
  11  21   1        120.33        118.83        42.61 o                         
  12  21   1         38.26        -45.14        45.14 o                         
   1  22   1        480.80        610.28        58.95 o                         
   2  22   1       1049.23        971.97        67.00 o                         
   3  22   1         19.24        -50.05        72.27 o                         
   4  22   1        560.50        552.92        50.33 o                         
   5  22   1        189.20        195.73        47.01 o                         
   6  22   1        190.91        185.24        55.86 o                         
   7  22   1        703.92        656.18        88.25 o                         
   8  22   1       1324.55       1523.20       159.58 o                         
   9  22   1        459.38        490.30        68.86 o                         
  10  22   1        522.74        530.69        69.70 o                         
  -9 -22   2        689.69        606.85        73.99 o                         
  -8 -22   2         46.86         76.22       188.41 o                         
  -7 -22   2        171.85        219.26        64.83 o                         
  -6 -22   2        213.02        361.61        91.08 o                         
  -5 -22   2        756.08        805.53       110.48 o                         
  -4 -22   2        604.57        631.90        73.61 o                         
  -3 -22   2        783.48        959.08        82.47 o                         
  -2 -22   2       1212.84       1425.03       223.52 o                         
 -11 -21   2         15.72         21.94        79.53 o                         
 -10 -21   2          4.84         49.01        56.58 o                         
  -9 -21   2         33.69         39.19        55.70 o                         
  -8 -21   2        670.96        697.22        71.73 o                         
  -7 -21   2        532.64        499.70        67.01 o                         
  -6 -21   2       1241.54       1286.07        95.35 o                         
  -5 -21   2       1177.50       1271.34        70.10 o                         
  -4 -21   2        711.11        794.93        56.26 o                         
  -3 -21   2        138.01         92.62        38.55 o                         
  -2 -21   2         35.07         71.77        40.75 o                         
  -1 -21   2        440.50        444.00        59.29 o                         
   0 -21   2        435.00        335.74        48.16 o                         
   1 -21   2        128.01        160.62        46.65 o                         
 -13 -20   2        118.06        153.83        50.72 o                         
 -12 -20   2          4.19        -12.07        53.67 o                         
 -11 -20   2        255.76        174.77        57.31 o                         
 -10 -20   2        445.30        520.10        49.21 o                         
  -9 -20   2        716.31        727.73        48.57 o                         
  -8 -20   2        938.02        897.31        52.61 o                         
  -7 -20   2        311.86        255.96        40.47 o                         
  -6 -20   2        197.11        192.88        95.06 o                         
  -5 -20   2        609.53        551.92        43.01 o                         
  -4 -20   2        446.75        380.86        43.91 o                         
  -3 -20   2         32.09         31.26        34.95 o                         
  -2 -20   2       1800.87       1734.09        80.80 o                         
  -1 -20   2       1884.16       1605.99        95.24 o                         
   0 -20   2        417.18        484.00        64.30 o                         
   1 -20   2        540.18        569.52        51.56 o                         
   2 -20   2        336.63        350.35        49.35 o                         
   3 -20   2        162.69        186.98        43.20 o                         
 -14 -19   2          1.08          4.25        49.06 o                         
 -13 -19   2         50.21        153.15        48.47 o                         
 -12 -19   2        269.89        292.57        35.38 o                         
 -11 -19   2        873.04        901.92        56.34 o                         
 -10 -19   2        957.84        992.78        60.51 o                         
  -9 -19   2       1536.40       1440.94        78.55 o                         
  -8 -19   2        851.16        696.01        65.00 o                         
  -7 -19   2        321.57        310.47        31.86 o                         
  -6 -19   2        161.95        224.09        47.35 o                         
  -5 -19   2        122.74        166.98        33.58 o                         
  -4 -19   2         82.82         72.58        27.94 o                         
  -3 -19   2        176.04        195.60        30.72 o                         
  -2 -19   2       2485.05       2778.56        79.17 o                         
  -1 -19   2       2647.28       2637.88        77.28 o                         
   0 -19   2        410.62        432.34        40.09 o                         
   1 -19   2        271.77        230.52        43.08 o                         
   2 -19   2         52.08         76.08        37.29 o                         
   3 -19   2        430.79        355.53        43.52 o                         
   4 -19   2        263.29        266.70        43.27 o                         
 -15 -18   2        108.70         63.61        69.67 o                         
 -14 -18   2        619.52        506.49        66.93 o                         
 -13 -18   2       1308.71       1144.09        82.80 o                         
 -12 -18   2       1840.30       2044.18        72.58 o                         
 -11 -18   2       1251.71       1357.94        67.54 o                         
 -10 -18   2        795.68        804.22        59.39 o                         
  -9 -18   2        432.51        374.34        36.50 o                         
  -8 -18   2         34.23         58.50        27.64 o                         
  -7 -18   2        292.53        206.83        25.48 o                         
  -6 -18   2       2630.33       2871.10        73.94 o                         
  -5 -18   2       2640.42       2747.40        64.22 o                         
  -4 -18   2        894.60        849.92        66.88 o                         
  -3 -18   2       1997.94       1831.23        51.28 o                         
  -2 -18   2       1472.31       1400.35        57.13 o                         
  -1 -18   2         82.45        110.00        28.01 o                         
   0 -18   2        144.50        157.98        28.06 o                         
   1 -18   2        242.87        281.57        38.78 o                         
   2 -18   2       1941.88       2082.22        77.86 o                         
   3 -18   2        896.48        919.93        52.75 o                         
   4 -18   2        763.65        681.38        47.62 o                         
   5 -18   2        735.14        762.08        50.64 o                         
   6 -18   2        175.31        173.24        43.05 o                         
 -16 -17   2        288.34        214.30        69.33 o                         
 -15 -17   2        249.13        203.59        47.48 o                         
 -14 -17   2        668.57        593.52        52.80 o                         
 -13 -17   2        433.79        368.16        62.31 o                         
 -12 -17   2         10.93        -29.30        37.33 o                         
 -11 -17   2        130.09        114.21        34.60 o                         
 -10 -17   2        276.01        290.11        34.12 o                         
  -9 -17   2        164.00        194.77        24.01 o                         
  -8 -17   2       1866.86       1789.27        52.61 o                         
  -7 -17   2       2741.70       2713.78        64.98 o                         
  -6 -17   2       4384.69       4095.30        92.91 o                         
  -5 -17   2       2112.19       2038.92        60.84 o                         
  -4 -17   2        168.35         95.95        28.37 o                         
  -3 -17   2        148.23        116.28        20.59 o                         
  -2 -17   2       1242.64       1360.43        89.84 o                         
  -1 -17   2       4351.80       4509.89        90.18 o                         
   0 -17   2       1056.75        899.58        41.36 o                         
   1 -17   2        327.57        334.15        25.13 o                         
   2 -17   2       1281.99       1235.91        48.93 o                         
   3 -17   2        248.33        229.11        40.36 o                         
   4 -17   2          4.53        -25.63        32.14 o                         
   5 -17   2         34.95         36.69        37.50 o                         
   6 -17   2        163.82        193.01        40.27 o                         
   7 -17   2        552.34        500.98        48.10 o                         
 -17 -16   2        726.56        653.23        60.31 o                         
 -16 -16   2        250.82        222.28        49.90 o                         
 -15 -16   2          5.47         -2.99        40.16 o                         
 -14 -16   2          1.94          2.27        39.23 o                         
 -13 -16   2        153.21        114.11        38.90 o                         
 -12 -16   2        173.07        165.87        35.85 o                         
 -11 -16   2        396.94        397.43        38.30 o                         
 -10 -16   2        480.02        482.51        54.03 o                         
  -9 -16   2       1792.69       1987.93        54.96 o                         
  -8 -16   2        935.16        986.08        41.01 o                         
  -7 -16   2       1384.73       1257.66        43.53 o                         
  -6 -16   2       1433.78       1325.03        44.64 o                         
  -5 -16   2        545.40        568.44        25.17 o                         
  -4 -16   2       1002.47        948.95        34.69 o                         
  -3 -16   2        298.73        364.24        21.97 o                         
  -2 -16   2       3781.61       3894.01        70.82 o                         
  -1 -16   2       2064.57       2046.14        52.41 o                         
   0 -16   2        112.53         84.62        19.98 o                         
   1 -16   2         58.92         10.84        19.20 o                         
   2 -16   2         78.10        136.13        20.36 o                         
   3 -16   2       1017.12       1010.71        80.20 o                         
   4 -16   2        727.73        668.07        43.17 o                         
   5 -16   2        604.44        518.60        41.51 o                         
   6 -16   2        895.91        862.57        59.13 o                         
   7 -16   2       1116.42       1212.92        71.00 o                         
   8 -16   2        403.15        441.57        64.13 o                         
 -17 -15   2        344.24        273.53        55.33 o                         
 -16 -15   2         61.31         78.74        35.35 o                         
 -15 -15   2        255.14        170.78        42.79 o                         
 -14 -15   2         51.78        106.01        32.99 o                         
 -13 -15   2        404.49        412.78        42.03 o                         
 -12 -15   2        758.54        757.95        38.45 o                         
 -11 -15   2       1819.46       1954.03        69.23 o                         
 -10 -15   2        445.11        465.64        30.01 o                         
  -9 -15   2       2207.60       2173.14        58.84 o                         
  -8 -15   2        904.28        912.18        35.57 o                         
  -7 -15   2        241.40        192.85        19.88 o                         
  -6 -15   2         13.11         34.93        18.40 o                         
  -5 -15   2       1394.10       1438.51        38.07 o                         
  -4 -15   2       2848.95       2693.65        53.54 o                         
  -3 -15   2       8635.95       8650.02       129.74 o                         
  -2 -15   2       4524.54       4384.83        82.69 o                         
  -1 -15   2       3751.89       3509.71        70.97 o                         
   0 -15   2         38.87         81.53        18.65 o                         
   1 -15   2         46.44         59.43        18.53 o                         
   2 -15   2        859.36        891.31        47.87 o                         
   3 -15   2       2521.63       2606.65        57.95 o                         
   4 -15   2        142.71        118.02        21.78 o                         
   5 -15   2        245.63        257.92        35.91 o                         
   6 -15   2        247.62        248.37        42.92 o                         
   7 -15   2         60.27         97.81        36.88 o                         
   8 -15   2         66.66        -14.98        35.49 o                         
   9 -15   2        311.44        263.26        44.16 o                         
 -18 -14   2         37.62         -3.51        54.66 o                         
 -17 -14   2         77.21         44.13        50.76 o                         
 -16 -14   2       1164.61       1180.17        61.90 o                         
 -15 -14   2       1403.17       1211.14        61.97 o                         
 -14 -14   2        594.34        529.86        39.93 o                         
 -13 -14   2        877.88        873.40        41.95 o                         
 -12 -14   2       1613.28       1629.13        46.10 o                         
 -11 -14   2        653.65        698.71        53.83 o                         
 -10 -14   2         84.57        133.69        24.56 o                         
  -9 -14   2        229.66        296.45        23.31 o                         
  -8 -14   2       3125.75       3116.70        63.68 o                         
  -7 -14   2       5044.36       4960.75        75.92 o                         
  -6 -14   2       7439.37       7336.36       113.90 o                         
  -5 -14   2       3757.75       3965.41        67.44 o                         
  -4 -14   2         28.05         99.26        22.65 o                         
  -3 -14   2        213.98        243.11        23.13 o                         
  -2 -14   2       1111.98       1060.10        37.03 o                         
  -1 -14   2          9.13        -12.27        16.72 o                         
   0 -14   2        634.25        746.97        31.51 o                         
   1 -14   2       2001.98       1943.43        45.87 o                         
   2 -14   2       1318.95       1388.08        36.84 o                         
   3 -14   2       2628.74       2695.24       126.36 o                         
   4 -14   2        171.47        170.81        21.71 o                         
   5 -14   2         15.40         24.47        28.82 o                         
   6 -14   2         14.83        134.79        38.08 o                         
   7 -14   2        855.56        873.00        53.32 o                         
   8 -14   2        496.77        495.78        42.14 o                         
   9 -14   2        829.76        840.81        57.25 o                         
  10 -14   2        728.40        725.73        51.23 o                         
 -18 -13   2        600.65        549.29        61.42 o                         
 -17 -13   2        631.91        535.59        57.11 o                         
 -16 -13   2        451.34        427.08        35.01 o                         
 -15 -13   2        278.27        237.49        34.52 o                         
 -14 -13   2        235.12        153.61        30.55 o                         
 -13 -13   2         36.47         16.20        22.04 o                         
 -12 -13   2        143.50        191.76        32.85 o                         
 -11 -13   2        916.11        855.84        36.37 o                         
 -10 -13   2        928.37        882.54        38.50 o                         
  -9 -13   2       3341.53       3224.28        74.39 o                         
  -8 -13   2       4825.98       4736.88        93.06 o                         
  -7 -13   2       2009.65       1903.39        41.84 o                         
  -6 -13   2       6246.42       6261.47        84.90 o                         
  -5 -13   2        465.79        617.62        23.26 o                         
  -4 -13   2       4829.31       4549.75        62.65 o                         
  -3 -13   2       7792.56       7687.00        96.89 o                         
  -2 -13   2      12061.62      11745.33       149.32 o                         
  -1 -13   2       1884.66       1814.28        38.43 o                         
   0 -13   2      10672.13      10524.50       149.95 o                         
   1 -13   2       4831.39       4676.65        69.55 o                         
   2 -13   2       5472.98       5430.71        90.76 o                         
   3 -13   2          2.33         12.70        16.83 o                         
   4 -13   2        527.95        508.37        44.59 o                         
   5 -13   2        750.99        700.22        31.70 o                         
   6 -13   2        602.00        552.92        90.40 o                         
   7 -13   2       2102.96       2107.96        81.23 o                         
   8 -13   2        876.02        818.52        54.74 o                         
   9 -13   2        146.18        207.34        39.33 o                         
  10 -13   2          2.04         74.87        37.23 o                         
  11 -13   2         12.45          7.72        39.51 o                         
 -18 -12   2        916.06        883.04       129.73 o                         
 -17 -12   2        779.33        648.06        58.94 o                         
 -16 -12   2        101.19        116.42        45.78 o                         
 -15 -12   2        112.71        128.62        33.80 o                         
 -14 -12   2        680.11        678.25        46.15 o                         
 -13 -12   2         21.28          3.77        19.80 o                         
 -12 -12   2        671.57        624.69        31.10 o                         
 -11 -12   2       2008.40       1977.05        51.00 o                         
 -10 -12   2       1573.35       1540.29        40.81 o                         
  -9 -12   2       4113.28       3981.85        83.25 o                         
  -8 -12   2       2788.09       2757.01        52.13 o                         
  -7 -12   2        615.39        691.37        29.07 o                         
  -6 -12   2       1264.72       1093.33        27.74 o                         
  -5 -12   2        355.09        315.23        15.08 o                         
  -4 -12   2       3310.41       3312.20        48.10 o                         
  -3 -12   2       3006.59       3162.50        49.93 o                         
  -2 -12   2       4390.93       4190.32        61.46 o                         
  -1 -12   2       1197.32       1273.22        28.32 o                         
   0 -12   2        372.23        337.99        20.20 o                         
   1 -12   2       1128.68       1186.21        35.93 o                         
   2 -12   2       2476.74       2765.43        48.21 o                         
   3 -12   2       5775.74       5663.78        81.27 o                         
   4 -12   2       4837.02       4647.82        81.27 o                         
   5 -12   2       1107.42       1148.44        39.86 o                         
   6 -12   2        308.95        262.05        29.50 o                         
   7 -12   2         15.75         45.43        29.07 o                         
   8 -12   2        525.16        472.04        38.25 o                         
   9 -12   2        319.94        215.62        53.23 o                         
  10 -12   2        209.84        149.54        36.37 o                         
  11 -12   2        435.59        373.75        46.95 o                         
  12 -12   2        804.48        809.84        53.86 o                         
 -18 -11   2        363.09        353.98        55.63 o                         
 -17 -11   2        129.87        139.13        69.27 o                         
 -16 -11   2         45.26         35.34        52.07 o                         
 -15 -11   2        966.01        958.66        70.21 o                         
 -14 -11   2       2331.28       2356.08        63.28 o                         
 -13 -11   2       1528.31       1436.43        48.31 o                         
 -12 -11   2        311.11        340.84        24.90 o                         
 -11 -11   2       2998.05       3175.73        67.00 o                         
 -10 -11   2        678.20        628.61        28.33 o                         
  -9 -11   2       2941.88       2594.87        50.75 o                         
  -8 -11   2         70.35         58.51        19.60 o                         
  -7 -11   2       3051.33       2825.63        49.79 o                         
  -6 -11   2        542.89        515.03        21.85 o                         
  -5 -11   2         52.41        111.16        11.64 o                         
  -4 -11   2        660.31        601.90        21.03 o                         
  -3 -11   2       1292.56       1166.93        26.10 o                         
  -2 -11   2       1254.63       1097.41        26.23 o                         
  -1 -11   2       1886.20       1930.16        33.73 o                         
   0 -11   2         16.42         13.43        10.76 o                         
   1 -11   2       6582.46       6715.80        82.25 o                         
   2 -11   2       4461.19       4502.50        62.63 o                         
   3 -11   2       3138.55       3384.37        58.17 o                         
   4 -11   2        778.74        721.99        27.70 o                         
   5 -11   2         30.98        104.23        17.00 o                         
   6 -11   2        843.41        952.66        49.49 o                         
   7 -11   2       1182.73       1115.86        44.07 o                         
   8 -11   2       2340.55       2319.91       116.11 o                         
   9 -11   2       1122.35       1216.96        85.20 o                         
  10 -11   2        130.03        127.81        38.13 o                         
  11 -11   2        646.86        564.65        43.37 o                         
  12 -11   2        199.07        126.68        39.95 o                         
  13 -11   2         54.56         55.61        48.93 o                         
 -19 -10   2         13.54        249.89        59.91 o                         
 -18 -10   2         66.37         96.80        51.57 o                         
 -17 -10   2        332.52        311.19        49.52 o                         
 -16 -10   2       1051.99        946.01        64.85 o                         
 -15 -10   2       1068.59        876.01        67.80 o                         
 -14 -10   2        731.73        695.01        40.26 o                         
 -13 -10   2        943.47        910.60        49.60 o                         
 -12 -10   2        243.61        315.35        24.94 o                         
 -11 -10   2        953.38       1045.34        45.88 o                         
 -10 -10   2        418.82        655.98        55.98 o                         
  -9 -10   2        168.64         82.48        14.55 o                         
  -8 -10   2       8970.87       8440.37       116.05 o                         
  -7 -10   2      16162.19      16131.14       207.56 o                         
  -6 -10   2       2550.41       2691.71        45.53 o                         
  -5 -10   2       2850.96       3221.77        51.23 o                         
  -4 -10   2        318.90        357.12        14.74 o                         
  -3 -10   2       1876.80       1777.72        31.58 o                         
  -2 -10   2       1334.57       1620.96        45.47 o                         
  -1 -10   2         57.82        172.35        12.61 o                         
   0 -10   2       5039.75       4804.71        60.99 o                         
   1 -10   2       6840.94       6555.10        83.37 o                         
   2 -10   2       3861.19       3911.62        58.56 o                         
   3 -10   2       4095.90       4067.73        57.49 o                         
   4 -10   2        659.99        616.27        21.78 o                         
   5 -10   2        639.85        819.67        24.79 o                         
   6 -10   2        557.57        527.29        30.43 o                         
   7 -10   2       2106.79       2036.42        76.53 o                         
   8 -10   2       1523.28       1556.72       116.08 o                         
   9 -10   2        591.63        624.08        53.89 o                         
  10 -10   2         22.98        119.77        27.68 o                         
  11 -10   2        166.39        196.89        27.17 o                         
  12 -10   2         14.52         50.84        36.88 o                         
  13 -10   2       1420.71       1457.57        77.52 o                         
  14 -10   2        476.26        420.03        47.41 o                         
 -19  -9   2        463.24        589.80        56.89 o                         
 -18  -9   2        630.54        576.32        59.15 o                         
 -17  -9   2        648.65        589.39        56.44 o                         
 -16  -9   2        503.88        531.28        51.37 o                         
 -15  -9   2        444.19        438.71        48.46 o                         
 -14  -9   2        151.15        141.08        37.23 o                         
 -13  -9   2          9.49        166.61        34.23 o                         
 -12  -9   2       1536.27       1681.25        51.88 o                         
 -11  -9   2       5418.39       5557.00        98.97 o                         
 -10  -9   2      11071.46      10645.07       137.57 o                         
  -9  -9   2        363.88        345.03        16.29 o                         
  -8  -9   2       4097.88       4369.60        66.55 o                         
  -7  -9   2       1291.52       1295.23        29.81 o                         
  -6  -9   2       1641.33       1737.48        36.22 o                         
  -5  -9   2        685.51        880.28        23.89 o                         
  -4  -9   2       1900.41       2243.55        35.80 o                         
  -3  -9   2      11959.27      10854.62       133.66 o                         
  -2  -9   2      10954.94      11474.34       149.90 o                         
  -1  -9   2       3713.58       3770.83        57.53 o                         
   0  -9   2       8086.58       8657.58       104.93 o                         
   1  -9   2       3907.80       3913.91        57.26 o                         
   2  -9   2       1691.90       1722.82        30.82 o                         
   3  -9   2       2858.41       2980.27        44.60 o                         
   4  -9   2       4102.80       4019.23        56.59 o                         
   5  -9   2       1946.15       1666.77        32.17 o                         
   6  -9   2       1564.93       1456.56        34.62 o                         
   7  -9   2        756.65        750.19        51.89 o                         
   8  -9   2         22.22         58.77        32.99 o                         
   9  -9   2        648.26        602.01        44.00 o                         
  10  -9   2         23.47        174.26        44.12 o                         
  11  -9   2        462.02        404.14        46.23 o                         
  12  -9   2       1106.88        941.57       116.79 o                         
  13  -9   2       2384.65       2607.94        95.95 o                         
  14  -9   2       1120.93       1381.80        78.13 o                         
 -19  -8   2        740.70        806.86       164.41 o                         
 -18  -8   2        480.01        509.68        57.27 o                         
 -17  -8   2        168.31        207.49        58.62 o                         
 -16  -8   2          1.28        144.28        44.52 o                         
 -15  -8   2        210.61        437.75        56.10 o                         
 -14  -8   2       3116.22       3089.59       145.05 o                         
 -13  -8   2       4401.01       4058.21        93.96 o                         
 -12  -8   2       1395.72       1245.85        41.24 o                         
 -11  -8   2       2582.71       2464.50        52.02 o                         
 -10  -8   2         19.92         86.20        14.76 o                         
  -9  -8   2       1573.83       1445.15        45.82 o                         
  -8  -8   2          0.51         47.91        11.40 o                         
  -7  -8   2        347.42        534.09        26.98 o                         
  -6  -8   2        144.88         84.17        11.01 o                         
  -5  -8   2       2830.54       2424.59        43.04 o                         
  -4  -8   2       7745.50       7822.03       104.14 o                         
  -3  -8   2       2392.00       2093.86        33.22 o                         
  -2  -8   2        224.20        504.35        42.11 o                         
  -1  -8   2          3.78         23.05         9.57 o                         
   0  -8   2        133.28         85.21        14.16 o                         
   1  -8   2      32571.55      33226.24       374.33 o                         
   2  -8   2      41811.85      42052.47       472.07 o                         
   3  -8   2      11783.16      11215.09       135.32 o                         
   4  -8   2       4563.10       4977.45        66.33 o                         
   5  -8   2        487.87        597.56        37.80 o                         
   6  -8   2          7.30         12.28        13.79 o                         
   7  -8   2        313.70        324.36        24.43 o                         
   8  -8   2       2501.32       2517.37        59.00 o                         
   9  -8   2       1462.81       1339.35        68.87 o                         
  10  -8   2       2075.63       1996.09       105.38 o                         
  11  -8   2        608.46        539.84        37.45 o                         
  12  -8   2       1251.67       1183.89        55.10 o                         
  13  -8   2        989.11       1165.53        55.00 o                         
  14  -8   2         36.30        112.61        39.41 o                         
  15  -8   2          0.24          3.96        51.23 o                         
 -19  -7   2        242.81        276.39        51.55 o                         
 -18  -7   2         70.05        163.47        44.81 o                         
 -17  -7   2         58.71         29.88        59.74 o                         
 -16  -7   2        575.18        538.36        50.89 o                         
 -15  -7   2        819.59        895.45        65.05 o                         
 -14  -7   2        737.61        638.66        46.12 o                         
 -13  -7   2        729.96        698.83        81.69 o                         
 -12  -7   2         80.07        146.67        19.11 o                         
 -11  -7   2       3333.39       3412.50        65.13 o                         
 -10  -7   2          9.00         45.10        14.68 o                         
  -9  -7   2         47.30         52.98        12.19 o                         
  -8  -7   2       1534.52       1497.81        29.98 o                         
  -7  -7   2        225.94        264.85        13.25 o                         
  -6  -7   2        410.58        202.52        19.05 o                         
  -5  -7   2       1024.15       1046.50        23.70 o                         
  -4  -7   2        120.28        144.59        11.36 o                         
  -3  -7   2        466.68        406.81        16.14 o                         
  -2  -7   2       1213.06       1602.53        29.27 o                         
  -1  -7   2       6480.15       6148.84        83.53 o                         
   0  -7   2        231.20        230.78        12.09 o                         
   1  -7   2      59056.25      58680.67       749.48 o                         
   2  -7   2       4910.93       4840.90        69.90 o                         
   3  -7   2       5470.66       5883.55        74.68 o                         
   4  -7   2        230.67        672.12        24.57 o                         
   5  -7   2       2033.96       2188.02        36.24 o                         
   6  -7   2       3698.34       3751.98        65.03 o                         
   7  -7   2       2748.84       2287.10        43.15 o                         
   8  -7   2       3311.23       3356.25        57.14 o                         
   9  -7   2       4535.80       4582.79        97.46 o                         
  10  -7   2        362.80        472.39        29.93 o                         
  11  -7   2          7.62         21.06        29.02 o                         
  12  -7   2         42.21         13.08        24.24 o                         
  13  -7   2         86.52        152.51        30.63 o                         
  14  -7   2        415.17        358.46        34.32 o                         
  15  -7   2        169.29        126.02        71.95 o                         
 -19  -6   2         11.77         42.87        46.78 o                         
 -18  -6   2         23.43        -28.27        40.80 o                         
 -17  -6   2        313.58        388.10        50.36 o                         
 -16  -6   2        499.92        462.86        49.80 o                         
 -15  -6   2       3346.06       3353.04       120.34 o                         
 -14  -6   2        253.55        341.67        40.24 o                         
 -13  -6   2        836.51        785.26        54.73 o                         
 -12  -6   2       2954.71       2586.10        68.66 o                         
 -11  -6   2         51.64        350.47        35.77 o                         
 -10  -6   2       3059.08       3474.22        53.56 o                         
  -9  -6   2       3684.25       3733.04        55.05 o                         
  -8  -6   2       5422.03       5101.27        66.27 o                         
  -7  -6   2      13107.80      12663.73       148.33 o                         
  -6  -6   2        212.37        641.00        39.29 o                         
  -5  -6   2        917.46       1502.87        30.91 o                         
  -4  -6   2        271.07        270.67        14.86 o                         
  -3  -6   2       2152.66       2226.69        38.19 o                         
  -2  -6   2       5045.23       4996.34        68.05 o                         
  -1  -6   2       3822.20       4005.01        53.39 o                         
   0  -6   2         45.12        129.24         8.83 o                         
   1  -6   2       8367.07       8752.45       115.78 o                         
   2  -6   2       6559.11       7353.97        89.41 o                         
   3  -6   2        228.44        246.37        10.90 o                         
   4  -6   2       1360.27       1229.87        24.27 o                         
   5  -6   2       8250.78       8900.40       109.57 o                         
   6  -6   2      11200.21      10165.86       132.34 o                         
   7  -6   2       6080.09       5747.15        82.65 o                         
   8  -6   2       1988.78       2310.82        44.09 o                         
   9  -6   2        250.02        783.59        61.38 o                         
  10  -6   2         18.31        200.28        23.45 o                         
  11  -6   2        902.77        752.70        34.99 o                         
  12  -6   2       1066.99       1110.35        39.01 o                         
  13  -6   2       1792.23       1623.01        62.29 o                         
  14  -6   2       1806.55       1760.53        63.27 o                         
  15  -6   2        237.41        266.76        50.99 o                         
  16  -6   2        104.73        205.98        91.09 o                         
 -19  -5   2        439.73        464.12        53.89 o                         
 -18  -5   2        344.01        399.29        57.45 o                         
 -17  -5   2        327.41        420.63        47.17 o                         
 -16  -5   2          7.74        207.29        46.01 o                         
 -15  -5   2         55.77        104.93        40.21 o                         
 -14  -5   2         86.77        142.20        44.56 o                         
 -13  -5   2       2856.76       2588.03       103.50 o                         
 -12  -5   2        763.74        628.03        26.57 o                         
 -11  -5   2       1804.78       1978.23        37.87 o                         
 -10  -5   2      10052.27      10381.27       225.90 o                         
  -9  -5   2        333.92        535.76        24.52 o                         
  -8  -5   2        155.02        194.61        15.24 o                         
  -7  -5   2       5105.58       5647.58        71.37 o                         
  -6  -5   2       1231.62       1374.42        42.07 o                         
  -5  -5   2      25235.91      24075.32       270.93 o                         
  -4  -5   2       3773.61       3971.77        52.49 o                         
  -3  -5   2       3102.25       3379.85        68.21 o                         
  -2  -5   2        494.66        531.94        15.59 o                         
  -1  -5   2        497.54        360.58        25.70 o                         
   0  -5   2        286.47        238.61        14.15 o                         
   1  -5   2       7386.35       6198.33        83.52 o                         
   2  -5   2       8242.90       9118.08       107.94 o                         
   3  -5   2       9575.01       8881.82       106.52 o                         
   4  -5   2       2816.20       2914.98        43.82 o                         
   5  -5   2       8785.88       8344.63       102.52 o                         
   6  -5   2       9932.90       9518.91       123.39 o                         
   7  -5   2        879.47        929.88        28.32 o                         
   8  -5   2          1.10        255.22        20.37 o                         
   9  -5   2       3083.19       3243.06        56.44 o                         
  10  -5   2       1589.35       1615.14        52.21 o                         
  11  -5   2       2182.27       2239.79        52.72 o                         
  12  -5   2        535.16        572.75        26.39 o                         
  13  -5   2       1547.52       1632.86       122.47 o                         
  14  -5   2       1316.51       1583.85        60.24 o                         
  15  -5   2          1.92          0.27        27.77 o                         
  16  -5   2         85.75         85.12        41.95 o                         
 -19  -4   2        231.75        204.46        50.20 o                         
 -18  -4   2         18.04        103.66        43.53 o                         
 -17  -4   2          1.07        174.87        48.62 o                         
 -16  -4   2        243.24        484.06        43.39 o                         
 -15  -4   2        989.55        897.37        64.24 o                         
 -14  -4   2         20.84         23.38        43.43 o                         
 -13  -4   2       1461.35       1314.79        64.59 o                         
 -12  -4   2       2406.53       2475.98        68.21 o                         
 -11  -4   2         11.74         48.72        12.09 o                         
 -10  -4   2       3665.58       3520.21        53.87 o                         
  -9  -4   2       4884.62       4640.96        66.58 o                         
  -8  -4   2      10585.96      11113.22       143.91 o                         
  -7  -4   2       8922.33       9167.35       123.28 o                         
  -6  -4   2       3864.03       4135.78        56.83 o                         
  -5  -4   2       8621.94       9574.53       117.73 o                         
  -4  -4   2      38498.27      34625.08       415.59 o                         
  -3  -4   2        202.15        273.77        13.82 o                         
  -2  -4   2      16781.97      15660.05       207.45 o                         
  -1  -4   2      13258.05      13928.36       202.54 o                         
   0  -4   2       6145.41       5477.78        65.58 o                         
   1  -4   2       6615.51       7397.22        91.76 o                         
   2  -4   2      55582.82      52491.60       804.93 o                         
   3  -4   2       8898.16       9736.99       114.82 o                         
   4  -4   2        771.15        736.29        20.42 o                         
   5  -4   2        451.84        796.06        37.34 o                         
   6  -4   2       1283.33       1161.84        41.02 o                         
   7  -4   2       5488.06       5547.85        77.75 o                         
   8  -4   2       9126.17       8861.90       117.84 o                         
   9  -4   2       2926.50       3031.19        51.51 o                         
  10  -4   2       6410.48       6212.46        95.43 o                         
  11  -4   2        381.35        517.44        25.54 o                         
  12  -4   2        182.13        225.71        49.18 o                         
  13  -4   2         37.13        184.24        26.91 o                         
  14  -4   2          1.46        197.09        36.24 o                         
  15  -4   2        144.97        121.19        26.99 o                         
  16  -4   2        931.40        835.87        61.86 o                         
  17  -4   2        975.82        890.92        57.86 o                         
 -19  -3   2          2.58         54.01        59.01 o                         
 -18  -3   2        544.62        557.55        52.63 o                         
 -17  -3   2        355.06        327.03        45.50 o                         
 -16  -3   2        658.43        803.17        56.32 o                         
 -15  -3   2       1375.50       1329.05        65.14 o                         
 -14  -3   2       1212.22       1237.65        69.33 o                         
 -13  -3   2         34.74        114.63        39.40 o                         
 -12  -3   2          1.02         68.38        51.55 o                         
 -11  -3   2        369.73        386.90        17.72 o                         
 -10  -3   2       2025.13       2038.41        38.28 o                         
  -9  -3   2       9532.71       9411.10       121.04 o                         
  -8  -3   2       2039.66       2292.00        37.57 o                         
  -7  -3   2       8737.36       8818.50       109.19 o                         
  -6  -3   2       1671.27       1944.44        54.58 o                         
  -5  -3   2      10447.58       9965.30       120.09 o                         
  -4  -3   2       9635.49      10085.78       122.57 o                         
  -3  -3   2        672.22        765.50        22.49 o                         
  -2  -3   2      10356.83       9938.31       112.96 o                         
  -1  -3   2       8404.58       8456.54       107.33 o                         
   0  -3   2      13884.20      13922.04       208.41 o                         
   1  -3   2       2110.91       3216.95        42.83 o                         
   2  -3   2      21475.61      20015.28       237.27 o                         
   3  -3   2        496.71        533.03        23.86 o                         
   4  -3   2       5561.04       4165.23        53.75 o                         
   5  -3   2      30537.34      28569.21       404.43 o                         
   6  -3   2      22455.00      21478.46       275.47 o                         
   7  -3   2       4564.32       4697.51        66.67 o                         
   8  -3   2       2110.91       2796.85        46.57 o                         
   9  -3   2         16.96        115.39        14.69 o                         
  10  -3   2         28.88        222.27        26.69 o                         
  11  -3   2       1218.43       1386.12        71.57 o                         
  12  -3   2       1828.70       1858.29        58.30 o                         
  13  -3   2        890.24        907.22        48.63 o                         
  14  -3   2        908.16        930.77        70.32 o                         
  15  -3   2        457.70        399.65        41.63 o                         
  16  -3   2        587.97        566.77        48.09 o                         
  17  -3   2        396.97        536.88        51.60 o                         
 -18  -2   2        585.82        445.88        50.48 o                         
 -17  -2   2        315.90        214.07        42.54 o                         
 -16  -2   2        356.08        266.76        39.72 o                         
 -15  -2   2        424.45        361.19        39.73 o                         
 -14  -2   2          0.36        111.37        33.90 o                         
 -13  -2   2        220.94        199.27        62.87 o                         
 -12  -2   2       2390.54       2581.22        54.02 o                         
 -11  -2   2         96.57        119.63        12.51 o                         
 -10  -2   2        599.29        653.09        23.09 o                         
  -9  -2   2       5976.74       5665.46        73.76 o                         
  -8  -2   2       1312.54       1262.11        24.60 o                         
  -7  -2   2        136.23        252.94        14.39 o                         
  -6  -2   2       1090.38       1210.78        38.33 o                         
  -5  -2   2      11320.76       9417.35       127.67 o                         
  -4  -2   2      25410.13      24254.59       282.90 o                         
  -3  -2   2        660.16        631.92        20.44 o                         
  -2  -2   2       1384.44       1581.69        21.82 o                         
  -1  -2   2         56.81        111.04        11.32 o                         
   0  -2   2       2013.65       2416.52        29.01 o                         
   1  -2   2       2398.11       3224.52        39.63 o                         
   2  -2   2       3597.74       5131.56        65.10 o                         
   3  -2   2       6436.35       6925.11        82.42 o                         
   4  -2   2      18315.02      18350.97       209.00 o                         
   5  -2   2        136.54        290.01        18.79 o                         
   6  -2   2       5132.90       4881.29        71.53 o                         
   7  -2   2       1735.37       1598.52        30.83 o                         
   8  -2   2        224.39        503.00        25.69 o                         
   9  -2   2       1325.16       1567.74        31.40 o                         
  10  -2   2       2281.49       2373.89        41.44 o                         
  11  -2   2       4334.36       4212.59        70.56 o                         
  12  -2   2        732.02        636.26        39.32 o                         
  13  -2   2        226.03        183.08        26.07 o                         
  14  -2   2        801.28        628.96        41.51 o                         
  15  -2   2        134.49        243.99        38.23 o                         
  16  -2   2          0.62         28.05        38.64 o                         
  17  -2   2         28.23        121.85        44.90 o                         
  18  -2   2         47.99        108.65        55.76 o                         
 -18  -1   2         44.52        144.74        47.14 o                         
 -17  -1   2         34.33         60.03        40.41 o                         
 -16  -1   2         96.48        190.30        40.88 o                         
 -15  -1   2        177.79        168.18        35.01 o                         
 -14  -1   2        734.02        667.85        42.50 o                         
 -13  -1   2        964.20       1013.37        43.98 o                         
 -12  -1   2       7534.05       7061.82       105.59 o                         
 -11  -1   2       3600.09       3452.99        52.28 o                         
 -10  -1   2        748.42        944.93        32.39 o                         
  -9  -1   2        434.64        687.36        23.19 o                         
  -8  -1   2         83.07        201.64        17.29 o                         
  -7  -1   2       2347.93       2890.32        47.18 o                         
  -6  -1   2      33914.79      31396.65       534.16 o                         
  -5  -1   2      21561.80      19798.59       388.24 o                         
  -4  -1   2      14393.45      13192.15       144.04 o                         
  -3  -1   2       2345.05       1903.26        25.14 o                         
  -2  -1   2       8731.57       8521.69       112.92 o                         
   1  -1   2       5831.18       5213.11        66.94 o                         
   2  -1   2       9773.92       9077.53       109.67 o                         
   3  -1   2        143.05        461.89        20.06 o                         
   4  -1   2      47045.65      45338.00       621.85 o                         
   5  -1   2      35605.12      33277.42       511.43 o                         
   6  -1   2       3672.63       4131.13        58.05 o                         
   7  -1   2       2365.60       2415.94        39.21 o                         
   8  -1   2       3130.12       3240.15        50.01 o                         
   9  -1   2       3372.17       3853.34        55.00 o                         
  10  -1   2        712.84       1080.87        30.58 o                         
  11  -1   2        850.30        686.55        28.71 o                         
  12  -1   2       4350.39       4175.16        74.85 o                         
  13  -1   2        261.68        239.47        38.36 o                         
  14  -1   2        521.74        429.62        37.28 o                         
  15  -1   2        109.39        199.25        40.42 o                         
  16  -1   2        399.43        351.05        44.73 o                         
  17  -1   2        638.91        644.28        51.69 o                         
  18  -1   2        209.83        173.02        48.60 o                         
 -18   0   2        294.35        330.17        52.60 o                         
 -17   0   2        452.43        322.03        57.99 o                         
 -16   0   2        565.45        556.27        46.33 o                         
 -15   0   2        901.13       1017.60        61.81 o                         
 -14   0   2       2026.57       2218.96       116.66 o                         
 -13   0   2       1529.26       1585.02        45.52 o                         
 -12   0   2       3594.18       3639.46        63.47 o                         
 -11   0   2         36.05         63.71        18.46 o                         
 -10   0   2        474.65        566.00        26.73 o                         
  -9   0   2       3525.53       3477.71        50.28 o                         
  -8   0   2       7031.95       6686.30        84.48 o                         
  -7   0   2       9156.68       8870.13       107.79 o                         
  -6   0   2       7039.84       6821.75        84.44 o                         
  -5   0   2        751.98       1047.73        42.27 o                         
  -4   0   2       1725.28       1500.73        21.97 o                         
  -3   0   2        485.48        381.60        11.51 o                         
  -2   0   2        597.38       1529.67        19.77 o                         
  -1   0   2      23444.10      20159.21       807.33 o                         
   3   0   2      29741.41      29106.86       340.11 o                         
   4   0   2       1163.60       2162.24        56.44 o                         
   5   0   2       3844.96       3938.62        56.61 o                         
   6   0   2       7256.71       7873.72       101.27 o                         
   7   0   2       4936.47       4661.85        64.62 o                         
   8   0   2       8405.94       8935.74       109.37 o                         
   9   0   2       4930.68       4560.98        62.20 o                         
  10   0   2       2242.02       2260.75        42.62 o                         
  11   0   2        325.25        285.07        33.59 o                         
  12   0   2         17.87        639.93       133.48 o                         
  13   0   2        521.36        777.10        42.75 o                         
  14   0   2        181.49        225.80        50.09 o                         
  15   0   2       1831.97       1623.35        84.09 o                         
  16   0   2       2071.40       2155.17        83.68 o                         
  17   0   2        866.98        868.67        54.72 o                         
  18   0   2        165.52        274.47        48.05 o                         
 -18   1   2        404.29        267.85        60.29 o                         
 -17   1   2        239.39        203.59        44.40 o                         
 -16   1   2        551.83        580.14        53.28 o                         
 -15   1   2        254.09        330.57        40.46 o                         
 -14   1   2        122.08         74.07        28.87 o                         
 -13   1   2        147.94        210.62        32.69 o                         
 -12   1   2          9.61        285.43        38.77 o                         
 -11   1   2       1076.51       1026.11        38.32 o                         
 -10   1   2        887.57        988.80        26.87 o                         
  -9   1   2       1470.94       1378.22        33.22 o                         
  -8   1   2        630.18        895.21        22.92 o                         
  -7   1   2        270.82        531.14        24.70 o                         
  -6   1   2        416.37        768.67        26.18 o                         
  -5   1   2       3051.05       3177.89        45.07 o                         
  -4   1   2       2546.93       3365.20        44.74 o                         
  -3   1   2      63296.70      62995.93      1354.40 o                         
  -2   1   2      14406.14      12459.76       141.03 o                         
  -1   1   2       1266.50        813.14        28.35 o                         
   2   1   2       4954.39       7788.81       122.26 o                         
   3   1   2        148.31        106.79         8.82 o                         
   4   1   2      59635.20      56978.41      1825.10 o                         
   5   1   2      10059.23       9052.38       184.17 o                         
   6   1   2      31469.09      31134.04       644.47 o                         
   7   1   2      11410.15      11965.83       149.16 o                         
   8   1   2       1561.44       2275.06        39.15 o                         
   9   1   2          0.82        248.30        41.45 o                         
  10   1   2        596.24        504.25        20.67 o                         
  11   1   2       1915.36       1981.89        41.60 o                         
  12   1   2       6517.79       6319.67       106.09 o                         
  13   1   2       3500.25       3398.45        95.67 o                         
  14   1   2        362.66        333.75        45.33 o                         
  15   1   2       1223.07       1331.16        66.33 o                         
  16   1   2        738.55        886.49        57.78 o                         
  17   1   2         70.15         40.31        41.89 o                         
  18   1   2          1.87         11.49        44.14 o                         
 -17   2   2          4.41         81.13        43.80 o                         
 -16   2   2          8.13         51.17        38.41 o                         
 -15   2   2         85.00        199.29        40.52 o                         
 -14   2   2        621.69        512.80        42.31 o                         
 -13   2   2         17.06         37.98        24.15 o                         
 -12   2   2       1745.24       1989.12        62.13 o                         
 -11   2   2       5245.57       4934.90        80.58 o                         
 -10   2   2         48.21         40.95        12.50 o                         
  -9   2   2        155.73        295.95        19.68 o                         
  -8   2   2       1020.72       1054.73        40.33 o                         
  -7   2   2        137.49        228.98        11.96 o                         
  -6   2   2       1262.79       1408.00        29.25 o                         
  -5   2   2       5669.68       6569.33        85.15 o                         
  -4   2   2      13278.11      11888.05       138.20 o                         
  -3   2   2      23546.84      21936.20       247.13 o                         
  -2   2   2      23729.51      22965.46       256.71 o                         
  -1   2   2       2710.56       2973.27        38.66 o                         
   0   2   2       1582.65       1477.50        75.34 o                         
   1   2   2      10893.60       9850.23       594.05 o                         
   2   2   2       4358.67       3634.15        50.32 o                         
   3   2   2       4701.52       5276.30        73.81 o                         
   4   2   2      11476.94      11319.79       161.74 o                         
   5   2   2      13982.23      13870.03       262.40 o                         
   6   2   2      13401.87      13162.84       208.11 o                         
   7   2   2        182.01        196.86        13.24 o                         
   8   2   2       8017.22       8085.67       112.00 o                         
   9   2   2       5127.78       4944.68        75.01 o                         
  10   2   2       5403.81       5158.42        74.51 o                         
  11   2   2      10467.17       9841.22       131.26 o                         
  12   2   2       3178.18       3203.86        64.90 o                         
  13   2   2        581.97        841.04        79.53 o                         
  14   2   2          8.81        160.40        54.55 o                         
  15   2   2          2.51         45.21        32.71 o                         
  16   2   2         63.54        112.72        37.74 o                         
  17   2   2        243.94        238.53        44.00 o                         
  18   2   2         55.31         35.94        43.11 o                         
  19   2   2        103.43         60.35        48.03 o                         
 -17   3   2        266.70        361.84        52.49 o                         
 -16   3   2        125.93        118.12        39.86 o                         
 -15   3   2        314.89        369.35        41.46 o                         
 -14   3   2       1308.09       1084.70        55.62 o                         
 -13   3   2        717.10        882.78        74.02 o                         
 -12   3   2       1774.33       1868.57        49.51 o                         
 -11   3   2         93.71        244.04        24.18 o                         
 -10   3   2         11.60         11.34        13.19 o                         
  -9   3   2        569.76        538.61        19.81 o                         
  -8   3   2        590.05        705.09        20.76 o                         
  -7   3   2       1406.11       1352.45        26.37 o                         
  -6   3   2       3592.19       3514.41        45.81 o                         
  -5   3   2      13504.17      13971.64       171.82 o                         
  -4   3   2      11616.06      10851.02       127.42 o                         
  -3   3   2       5689.82       6737.04       124.92 o                         
  -2   3   2       7874.67       8030.90       105.02 o                         
  -1   3   2      85545.05      91003.00      2376.50 o                         
   0   3   2     130284.96     127333.29      3290.04 o                         
   1   3   2      16727.98      21944.82       267.22 o                         
   2   3   2       8107.63      10206.39       165.02 o                         
   3   3   2       1489.74       1899.37        30.51 o                         
   4   3   2       6400.19       6091.47        75.51 o                         
   5   3   2        393.27        579.28        22.60 o                         
   6   3   2         65.95        170.97        13.72 o                         
   7   3   2         99.13        176.19        12.77 o                         
   8   3   2       1530.57       1570.55        33.41 o                         
   9   3   2       5162.23       4827.27        73.25 o                         
  10   3   2       3747.00       3428.56        57.95 o                         
  11   3   2        206.17        361.44        20.67 o                         
  12   3   2        160.52        416.78        52.04 o                         
  13   3   2        345.84        379.96        45.40 o                         
  14   3   2        358.57        437.10        59.27 o                         
  15   3   2        288.84        295.52        36.23 o                         
  16   3   2        434.63        352.23        42.51 o                         
  17   3   2       1479.66       1558.77        82.43 o                         
  18   3   2        196.91        247.11        45.48 o                         
  19   3   2          5.60          2.43        47.11 o                         
 -17   4   2        570.93        498.25        61.92 o                         
 -16   4   2        406.79        365.45        44.25 o                         
 -15   4   2        195.69        201.38        38.80 o                         
 -14   4   2          7.54         81.17        34.37 o                         
 -13   4   2        198.74        366.38        39.59 o                         
 -12   4   2          9.79        156.73        40.66 o                         
 -11   4   2       1625.98       1665.67        57.97 o                         
 -10   4   2       1642.72       1524.04        45.65 o                         
  -9   4   2        954.17        704.17        23.02 o                         
  -8   4   2        682.68        814.52        48.44 o                         
  -7   4   2        999.14        906.75        23.74 o                         
  -6   4   2        235.56        266.06        15.29 o                         
  -5   4   2        711.26       1151.75        35.53 o                         
  -4   4   2        271.90        388.51        46.51 o                         
  -3   4   2         86.71         78.17         8.45 o                         
  -2   4   2       3714.74       4107.27        73.14 o                         
  -1   4   2      18484.55      19555.51       231.01 o                         
   0   4   2      25010.59      26812.86       284.56 o                         
   1   4   2      12765.84      10998.85       129.43 o                         
   2   4   2       3320.97       2964.29        47.89 o                         
   3   4   2      25638.46      23747.49       356.78 o                         
   4   4   2      22994.75      21602.33       266.89 o                         
   5   4   2       4663.70       4316.58        60.11 o                         
   6   4   2       7543.15       7736.41       109.68 o                         
   7   4   2       2183.88       2518.20        84.96 o                         
   8   4   2      10011.60       9385.55       126.73 o                         
   9   4   2       2928.46       2579.88        84.71 o                         
  10   4   2        843.98        792.32        29.29 o                         
  11   4   2        763.04        810.67        44.16 o                         
  12   4   2       5935.58       5442.97       135.83 o                         
  13   4   2       2584.69       2482.33        63.39 o                         
  14   4   2       1798.53       1872.67       123.19 o                         
  15   4   2       1872.32       1970.59        73.58 o                         
  16   4   2       1745.49       1877.28        87.20 o                         
  17   4   2        902.90        981.17        63.46 o                         
  18   4   2        228.32        259.34        46.14 o                         
  19   4   2          3.09         26.68        46.22 o                         
 -16   5   2        162.94        124.20        53.13 o                         
 -15   5   2          0.55          3.68        35.17 o                         
 -14   5   2        334.59        476.95        41.39 o                         
 -13   5   2       1568.39       1480.13       119.95 o                         
 -12   5   2        354.76        392.75        25.41 o                         
 -11   5   2       1985.93       1961.02        81.68 o                         
 -10   5   2        420.63        498.76        45.33 o                         
  -9   5   2         54.55         40.21        14.03 o                         
  -8   5   2         36.28         31.62        13.22 o                         
  -7   5   2        257.01        300.02        17.12 o                         
  -6   5   2       2949.29       3114.26        42.61 o                         
  -5   5   2      10233.74      10407.86       118.81 o                         
  -4   5   2        873.93       1024.41        28.39 o                         
  -3   5   2         84.88        119.04        11.08 o                         
  -2   5   2      17815.69      16876.66       202.85 o                         
  -1   5   2      19360.81      19003.71       224.98 o                         
   0   5   2       4068.00       3911.52        46.10 o                         
   1   5   2       7211.81       7511.76        90.71 o                         
   2   5   2      37933.40      35804.91       461.85 o                         
   3   5   2         61.48        104.01         8.08 o                         
   4   5   2      20057.45      20729.02       290.79 o                         
   5   5   2      19815.85      19261.73       264.24 o                         
   6   5   2       8985.25      10177.81       201.57 o                         
   7   5   2        257.98       1267.68       126.70 o                         
   8   5   2          6.03        355.18        44.08 o                         
   9   5   2        626.65        906.12        29.94 o                         
  10   5   2       5633.25       5093.13        83.69 o                         
  11   5   2       1991.96       1803.99        44.73 o                         
  12   5   2       3843.43       3784.27        78.83 o                         
  13   5   2       3551.57       3672.98        90.40 o                         
  14   5   2         86.15        192.18        74.80 o                         
  15   5   2        577.69        489.37        38.93 o                         
  16   5   2        311.89        576.86       102.64 o                         
  17   5   2         16.33        145.49        46.45 o                         
  18   5   2        251.32        350.30        46.24 o                         
  19   5   2        276.26        203.29        48.34 o                         
 -16   6   2         25.94         60.94        52.52 o                         
 -15   6   2         61.10        121.02        49.87 o                         
 -14   6   2       1078.12       1073.32        59.71 o                         
 -13   6   2       1266.79       1161.96        79.92 o                         
 -12   6   2        690.02        652.50        49.58 o                         
 -11   6   2       1837.94       1633.79        59.62 o                         
 -10   6   2        170.98        275.95        35.42 o                         
  -9   6   2          9.11         -8.83        22.08 o                         
  -8   6   2         10.72        103.67        13.16 o                         
  -7   6   2       3334.67       3362.49        49.54 o                         
  -6   6   2       9272.01       9162.08       113.09 o                         
  -5   6   2       9015.56       9770.33       113.04 o                         
  -4   6   2        882.70        795.21        22.84 o                         
  -3   6   2       4059.51       4140.85        58.67 o                         
  -2   6   2      13020.72      14256.24       184.14 o                         
  -1   6   2        653.52        468.81        16.67 o                         
   0   6   2      14777.17      14576.95       165.48 o                         
   1   6   2      23076.20      22605.96       279.17 o                         
   2   6   2      14738.13      14450.60       200.82 o                         
   3   6   2        848.72       1185.77        25.59 o                         
   4   6   2       6111.95       6272.27        86.26 o                         
   5   6   2         82.02        621.10       153.74 o                         
   6   6   2         11.99        221.75        27.89 o                         
   7   6   2      12695.56      13759.17       177.03 o                         
   8   6   2       4331.08       4710.02        64.34 o                         
   9   6   2       7462.35       7078.15       107.11 o                         
  10   6   2       2466.52       2532.54        60.08 o                         
  11   6   2        973.10       1922.08        95.15 o                         
  12   6   2          9.58        182.18        27.78 o                         
  13   6   2        745.19        897.81        90.65 o                         
  14   6   2       1261.46       1411.80        67.29 o                         
  15   6   2       1152.85       1077.77        60.90 o                         
  16   6   2        323.09        384.47        55.37 o                         
  17   6   2        617.62        554.74        45.98 o                         
  18   6   2        394.17        312.88        47.25 o                         
  19   6   2         83.68        -13.80        44.66 o                         
 -15   7   2        101.91         80.41        38.55 o                         
 -14   7   2        355.38        311.91        62.48 o                         
 -13   7   2        217.69        291.42       141.35 o                         
 -12   7   2          0.39        -10.94        36.25 o                         
 -11   7   2          1.85         50.56        42.59 o                         
 -10   7   2       1863.32       1936.12        67.63 o                         
  -9   7   2       1583.49       1616.05        42.55 o                         
  -8   7   2       2011.57       1951.27        45.11 o                         
  -7   7   2       1204.34       1294.81        28.08 o                         
  -6   7   2       4767.88       4870.95        65.92 o                         
  -5   7   2        451.85        784.87        38.84 o                         
  -4   7   2       1707.17       1978.10        38.36 o                         
  -3   7   2       5028.12       5580.02        80.83 o                         
  -2   7   2      36086.40      36543.80       484.10 o                         
  -1   7   2      19719.55      20577.49       233.71 o                         
   0   7   2       7945.54       7305.52        87.13 o                         
   1   7   2       6412.67       5757.68        99.65 o                         
   2   7   2        373.30        393.90        14.16 o                         
   3   7   2      16798.10      19004.38       286.21 o                         
   4   7   2       8143.67       9161.56       141.45 o                         
   5   7   2        974.29       1282.05        45.89 o                         
   6   7   2       1331.17       1191.79        25.18 o                         
   7   7   2      19057.65      18757.01       236.89 o                         
   8   7   2       7926.56       7929.72       107.73 o                         
   9   7   2       3162.94       2998.12        45.93 o                         
  10   7   2       1721.19       1504.13        38.37 o                         
  11   7   2        227.85        333.78        27.69 o                         
  12   7   2       1489.07       1342.14        46.13 o                         
  13   7   2        663.00        904.26        82.56 o                         
  14   7   2        114.34        104.22        34.52 o                         
  15   7   2         15.52         26.91        35.62 o                         
  16   7   2         32.75         16.26        34.29 o                         
  17   7   2        634.26        552.19        46.16 o                         
  18   7   2         90.10        112.76        43.58 o                         
  19   7   2         31.31         97.50        45.84 o                         
 -15   8   2         12.45        -18.56        44.72 o                         
 -14   8   2          9.67         34.18        69.26 o                         
 -13   8   2        666.82        692.60        57.14 o                         
 -12   8   2         97.69        210.57       125.63 o                         
 -11   8   2        978.46        889.19        66.10 o                         
 -10   8   2       1580.95       1446.87        44.85 o                         
  -9   8   2       1992.42       1987.41        80.35 o                         
  -8   8   2        453.85        427.69        38.35 o                         
  -7   8   2         29.86         48.13        32.26 o                         
  -6   8   2       1179.48       1301.71        63.30 o                         
  -5   8   2       6627.40       7151.25       121.14 o                         
  -4   8   2       5261.11       4785.54        73.30 o                         
  -3   8   2       1356.51       1262.53        30.13 o                         
  -2   8   2      11555.70      11759.99       146.74 o                         
  -1   8   2      16139.11      16785.46       193.02 o                         
   0   8   2      13387.50      12066.17       158.36 o                         
   1   8   2        450.58        580.68        18.82 o                         
   2   8   2       1717.91       2541.22       104.95 o                         
   3   8   2        883.45       1241.14        43.66 o                         
   4   8   2      11269.00      11008.02       388.94 o                         
   5   8   2      17562.00      17860.94       210.00 o                         
   6   8   2      13212.76      12554.21       169.59 o                         
   7   8   2       5412.83       5686.15        89.76 o                         
   8   8   2       4256.81       4289.40        68.45 o                         
   9   8   2       1513.15       1284.40        35.26 o                         
  10   8   2        254.96        277.19        17.82 o                         
  11   8   2       1016.97       1111.84        36.50 o                         
  12   8   2        321.36        307.00        25.45 o                         
  13   8   2       1074.93        983.56        50.96 o                         
  14   8   2       2506.99       2185.64       160.56 o                         
  15   8   2        972.36        725.54        50.05 o                         
  16   8   2        502.24        465.30        48.07 o                         
  17   8   2        968.75       1089.98        62.00 o                         
  18   8   2          3.81         61.45        43.92 o                         
  19   8   2        152.26        125.95        47.15 o                         
 -14   9   2        242.76        252.31        44.50 o                         
 -13   9   2        626.09        630.25        57.79 o                         
 -12   9   2        534.15        485.82       239.13 o                         
 -11   9   2        158.90        196.04        51.07 o                         
 -10   9   2         26.14        113.37        39.75 o                         
  -9   9   2        399.37        423.14        55.95 o                         
  -8   9   2          3.92        110.05        41.68 o                         
  -7   9   2       1744.73       1882.13        64.45 o                         
  -6   9   2      12954.65      12841.23       177.77 o                         
  -5   9   2       6654.77       6724.73       100.01 o                         
  -4   9   2       2505.45       2563.99        47.93 o                         
  -3   9   2       1147.05       1068.10        29.49 o                         
  -2   9   2       2025.24       2027.22        32.40 o                         
  -1   9   2       1184.13       1254.12        24.08 o                         
   0   9   2        215.45        219.51        19.62 o                         
   1   9   2      11671.19      12699.29       154.72 o                         
   2   9   2      14246.25      15495.91       194.10 o                         
   3   9   2      16960.83      16603.42       196.52 o                         
   4   9   2      22432.13      22881.54       319.47 o                         
   5   9   2       4267.72       4129.46        64.98 o                         
   6   9   2       1108.06       1231.24        37.25 o                         
   7   9   2        950.30       1492.94        34.11 o                         
   8   9   2       2053.64       2542.29        52.99 o                         
   9   9   2       1590.29       1772.40        34.05 o                         
  10   9   2       2741.12       2640.76        46.72 o                         
  11   9   2       3842.75       3522.69        62.22 o                         
  12   9   2        628.73        911.29        35.87 o                         
  13   9   2       1845.10       1849.17        70.30 o                         
  14   9   2        891.59        998.37        85.51 o                         
  15   9   2        285.78        293.11        43.56 o                         
  16   9   2        716.38        680.76        53.38 o                         
  17   9   2         50.21        147.10        43.71 o                         
  18   9   2         82.84         53.16        42.01 o                         
  19   9   2         35.57         66.35        46.69 o                         
 -14  10   2        139.68        147.69        46.10 o                         
 -13  10   2       1163.95       1412.22        94.27 o                         
 -12  10   2         25.21         22.07        44.02 o                         
 -11  10   2         18.50         27.80        51.86 o                         
 -10  10   2        698.32        837.77       149.11 o                         
  -9  10   2       1928.47       1905.26        84.79 o                         
  -8  10   2       1159.02       1329.67        82.62 o                         
  -7  10   2        551.38        643.98        57.52 o                         
  -6  10   2       1283.36       1492.53        48.51 o                         
  -5  10   2        105.16        134.22        20.46 o                         
  -4  10   2       1217.08       1148.56        43.39 o                         
  -3  10   2       1034.28       1121.70        31.43 o                         
  -2  10   2       4701.77       4333.15        58.49 o                         
  -1  10   2       5105.24       5253.03        68.08 o                         
   0  10   2       3099.98       2974.60        44.86 o                         
   1  10   2       7006.81       7901.50       106.87 o                         
   2  10   2       4833.59       4461.69        62.59 o                         
   3  10   2       4430.94       4240.24        57.13 o                         
   4  10   2        207.48        197.44        13.64 o                         
   5  10   2       1924.79       1896.85        36.94 o                         
   6  10   2        510.72        664.12        22.63 o                         
   7  10   2       9528.71       9829.35       121.08 o                         
   8  10   2       4977.52       4724.91        69.15 o                         
   9  10   2       1834.91       1793.20        34.70 o                         
  10  10   2         16.10         94.40        15.56 o                         
  11  10   2          5.42        169.64        17.96 o                         
  12  10   2       1044.60       1280.92        50.18 o                         
  13  10   2        990.13        963.78        71.30 o                         
  14  10   2        379.44        376.86        42.26 o                         
  15  10   2       1656.68       1822.13        84.88 o                         
  16  10   2        703.05        821.31        56.80 o                         
  17  10   2        194.66        232.30        53.32 o                         
  18  10   2         35.88         17.86        41.71 o                         
  19  10   2         63.58        239.24        50.33 o                         
 -13  11   2         52.23         -6.29        41.57 o                         
 -12  11   2        294.61        190.13        49.64 o                         
 -11  11   2        231.25        265.99        47.86 o                         
 -10  11   2       1105.56       1138.62       118.02 o                         
  -9  11   2       3360.44       3474.44       109.94 o                         
  -8  11   2        637.15        727.81       100.24 o                         
  -7  11   2         12.82         73.55        31.71 o                         
  -6  11   2        345.81        339.89        54.77 o                         
  -5  11   2         47.02         63.84        22.81 o                         
  -4  11   2       2300.49       2522.28        61.30 o                         
  -3  11   2       3140.05       3241.56        57.30 o                         
  -2  11   2       7529.97       7232.58        97.50 o                         
  -1  11   2       2135.38       2084.61        34.47 o                         
   0  11   2       5275.52       5369.53        73.53 o                         
   1  11   2        886.39        900.94        23.74 o                         
   2  11   2        371.91        354.46        16.84 o                         
   3  11   2       2985.39       3030.22        45.10 o                         
   4  11   2       2728.54       2935.93        46.62 o                         
   5  11   2       2955.71       2795.40        48.55 o                         
   6  11   2        288.25        270.63        15.28 o                         
   7  11   2       7728.18       7368.77       110.25 o                         
   8  11   2       3611.95       3770.59        56.71 o                         
   9  11   2        103.46        130.35        14.21 o                         
  10  11   2         94.94        382.20        59.66 o                         
  11  11   2        319.60        302.35        19.18 o                         
  12  11   2        704.31        783.55        33.93 o                         
  13  11   2        819.63        791.10        34.43 o                         
  14  11   2       1365.01       1273.44        68.59 o                         
  15  11   2        809.73        876.22        68.70 o                         
  16  11   2         13.80        170.28        45.95 o                         
  17  11   2        155.78         54.36        54.95 o                         
  18  11   2        100.76        125.54        44.40 o                         
  19  11   2        346.12        475.01        53.48 o                         
 -12  12   2        828.60        762.40        62.77 o                         
 -11  12   2       1229.24       1317.60        86.06 o                         
 -10  12   2       1307.52       1286.30        97.02 o                         
  -9  12   2        537.26        557.47        49.63 o                         
  -8  12   2         79.92        138.43        42.21 o                         
  -7  12   2        938.53        900.16        62.71 o                         
  -6  12   2        329.37        329.55        80.28 o                         
  -5  12   2        592.12        665.07        79.89 o                         
  -4  12   2       2187.88       1944.77        52.69 o                         
  -3  12   2      10391.28       9637.78       158.90 o                         
  -2  12   2      13454.82      13282.10       159.73 o                         
  -1  12   2         26.38         27.20        13.60 o                         
   0  12   2        533.82        470.10        20.11 o                         
   1  12   2       1302.78       1129.98        28.64 o                         
   2  12   2       1588.74       1801.66        34.01 o                         
   3  12   2      13980.97      13987.74       169.99 o                         
   4  12   2       7453.60       7551.33       105.11 o                         
   5  12   2         28.90         57.11        12.73 o                         
   6  12   2         32.16         25.28        13.57 o                         
   7  12   2       5398.97       5668.94        88.48 o                         
   8  12   2          5.04         61.24        14.95 o                         
   9  12   2         23.69        184.56        24.21 o                         
  10  12   2         59.85        157.49        17.64 o                         
  11  12   2       1412.61       1375.66        38.23 o                         
  12  12   2       1282.26       1195.48        38.03 o                         
  13  12   2         33.19         67.71        20.13 o                         
  14  12   2        732.44        717.60        51.03 o                         
  15  12   2        109.07        206.97        43.46 o                         
  16  12   2        245.03        297.28        47.92 o                         
  17  12   2         33.56         96.17        70.53 o                         
  18  12   2        133.27        189.73        47.96 o                         
  19  12   2        125.23        171.36        48.63 o                         
 -11  13   2         46.80         26.18        47.74 o                         
 -10  13   2          0.29         48.47        44.56 o                         
  -9  13   2         80.45        168.37        48.95 o                         
  -8  13   2       1745.07       1736.14       105.26 o                         
  -7  13   2       2099.56       2246.54        93.65 o                         
  -6  13   2        515.35        409.66        72.26 o                         
  -5  13   2       1294.20       1278.22        94.88 o                         
  -4  13   2       1369.26       1257.98        59.64 o                         
  -3  13   2       1370.08       1249.18        54.97 o                         
  -2  13   2         90.58         94.89        36.71 o                         
  -1  13   2       1682.51       1616.92        37.54 o                         
   0  13   2        799.25        597.82        25.24 o                         
   1  13   2       2351.35       2279.59        40.98 o                         
   2  13   2       2461.19       2603.97        43.87 o                         
   3  13   2       5372.72       5677.06        77.11 o                         
   4  13   2       4547.55       4704.71        64.04 o                         
   5  13   2       5850.30       5991.41        87.07 o                         
   6  13   2       9454.03       8845.31       131.19 o                         
   7  13   2       1034.76        989.50        32.69 o                         
   8  13   2       4298.57       4320.63        72.41 o                         
   9  13   2       5860.52       6145.73       114.08 o                         
  10  13   2       1732.37       1636.77        38.48 o                         
  11  13   2       2890.90       2912.13        57.16 o                         
  12  13   2       2265.35       2256.05        51.36 o                         
  13  13   2         16.61         -5.56        20.64 o                         
  14  13   2         19.57         43.56        40.75 o                         
  15  13   2        467.93        563.89        51.01 o                         
  16  13   2        624.17        657.30        55.59 o                         
  17  13   2         55.37         32.32        57.90 o                         
  18  13   2        267.04        298.48        54.67 o                         
 -10  14   2        596.76        667.48        49.61 o                         
  -9  14   2        428.92        342.56        49.10 o                         
  -8  14   2       1504.89       1584.33        87.25 o                         
  -7  14   2        874.11        976.35        74.87 o                         
  -6  14   2        137.15        118.91        45.42 o                         
  -5  14   2          7.80         -3.97        32.88 o                         
  -4  14   2        214.39        177.24        34.19 o                         
  -3  14   2       1235.71       1103.57        91.01 o                         
  -2  14   2       3514.18       3410.60        75.17 o                         
  -1  14   2       3752.83       3660.28        73.07 o                         
   0  14   2       3925.24       3774.16        66.26 o                         
   1  14   2       4067.49       4377.64        75.53 o                         
   2  14   2        710.20        913.45        31.17 o                         
   3  14   2       2782.48       2720.87        48.80 o                         
   4  14   2        252.79        268.27        15.09 o                         
   5  14   2        897.33       1039.88        30.18 o                         
   6  14   2       1453.09       1462.94        37.04 o                         
   7  14   2       2622.82       2678.45        53.17 o                         
   8  14   2       5801.08       5541.66       117.26 o                         
   9  14   2       3287.99       3537.39        83.66 o                         
  10  14   2          2.23        189.39        23.18 o                         
  11  14   2         32.27        143.60        23.26 o                         
  12  14   2       1569.43       1731.25        46.85 o                         
  13  14   2       1452.76       1432.99        78.30 o                         
  14  14   2       1156.39       1151.79       100.74 o                         
  15  14   2       2578.32       2633.97        79.89 o                         
  16  14   2        904.08        994.04       105.37 o                         
  17  14   2          9.45        -15.53        59.34 o                         
  18  14   2          4.87         30.04        51.60 o                         
 -10  15   2       1186.14       1065.42        64.67 o                         
  -9  15   2       1408.19       1623.24        81.02 o                         
  -8  15   2        177.46        108.61        44.61 o                         
  -7  15   2          4.25         80.04        45.44 o                         
  -6  15   2        309.94        359.87        46.22 o                         
  -5  15   2        813.41        813.29        55.92 o                         
  -4  15   2       4148.92       4340.70       123.33 o                         
  -3  15   2       6441.64       6508.18       163.85 o                         
  -2  15   2       5086.87       5281.81       132.79 o                         
  -1  15   2       1396.90       1360.20        47.22 o                         
   0  15   2        296.62        349.75        42.07 o                         
   1  15   2         16.22         -4.23        33.02 o                         
   2  15   2       1512.25       1500.21        41.37 o                         
   3  15   2       2069.06       1966.86        56.51 o                         
   4  15   2        100.97         94.17        21.40 o                         
   5  15   2        171.02        209.95        20.64 o                         
   6  15   2         69.74         46.14        20.11 o                         
   7  15   2        756.59        710.97        45.10 o                         
   8  15   2        114.78        165.57        25.17 o                         
   9  15   2        436.69        408.00        29.05 o                         
  10  15   2       2233.33       2210.86        64.88 o                         
  11  15   2        625.94        603.61        33.43 o                         
  12  15   2       1502.12       1493.14        67.06 o                         
  13  15   2        504.64        548.57        33.86 o                         
  14  15   2         18.17         66.78        39.39 o                         
  15  15   2        184.81        276.04        35.37 o                         
  16  15   2          0.57        -18.56        45.51 o                         
  17  15   2        611.23        647.38       127.95 o                         
  -9  16   2          1.80         47.82        47.71 o                         
  -8  16   2        120.39        140.66        41.39 o                         
  -7  16   2        947.74       1152.13        70.97 o                         
  -6  16   2        643.88        584.13        61.36 o                         
  -5  16   2       1333.00       1358.72        77.96 o                         
  -4  16   2       2143.41       2213.95        88.34 o                         
  -3  16   2       1291.57       1273.95        84.46 o                         
  -2  16   2         16.36         68.54        34.65 o                         
  -1  16   2        653.53        643.28        35.96 o                         
   0  16   2        490.81        647.73        53.48 o                         
   1  16   2       4877.37       4869.14       101.22 o                         
   2  16   2       5128.99       5456.30       111.70 o                         
   3  16   2       2403.74       2404.15        55.71 o                         
   4  16   2       3191.22       3593.48        75.54 o                         
   5  16   2         61.01         67.28        20.14 o                         
   6  16   2         27.65         19.40        21.22 o                         
   7  16   2        198.10        261.28        29.51 o                         
   8  16   2         23.36         21.86        23.43 o                         
   9  16   2        616.48        613.63        42.30 o                         
  10  16   2       1002.34       1089.22        59.65 o                         
  11  16   2        637.47        556.60        37.76 o                         
  12  16   2        518.13        540.39        49.49 o                         
  13  16   2         28.10         73.90        34.71 o                         
  14  16   2        180.75        216.17        39.77 o                         
  15  16   2          2.79         21.70        31.82 o                         
  16  16   2         88.39         40.89        47.09 o                         
  17  16   2         72.49        130.09       121.06 o                         
  -7  17   2        634.74        681.54        50.32 o                         
  -6  17   2        345.51        299.20        42.81 o                         
  -5  17   2         91.31         48.06        37.45 o                         
  -4  17   2         30.77         35.89        33.85 o                         
  -3  17   2        433.09        414.01        38.15 o                         
  -2  17   2       1350.79       1336.92        64.63 o                         
  -1  17   2       2789.20       2672.09        99.24 o                         
   0  17   2       1087.33       1151.90        46.78 o                         
   1  17   2       4098.75       4301.42        89.36 o                         
   2  17   2       2627.54       2802.23       100.18 o                         
   3  17   2        390.82        488.39        29.40 o                         
   4  17   2        310.16        313.33        34.05 o                         
   5  17   2        469.92        493.36        29.67 o                         
   6  17   2       2947.27       3082.64        89.32 o                         
   7  17   2       3176.61       3169.64       118.40 o                         
   8  17   2       3202.07       3276.26        83.01 o                         
   9  17   2       1967.09       2212.05        67.17 o                         
  10  17   2        163.99        168.02        33.53 o                         
  11  17   2        113.63         92.53        29.04 o                         
  12  17   2        184.70        191.99        57.13 o                         
  13  17   2         49.62         19.35        42.00 o                         
  14  17   2        548.38        514.06       103.88 o                         
  15  17   2         74.60         86.44        39.14 o                         
  16  17   2        863.64        758.65        76.70 o                         
  -6  18   2        352.26        328.73        45.89 o                         
  -5  18   2        701.92        653.70        49.17 o                         
  -4  18   2       1355.66       1410.99        73.03 o                         
  -3  18   2       1370.84       1491.78        82.54 o                         
  -2  18   2       1745.16       1853.88        90.15 o                         
  -1  18   2        451.74        506.76        39.50 o                         
   0  18   2         77.44         51.27        30.42 o                         
   1  18   2        406.64        346.06        53.78 o                         
   2  18   2         13.58        -35.22        38.35 o                         
   3  18   2        174.01        109.13        24.20 o                         
   4  18   2       1013.47        911.62        42.16 o                         
   5  18   2       3106.79       2977.12        78.69 o                         
   6  18   2       1654.13       1728.73        67.71 o                         
   7  18   2        749.93        800.99        49.41 o                         
   8  18   2        204.34        334.46        30.81 o                         
   9  18   2         48.85         71.17        27.39 o                         
  10  18   2        195.73        183.17        35.25 o                         
  11  18   2        599.95        601.00        43.87 o                         
  12  18   2        635.43        526.45        47.89 o                         
  13  18   2       1907.81       1886.70        88.00 o                         
  14  18   2       1021.07       1098.58        95.19 o                         
  15  18   2        139.23        159.48        68.26 o                         
  16  18   2         38.74        -17.50        61.91 o                         
  -5  19   2       1325.96       1188.15        69.30 o                         
  -4  19   2        784.25        782.91        91.01 o                         
  -3  19   2        763.33        810.69        53.97 o                         
  -2  19   2        382.61        355.18        40.96 o                         
  -1  19   2         43.29         40.68        38.76 o                         
   0  19   2         38.73         -4.67        32.03 o                         
   1  19   2        208.94        163.69        38.06 o                         
   2  19   2       1656.84       1742.24       126.85 o                         
   3  19   2        811.81        898.42        54.81 o                         
   4  19   2        364.19        453.55        40.83 o                         
   5  19   2       1262.50       1255.01        79.65 o                         
   6  19   2         18.67         16.97        40.72 o                         
   7  19   2        452.20        380.48        54.03 o                         
   8  19   2        239.99        211.53        35.65 o                         
   9  19   2        565.12        527.83        42.20 o                         
  10  19   2        825.60        770.90        52.59 o                         
  11  19   2        405.57        512.72        92.66 o                         
  12  19   2        129.93         91.77        45.22 o                         
  13  19   2        155.92        171.02        45.75 o                         
  14  19   2         57.44        139.99        47.13 o                         
  15  19   2         25.12         34.63        46.59 o                         
  -3  20   2         23.42        -23.78        53.03 o                         
  -2  20   2         39.81         60.69        38.88 o                         
  -1  20   2        242.11        197.27        41.04 o                         
   0  20   2        236.78        206.64        52.37 o                         
   1  20   2       1787.11       1803.54        83.98 o                         
   2  20   2       4355.54       4833.95       137.69 o                         
   3  20   2        963.99       1011.77        70.32 o                         
   4  20   2         19.48         77.03        39.13 o                         
   5  20   2         66.64         99.97        40.09 o                         
   6  20   2        580.38        622.47        61.35 o                         
   7  20   2       1120.48       1201.08        78.14 o                         
   8  20   2        470.43        411.25        41.72 o                         
   9  20   2        316.59        381.88        41.21 o                         
  10  20   2        490.57        585.23        72.81 o                         
  11  20   2         96.61        114.63        39.35 o                         
  12  20   2         33.40        -26.77        40.87 o                         
  13  20   2         50.67        114.61        39.01 o                         
  14  20   2         85.35         76.01        39.58 o                         
  -1  21   2        474.07        538.02        53.05 o                         
   0  21   2        814.50        969.34        79.94 o                         
   1  21   2        796.44        876.47        71.89 o                         
   2  21   2       1141.31       1297.13        82.60 o                         
   3  21   2         41.72        112.45        42.21 o                         
   4  21   2        267.37        217.08        42.42 o                         
   5  21   2        987.54       1103.65       105.93 o                         
   6  21   2       1327.03       1468.38        89.88 o                         
   7  21   2        624.67        685.66        73.39 o                         
   8  21   2        312.68        369.19        42.75 o                         
   9  21   2         10.20         16.29        36.62 o                         
  10  21   2         54.61         74.48        38.18 o                         
  11  21   2          2.59         75.40        37.20 o                         
  12  21   2         39.33         33.79        37.38 o                         
   1  22   2          3.98        -16.06        46.76 o                         
   2  22   2         89.11        -29.99        43.86 o                         
   3  22   2        241.80        222.10        46.75 o                         
   4  22   2         48.84         78.21        42.03 o                         
   5  22   2        268.45        283.28        52.25 o                         
   6  22   2        165.97        203.07        47.69 o                         
   7  22   2          8.82         68.15        42.76 o                         
   8  22   2         81.91        105.90        39.71 o                         
   9  22   2        267.05        269.09       125.97 o                         
  10  22   2        506.60        630.43        92.68 o                         
  -8 -22   3       1901.83       2175.88       147.36 o                         
  -7 -22   3       1471.35       1546.95       125.73 o                         
  -6 -22   3        247.73        174.77        87.11 o                         
  -5 -22   3        441.64        222.30        90.41 o                         
  -4 -22   3        476.16        356.84        71.14 o                         
  -3 -22   3          0.65        -25.03        58.82 o                         
 -11 -21   3        287.78        301.63        64.26 o                         
 -10 -21   3        933.54       1036.47        92.59 o                         
  -9 -21   3        937.35        976.78        78.59 o                         
  -8 -21   3        986.35       1034.61        97.30 o                         
  -7 -21   3         51.71        -27.82        53.25 o                         
  -6 -21   3         10.33         30.70        76.16 o                         
  -5 -21   3         61.91        162.51        59.70 o                         
  -4 -21   3        275.84        309.38        39.19 o                         
  -3 -21   3        849.04        856.42        57.71 o                         
  -2 -21   3       1418.05       1433.97        77.30 o                         
  -1 -21   3       1413.00       1325.99        78.89 o                         
   0 -21   3        307.62        279.33        46.68 o                         
 -13 -20   3        206.63        143.54        50.80 o                         
 -12 -20   3        139.57        172.71       133.83 o                         
 -11 -20   3        631.71        647.15        70.67 o                         
 -10 -20   3        582.14        445.20        64.42 o                         
  -9 -20   3         43.61         44.09        52.35 o                         
  -8 -20   3          0.60         -3.59        34.37 o                         
  -7 -20   3        502.42        482.28        33.60 o                         
  -6 -20   3        787.66        903.85        53.81 o                         
  -5 -20   3        469.08        499.81        44.92 o                         
  -4 -20   3        988.35       1164.75        64.41 o                         
  -3 -20   3       1262.59       1288.28        60.34 o                         
  -2 -20   3        705.67        718.68        44.59 o                         
  -1 -20   3        472.62        487.61        42.06 o                         
   0 -20   3         92.71         91.71        40.71 o                         
   1 -20   3         96.61         92.30        42.45 o                         
   2 -20   3        101.05         63.18        44.27 o                         
   3 -20   3        723.93        727.09        58.65 o                         
 -14 -19   3       1019.75        828.95        83.62 o                         
 -13 -19   3       1034.57        971.98        82.69 o                         
 -12 -19   3        287.98        331.35        92.31 o                         
 -11 -19   3         62.56         89.63        32.43 o                         
 -10 -19   3        452.50        551.15        46.28 o                         
  -9 -19   3         67.32        121.60        30.08 o                         
  -8 -19   3        110.85        124.19        27.89 o                         
  -7 -19   3        780.65        776.71        50.47 o                         
  -6 -19   3       1480.92       1511.62        65.21 o                         
  -5 -19   3       1050.21        992.10        56.47 o                         
  -4 -19   3       2744.31       2920.37       102.59 o                         
  -3 -19   3        986.90        949.42        56.83 o                         
  -2 -19   3         12.47         32.16        28.23 o                         
  -1 -19   3        175.63        277.21        32.64 o                         
   0 -19   3        294.02        250.86        31.59 o                         
   1 -19   3        983.77       1086.12        91.55 o                         
   2 -19   3       2456.52       2669.08       100.59 o                         
   3 -19   3        863.93        911.75        57.10 o                         
   4 -19   3        574.86        474.59        46.97 o                         
 -15 -18   3        424.95        363.38        52.92 o                         
 -14 -18   3        446.30        483.03        93.50 o                         
 -13 -18   3        128.81         84.21        45.78 o                         
 -12 -18   3         63.13        103.32        31.08 o                         
 -11 -18   3        282.80        276.42        35.14 o                         
 -10 -18   3       1617.73       1614.11       106.02 o                         
  -9 -18   3       3805.87       3809.52        96.05 o                         
  -8 -18   3       2299.17       2329.35       104.23 o                         
  -7 -18   3        999.48        984.17        50.62 o                         
  -6 -18   3        197.15        178.48        24.73 o                         
  -5 -18   3          5.66        -18.59        20.62 o                         
  -4 -18   3        145.71        140.07        23.66 o                         
  -3 -18   3         13.09        -38.71        38.71 o                         
  -2 -18   3       2626.42       2539.00        76.89 o                         
  -1 -18   3       5553.04       5968.27       132.17 o                         
   0 -18   3       2216.73       2103.69        74.75 o                         
   1 -18   3        470.82        475.61        33.89 o                         
   2 -18   3        643.17        663.51        45.56 o                         
   3 -18   3          2.42          2.64        34.65 o                         
   4 -18   3         42.00         70.85        37.50 o                         
   5 -18   3        231.07        209.60        41.82 o                         
   6 -18   3        770.88        814.77        63.81 o                         
 -16 -17   3         71.50         -1.29        64.13 o                         
 -15 -17   3         11.51         75.95        45.31 o                         
 -14 -17   3        153.09        111.35        44.60 o                         
 -13 -17   3       1401.85       1625.96        85.34 o                         
 -12 -17   3       1224.39       1307.31        78.56 o                         
 -11 -17   3        353.27        323.63        35.04 o                         
 -10 -17   3       1032.08        973.05        49.45 o                         
  -9 -17   3       1678.86       1763.05        52.37 o                         
  -8 -17   3         58.25         65.88        21.14 o                         
  -7 -17   3        162.50        182.43        22.37 o                         
  -6 -17   3        632.07        760.71        36.85 o                         
  -5 -17   3        937.29       1004.29        39.62 o                         
  -4 -17   3        743.63        765.88        36.95 o                         
  -3 -17   3       1643.11       1577.66        44.48 o                         
  -2 -17   3       4217.08       4409.08        82.33 o                         
  -1 -17   3       1508.45       1286.01        75.36 o                         
   0 -17   3        147.53        133.53        46.68 o                         
   1 -17   3         37.28         23.81        23.59 o                         
   2 -17   3        803.23        972.98        45.80 o                         
   3 -17   3        263.76        292.99        26.50 o                         
   4 -17   3        115.57        142.16        34.80 o                         
   5 -17   3        498.36        546.51        44.18 o                         
   6 -17   3        732.85        779.10        53.55 o                         
   7 -17   3          6.82         68.54        40.49 o                         
 -16 -16   3        108.51        139.26        48.24 o                         
 -15 -16   3        301.11        142.11        44.60 o                         
 -14 -16   3        913.08        868.61        64.38 o                         
 -13 -16   3        406.47        323.04        42.65 o                         
 -12 -16   3        215.98        253.05        54.18 o                         
 -11 -16   3         87.46         80.32        29.62 o                         
 -10 -16   3          3.00        -14.46        30.05 o                         
  -9 -16   3        261.64        254.71        22.55 o                         
  -8 -16   3         18.53         39.02        18.86 o                         
  -7 -16   3        660.44        657.74        29.82 o                         
  -6 -16   3       1311.15       1413.16        44.57 o                         
  -5 -16   3       2249.62       2246.45        53.77 o                         
  -4 -16   3       1938.04       2017.10        46.50 o                         
  -3 -16   3       1060.91       1043.19        39.25 o                         
  -2 -16   3       1105.46        864.93        35.72 o                         
  -1 -16   3         84.06         29.07        20.70 o                         
   0 -16   3        825.25        768.34        36.03 o                         
   1 -16   3        279.36        290.94        22.90 o                         
   2 -16   3       2055.91       2041.49        51.65 o                         
   3 -16   3        795.71        723.37        39.45 o                         
   4 -16   3        140.06        149.49        32.61 o                         
   5 -16   3         20.97        -15.66        33.86 o                         
   6 -16   3        117.57         55.62        39.10 o                         
   7 -16   3        350.64        308.21        41.13 o                         
   8 -16   3        867.86        842.78        54.11 o                         
 -17 -15   3        233.17        232.82        53.18 o                         
 -16 -15   3        304.27        293.19        38.36 o                         
 -15 -15   3        260.69        155.38        35.82 o                         
 -14 -15   3       1769.12       1530.47        65.96 o                         
 -13 -15   3        952.89        807.81        60.22 o                         
 -12 -15   3        389.04        416.23        69.35 o                         
 -11 -15   3         58.19         77.48        28.81 o                         
 -10 -15   3        367.60        347.68        28.68 o                         
  -9 -15   3       1742.37       1846.58        54.62 o                         
  -8 -15   3       2847.85       2910.74        61.24 o                         
  -7 -15   3       1631.92       1473.07        41.83 o                         
  -6 -15   3       7424.98       7243.48       128.68 o                         
  -5 -15   3       5719.27       5872.09        96.40 o                         
  -4 -15   3         20.08         15.19        16.33 o                         
  -3 -15   3        203.56        195.98        23.30 o                         
  -2 -15   3       1228.22       1272.15        57.07 o                         
  -1 -15   3       3823.04       3583.23        72.66 o                         
   0 -15   3       3811.73       3694.73        69.46 o                         
   1 -15   3        927.44        963.18        37.17 o                         
   2 -15   3       4962.45       4940.79        82.85 o                         
   3 -15   3       1995.30       1952.95        49.45 o                         
   4 -15   3        324.33        357.05        39.78 o                         
   5 -15   3        100.44        115.36        34.33 o                         
   6 -15   3       1748.86       1669.99        72.15 o                         
   7 -15   3        861.31        866.34        57.10 o                         
   8 -15   3        428.77        342.61        42.02 o                         
   9 -15   3       1232.98       1247.08        76.43 o                         
 -17 -14   3        462.37        446.38        56.97 o                         
 -16 -14   3         42.24         59.12        50.83 o                         
 -15 -14   3          4.63         38.57        33.07 o                         
 -14 -14   3         19.06        -25.24        46.10 o                         
 -13 -14   3         92.67        264.33        33.16 o                         
 -12 -14   3        684.63        764.37        64.98 o                         
 -11 -14   3       3171.98       3100.63        75.41 o                         
 -10 -14   3       1756.11       1727.23        59.56 o                         
  -9 -14   3       4940.97       5051.13       100.76 o                         
  -8 -14   3       3509.38       3147.20        64.30 o                         
  -7 -14   3       2831.14       2734.97        56.12 o                         
  -6 -14   3        924.45        907.05        48.49 o                         
  -5 -14   3        226.54        234.37        17.97 o                         
  -4 -14   3       3253.05       3262.44        59.87 o                         
  -3 -14   3      11060.72      10265.40       149.73 o                         
  -2 -14   3       7489.07       7656.82       126.83 o                         
  -1 -14   3       5963.28       6257.73       108.27 o                         
   0 -14   3       5034.66       4933.31        84.07 o                         
   1 -14   3       1446.24       1454.32        41.05 o                         
   2 -14   3       4346.68       4262.58        71.11 o                         
   3 -14   3         38.01         80.12        32.71 o                         
   4 -14   3         60.16         85.15        29.00 o                         
   5 -14   3        121.15        140.32        19.21 o                         
   6 -14   3       3808.19       3956.21       108.32 o                         
   7 -14   3       2053.96       2058.22        81.53 o                         
   8 -14   3         64.44         51.38        34.41 o                         
   9 -14   3          5.54         29.59        37.44 o                         
  10 -14   3        179.47        191.57        43.01 o                         
 -18 -13   3        104.52         65.28        56.09 o                         
 -17 -13   3          0.80        110.21        50.17 o                         
 -16 -13   3        833.97        750.77        46.96 o                         
 -15 -13   3        656.81        573.27        42.38 o                         
 -14 -13   3        527.20        493.54        31.40 o                         
 -13 -13   3        406.91        393.56        27.73 o                         
 -12 -13   3       1626.47       1521.98        49.07 o                         
 -11 -13   3        810.02        785.85        34.31 o                         
 -10 -13   3         13.72          0.16        22.21 o                         
  -9 -13   3       1187.44       1233.64        46.09 o                         
  -8 -13   3        958.25       1115.71        64.36 o                         
  -7 -13   3        507.24        533.69        34.25 o                         
  -6 -13   3       6254.88       6354.87        88.24 o                         
  -5 -13   3       5969.24       5844.87        80.81 o                         
  -4 -13   3       4771.97       4446.02        62.36 o                         
  -3 -13   3       3272.24       3231.12        49.41 o                         
  -2 -13   3       3439.57       3093.03        51.70 o                         
  -1 -13   3        527.49        675.15        29.49 o                         
   0 -13   3       2153.52       2353.10        47.36 o                         
   1 -13   3       3356.12       3143.27        55.77 o                         
   2 -13   3       2940.20       2759.70        51.87 o                         
   3 -13   3       4200.39       4243.31        70.41 o                         
   4 -13   3        170.83        169.24        17.98 o                         
   5 -13   3         52.66         54.23        57.47 o                         
   6 -13   3       2257.90       2325.02       156.65 o                         
   7 -13   3        941.40       1121.90        64.53 o                         
   8 -13   3         11.84         81.21        37.89 o                         
   9 -13   3        436.69        409.83        42.81 o                         
  10 -13   3       1130.44       1175.28        71.01 o                         
  11 -13   3        449.71        304.91        44.48 o                         
 -18 -12   3         76.49        221.20        57.36 o                         
 -17 -12   3        235.04        193.29        51.40 o                         
 -16 -12   3        779.85        666.04        44.16 o                         
 -15 -12   3       1626.02       1550.37        63.87 o                         
 -14 -12   3        784.74        702.27        35.65 o                         
 -13 -12   3        143.72         93.41        28.51 o                         
 -12 -12   3        258.79        189.51        23.93 o                         
 -11 -12   3          2.06         17.61        18.74 o                         
 -10 -12   3       1079.08        954.42        45.15 o                         
  -9 -12   3        653.44        878.92        40.83 o                         
  -8 -12   3       5205.35       4967.95        94.20 o                         
  -7 -12   3       2264.79       2426.78        47.18 o                         
  -6 -12   3       1197.39       1027.73        27.05 o                         
  -5 -12   3       7128.54       6944.59        92.39 o                         
  -4 -12   3        400.01        430.81        20.55 o                         
  -3 -12   3         26.54         45.30        12.18 o                         
  -2 -12   3         21.33         63.06        13.07 o                         
  -1 -12   3         77.36         47.99        12.84 o                         
   0 -12   3       6231.34       5773.03        78.18 o                         
   1 -12   3       3310.80       3322.47        48.21 o                         
   2 -12   3       3147.22       3331.39        54.19 o                         
   3 -12   3       6005.15       6197.29       101.06 o                         
   4 -12   3          2.79         39.11        15.05 o                         
   5 -12   3       1930.87       1762.88        42.73 o                         
   6 -12   3        531.97        548.91        36.45 o                         
   7 -12   3       1130.19       1281.46        60.33 o                         
   8 -12   3        620.34        570.92        40.38 o                         
   9 -12   3        270.10        291.47        44.36 o                         
  10 -12   3         29.19        -27.20        32.90 o                         
  11 -12   3        218.15        251.77        48.04 o                         
  12 -12   3         19.42         78.53        41.76 o                         
 -18 -11   3        240.17        217.25        55.63 o                         
 -17 -11   3        758.44        541.12        56.32 o                         
 -16 -11   3        667.76        483.62        53.67 o                         
 -15 -11   3        803.19        826.19        77.79 o                         
 -14 -11   3        475.95        548.30        57.37 o                         
 -13 -11   3        135.12        212.29        28.34 o                         
 -12 -11   3         36.55         59.46        21.69 o                         
 -11 -11   3       4567.63       4648.51        81.18 o                         
 -10 -11   3       2447.18       2235.69        48.93 o                         
  -9 -11   3        367.73        462.56        23.71 o                         
  -8 -11   3        753.47        772.08        31.51 o                         
  -7 -11   3       2111.08       2270.00        46.39 o                         
  -6 -11   3        691.13        554.52        22.90 o                         
  -5 -11   3       1666.42       1714.74        32.35 o                         
  -4 -11   3        247.43        231.21        13.25 o                         
  -3 -11   3       3050.92       2854.94        48.16 o                         
  -2 -11   3        470.35        467.00        22.28 o                         
  -1 -11   3       2998.71       2811.73        45.35 o                         
   0 -11   3       3866.03       4015.13        54.10 o                         
   1 -11   3        539.87        496.49        17.96 o                         
   2 -11   3       1001.77       1037.93        27.71 o                         
   3 -11   3          4.20         16.97        12.21 o                         
   4 -11   3       2287.07       1983.84        36.77 o                         
   5 -11   3       2242.94       2427.59        46.80 o                         
   6 -11   3       1907.66       1775.10        85.28 o                         
   7 -11   3        545.11        492.88        28.60 o                         
   8 -11   3        422.61        476.74        62.04 o                         
   9 -11   3        363.34        315.48        94.14 o                         
  10 -11   3        232.43        248.36        36.36 o                         
  11 -11   3         28.23         22.02        34.66 o                         
  12 -11   3         53.99        104.51        39.57 o                         
  13 -11   3         61.46         42.34        45.87 o                         
 -19 -10   3       1225.61       1104.08       113.55 o                         
 -18 -10   3        327.24        258.87        54.19 o                         
 -17 -10   3         78.44         61.48        47.02 o                         
 -16 -10   3         36.65         42.36        44.97 o                         
 -15 -10   3         82.09         76.88        27.27 o                         
 -14 -10   3         60.87        101.85        27.06 o                         
 -13 -10   3        436.55        430.54        34.64 o                         
 -12 -10   3         83.08         80.79        21.48 o                         
 -11 -10   3       4967.34       4940.72        91.22 o                         
 -10 -10   3       5068.27       5161.65        85.34 o                         
  -9 -10   3       1590.01       1480.06        34.47 o                         
  -8 -10   3       1778.89       1789.24        41.60 o                         
  -7 -10   3        329.03        860.23        59.73 o                         
  -6 -10   3        917.91        874.76        27.34 o                         
  -5 -10   3       1641.47       1760.38        35.41 o                         
  -4 -10   3       2574.27       2585.08        41.41 o                         
  -3 -10   3       5726.81       5459.38        73.33 o                         
  -2 -10   3       4429.78       3950.02        60.24 o                         
  -1 -10   3       3526.54       3356.50        50.80 o                         
   0 -10   3       4601.94       4911.97        66.70 o                         
   1 -10   3        169.60        144.35        14.02 o                         
   2 -10   3         22.58         36.36        20.03 o                         
   3 -10   3        278.23        344.98        14.45 o                         
   4 -10   3       3091.68       2893.77        43.52 o                         
   5 -10   3       5212.05       5168.23        69.13 o                         
   6 -10   3       1695.70       1755.91        36.66 o                         
   7 -10   3       1025.14       1017.11        58.89 o                         
   8 -10   3        902.85        815.50        35.94 o                         
   9 -10   3       1389.32       1347.11        58.58 o                         
  10 -10   3       1243.88       1147.87       101.32 o                         
  11 -10   3        831.66        802.07        53.91 o                         
  12 -10   3        548.05        421.20        42.69 o                         
  13 -10   3        207.40        418.03        53.78 o                         
 -19  -9   3        219.56         95.93        57.00 o                         
 -18  -9   3          4.48        -23.95        49.27 o                         
 -17  -9   3        380.41        284.47        50.88 o                         
 -16  -9   3       1072.68        744.98        54.83 o                         
 -15  -9   3        782.76        661.11        64.16 o                         
 -14  -9   3        398.96        431.09        34.63 o                         
 -13  -9   3       2569.80       2678.50        91.43 o                         
 -12  -9   3       3483.81       3524.82        73.52 o                         
 -11  -9   3       5633.25       5161.18        94.26 o                         
 -10  -9   3         17.95        227.01        23.60 o                         
  -9  -9   3        961.07        948.16        27.59 o                         
  -8  -9   3       5370.75       5141.43       136.92 o                         
  -7  -9   3      10339.95       9856.59       132.01 o                         
  -6  -9   3       2470.01       3034.62        52.54 o                         
  -5  -9   3       4382.09       4711.69        77.01 o                         
  -4  -9   3       9190.30       8717.56       109.85 o                         
  -3  -9   3       1372.61       1302.66        25.71 o                         
  -2  -9   3        343.30        422.87        31.75 o                         
  -1  -9   3        147.87        277.60        14.51 o                         
   0  -9   3       3162.57       2904.66        42.33 o                         
   1  -9   3      18231.90      17424.39       193.60 o                         
   2  -9   3       8699.44       8407.47        99.25 o                         
   3  -9   3       5580.63       5745.44        80.11 o                         
   4  -9   3       1861.97       1968.10        38.11 o                         
   5  -9   3        206.72        233.79        14.57 o                         
   6  -9   3        184.88        254.99        15.16 o                         
   7  -9   3       1667.76       1500.53        44.91 o                         
   8  -9   3        765.99        845.70        42.23 o                         
   9  -9   3       2240.18       2121.65        52.45 o                         
  10  -9   3       2803.47       2855.91        66.19 o                         
  11  -9   3       1189.99       1045.98        62.02 o                         
  12  -9   3        817.22        789.88       119.30 o                         
  13  -9   3        105.44        261.61        41.39 o                         
  14  -9   3        766.72        711.44        50.59 o                         
 -19  -8   3         51.00        178.71        66.98 o                         
 -18  -8   3        252.11        213.95        53.43 o                         
 -17  -8   3        959.29        795.55        60.39 o                         
 -16  -8   3       1393.91       1447.99        83.87 o                         
 -15  -8   3       1989.50       2201.93        91.15 o                         
 -14  -8   3        881.41       1070.99       130.45 o                         
 -13  -8   3        271.56        517.86        58.81 o                         
 -12  -8   3        159.74        351.65        32.49 o                         
 -11  -8   3       1021.40       1445.53        53.85 o                         
 -10  -8   3       6873.84       6670.43        87.18 o                         
  -9  -8   3        257.05        303.56        15.39 o                         
  -8  -8   3       1317.61       1305.12        31.68 o                         
  -7  -8   3       6203.85       6394.75        89.78 o                         
  -6  -8   3       4997.66       4697.15        67.95 o                         
  -5  -8   3         41.49         52.27        14.32 o                         
  -4  -8   3        190.00        357.64        23.34 o                         
  -3  -8   3         69.17        109.96        13.02 o                         
  -2  -8   3       1569.34       1892.97        36.50 o                         
  -1  -8   3       2309.18       2608.27        40.20 o                         
   0  -8   3      12903.49      13048.11       152.59 o                         
   1  -8   3      17077.31      17870.55       206.64 o                         
   2  -8   3        864.41        957.39        30.06 o                         
   3  -8   3       5178.39       5353.77        70.06 o                         
   4  -8   3       9222.26       8868.20       110.01 o                         
   5  -8   3       7473.86       7413.10       112.22 o                         
   6  -8   3        187.53        229.27        14.96 o                         
   7  -8   3       4536.34       4318.13        66.87 o                         
   8  -8   3        216.31        275.80        32.20 o                         
   9  -8   3         57.70         57.34        33.75 o                         
  10  -8   3        211.89        269.38        39.62 o                         
  11  -8   3        161.95        108.61        20.61 o                         
  12  -8   3        111.54         96.69        57.12 o                         
  13  -8   3       1398.74       1358.86        62.12 o                         
  14  -8   3       1439.09       1385.49        73.99 o                         
  15  -8   3        662.78        530.82        62.00 o                         
 -19  -7   3        671.20        673.23        57.26 o                         
 -18  -7   3        683.41        597.78        62.23 o                         
 -17  -7   3        701.06        678.21       142.65 o                         
 -16  -7   3        373.80        362.10        48.28 o                         
 -15  -7   3        541.17        555.76        48.71 o                         
 -14  -7   3         10.42        131.68        38.11 o                         
 -13  -7   3        936.03       1123.20        60.03 o                         
 -12  -7   3       1524.48       1642.12        45.83 o                         
 -11  -7   3       2928.74       2588.32        71.25 o                         
 -10  -7   3       6179.78       6215.82        81.38 o                         
  -9  -7   3        217.91        161.13        14.98 o                         
  -8  -7   3        544.32        634.23        19.67 o                         
  -7  -7   3       5636.05       5453.04        73.63 o                         
  -6  -7   3       4930.24       4846.96        69.46 o                         
  -5  -7   3         76.05        189.57        11.24 o                         
  -4  -7   3       1999.69       2308.26        38.09 o                         
  -3  -7   3       1083.46       1027.58        22.67 o                         
  -2  -7   3       1714.58       1882.54        48.94 o                         
  -1  -7   3        683.75        693.60        24.65 o                         
   0  -7   3       7784.64       9042.04       107.48 o                         
   1  -7   3      10634.29      10914.57       135.89 o                         
   2  -7   3       1419.25       1415.79        26.03 o                         
   3  -7   3        978.39        948.41        21.80 o                         
   4  -7   3       3532.93       3510.02        49.34 o                         
   5  -7   3       5347.49       5342.47        93.70 o                         
   6  -7   3        783.07        771.48        25.80 o                         
   7  -7   3        633.73        582.31        22.76 o                         
   8  -7   3         43.15         77.54        31.70 o                         
   9  -7   3       2856.15       2502.46        78.25 o                         
  10  -7   3       2406.98       2328.49        52.58 o                         
  11  -7   3        588.82        561.40        27.60 o                         
  12  -7   3        464.33        352.15        69.42 o                         
  13  -7   3       2642.41       2565.61       148.05 o                         
  14  -7   3        507.72        588.07        37.62 o                         
  15  -7   3         32.19         38.60        48.39 o                         
 -19  -6   3        332.31        287.41        51.84 o                         
 -18  -6   3        333.85        321.75        46.56 o                         
 -17  -6   3         13.27         45.07        47.24 o                         
 -16  -6   3         19.73         63.05        52.55 o                         
 -15  -6   3        146.65        379.23        45.88 o                         
 -14  -6   3        629.73        575.67        84.04 o                         
 -13  -6   3       2895.78       2650.98        86.91 o                         
 -12  -6   3       1942.34       1935.96        86.76 o                         
 -11  -6   3       9699.01       9459.75       133.45 o                         
 -10  -6   3       3300.15       3572.26        56.25 o                         
  -9  -6   3         57.68         79.19        11.70 o                         
  -8  -6   3         11.76        136.41        18.02 o                         
  -7  -6   3       8466.82       8314.89        97.20 o                         
  -6  -6   3       9319.80       8560.89       107.82 o                         
  -5  -6   3       4531.97       5177.33        68.05 o                         
  -4  -6   3      20145.81      19527.67       242.64 o                         
  -3  -6   3      13386.34      12483.83       170.04 o                         
  -2  -6   3      19517.19      18351.52       230.29 o                         
  -1  -6   3        343.39        802.08        33.15 o                         
   0  -6   3        108.22         99.71        11.68 o                         
   1  -6   3       3418.34       3098.14        42.69 o                         
   2  -6   3       2113.87       1966.88        32.56 o                         
   3  -6   3        134.62        119.67        10.65 o                         
   4  -6   3       1905.89       2200.02        34.50 o                         
   5  -6   3       5131.68       5104.72        67.23 o                         
   6  -6   3       2016.42       1977.66        34.24 o                         
   7  -6   3        392.10        421.01        20.99 o                         
   8  -6   3       2062.66       2323.91        51.84 o                         
   9  -6   3       7476.77       6647.81       126.01 o                         
  10  -6   3       4083.56       4147.40        76.85 o                         
  11  -6   3        560.14        701.76        32.13 o                         
  12  -6   3         11.59        133.13        35.85 o                         
  13  -6   3          2.46        204.79        30.94 o                         
  14  -6   3         19.87        160.09        31.65 o                         
  15  -6   3        435.31        402.60        43.25 o                         
  16  -6   3         81.79         54.91        51.43 o                         
 -19  -5   3         19.53        -23.85        47.03 o                         
 -18  -5   3         16.90        114.68        44.39 o                         
 -17  -5   3       1622.66       1474.41        78.22 o                         
 -16  -5   3       3326.59       3580.54       119.02 o                         
 -15  -5   3       1478.21       1537.08        80.87 o                         
 -14  -5   3        889.45        782.57        71.75 o                         
 -13  -5   3       1021.00       1699.33       163.63 o                         
 -12  -5   3         54.38        175.42        29.03 o                         
 -11  -5   3       1937.42       1988.72        38.85 o                         
 -10  -5   3       1194.25       1524.54        50.67 o                         
  -9  -5   3       7490.29       8012.32        99.74 o                         
  -8  -5   3       2484.61       2120.93        34.07 o                         
  -7  -5   3      26246.33      25292.96       287.03 o                         
  -6  -5   3      25731.22      25508.53       302.65 o                         
  -5  -5   3       8424.38       8104.08        96.62 o                         
  -4  -5   3       8329.20       7986.58        99.17 o                         
  -3  -5   3       1088.60       1071.10        37.31 o                         
  -2  -5   3       8517.56       7582.73       105.30 o                         
  -1  -5   3       6603.56       7009.47       183.02 o                         
   0  -5   3        654.54        974.52        23.41 o                         
   1  -5   3      19768.29      19048.06       216.05 o                         
   2  -5   3      12381.18      14833.43       179.99 o                         
   3  -5   3        726.44        861.48        20.31 o                         
   4  -5   3       6050.34       6100.42        81.02 o                         
   5  -5   3        782.41        587.46        19.47 o                         
   6  -5   3        800.46        761.48        28.11 o                         
   7  -5   3       1122.87       1388.81        31.19 o                         
   8  -5   3       4316.67       4215.96        64.39 o                         
   9  -5   3       3864.17       4079.92        96.24 o                         
  10  -5   3       4025.83       3921.68       110.17 o                         
  11  -5   3        199.42        447.28        27.42 o                         
  12  -5   3        114.31        165.10        31.63 o                         
  13  -5   3       1018.67       1112.16        49.13 o                         
  14  -5   3       1681.80       1821.02        62.27 o                         
  15  -5   3        442.19        395.59        34.63 o                         
  16  -5   3        525.33        652.14        50.42 o                         
 -19  -4   3         63.07        119.11        50.18 o                         
 -18  -4   3        574.67        687.00        53.44 o                         
 -17  -4   3       1562.46       1520.74        91.35 o                         
 -16  -4   3       1789.80       1937.32        79.92 o                         
 -15  -4   3         14.61         86.61        40.12 o                         
 -14  -4   3          6.19          9.72        35.79 o                         
 -13  -4   3        752.40       1012.41        35.43 o                         
 -12  -4   3       4805.60       4770.97        71.49 o                         
 -11  -4   3        540.52        525.13        19.96 o                         
 -10  -4   3       3265.80       3610.16        69.47 o                         
  -9  -4   3        749.65        850.67        24.12 o                         
  -8  -4   3         55.71        285.77        22.57 o                         
  -7  -4   3        332.74        331.69        26.09 o                         
  -6  -4   3        517.17        438.64        15.64 o                         
  -5  -4   3         43.91         50.85         9.41 o                         
  -4  -4   3      12247.82       9951.45       115.68 o                         
  -3  -4   3      14625.07      14337.89       162.65 o                         
  -2  -4   3       6393.48       6993.19        91.31 o                         
  -1  -4   3      10883.50       9402.10       118.56 o                         
   0  -4   3        576.14        617.24        35.03 o                         
   1  -4   3       3295.09       3520.09        44.94 o                         
   2  -4   3       2773.48       2833.22        91.59 o                         
   3  -4   3       9754.14       8700.18       103.80 o                         
   4  -4   3      16809.16      16686.65       202.79 o                         
   5  -4   3      23521.04      23995.76       274.57 o                         
   6  -4   3       2171.03       2139.75        36.91 o                         
   7  -4   3        616.83        676.50        40.29 o                         
   8  -4   3         36.00         59.43        19.25 o                         
   9  -4   3        234.38        276.57        26.90 o                         
  10  -4   3         10.41        131.93        21.59 o                         
  11  -4   3       3217.34       3057.85        56.92 o                         
  12  -4   3       2784.85       2579.79        53.43 o                         
  13  -4   3       3067.54       3163.93        77.56 o                         
  14  -4   3       2273.31       2407.01        67.47 o                         
  15  -4   3        173.86        119.82        26.93 o                         
  16  -4   3         37.36        134.29        41.90 o                         
  17  -4   3          3.61        140.66        54.04 o                         
 -19  -3   3        111.74        103.94        49.16 o                         
 -18  -3   3         34.44         29.61        43.67 o                         
 -17  -3   3        772.44        706.52        52.12 o                         
 -16  -3   3        467.13        553.21        54.91 o                         
 -15  -3   3         15.27        152.41        41.44 o                         
 -14  -3   3       1000.06        907.18        72.83 o                         
 -13  -3   3        753.51        701.53        43.15 o                         
 -12  -3   3       2592.00       2319.42        43.32 o                         
 -11  -3   3       1674.92       1565.28        33.82 o                         
 -10  -3   3       6950.75       6707.85        91.35 o                         
  -9  -3   3       1104.58       1713.97        32.43 o                         
  -8  -3   3       5093.22       5300.87        68.49 o                         
  -7  -3   3       4485.01       5191.25        66.78 o                         
  -6  -3   3       6498.74       7902.15        98.08 o                         
  -5  -3   3        270.88        361.90        29.46 o                         
  -4  -3   3      11369.47       9786.16       158.78 o                         
  -3  -3   3      41891.83      37803.54       435.64 o                         
  -2  -3   3       9948.75      10375.96       118.43 o                         
   0  -3   3      15307.42      13345.92       149.55 o                         
   1  -3   3        579.00        430.12        13.51 o                         
   2  -3   3       2084.83       1696.31        25.30 o                         
   3  -3   3      20609.04      19141.49       283.16 o                         
   4  -3   3       8959.06       9337.76       111.15 o                         
   5  -3   3       4931.92       5548.51        74.09 o                         
   6  -3   3        587.59        890.15        23.61 o                         
   7  -3   3       4971.43       5225.36        72.88 o                         
   8  -3   3      12867.91      12129.43       155.59 o                         
   9  -3   3       7155.86       7015.60        96.81 o                         
  10  -3   3       5808.89       5707.71        89.27 o                         
  11  -3   3       1976.27       2118.87        64.95 o                         
  12  -3   3        501.83        674.32        30.96 o                         
  13  -3   3        773.71        854.92        52.78 o                         
  14  -3   3        127.97        154.91        26.71 o                         
  15  -3   3         40.69        145.56        37.07 o                         
  16  -3   3        116.40        236.01        43.42 o                         
  17  -3   3        534.25        539.31        51.44 o                         
 -18  -2   3         20.75         82.33        44.96 o                         
 -17  -2   3         11.49        111.85        40.88 o                         
 -16  -2   3         65.32         72.11        38.06 o                         
 -15  -2   3        464.17        416.06        40.37 o                         
 -14  -2   3       1318.52       1240.41        69.71 o                         
 -13  -2   3       2582.76       2295.25        65.91 o                         
 -12  -2   3        101.76        184.21        35.13 o                         
 -11  -2   3        576.44        668.92        23.09 o                         
 -10  -2   3       3061.56       3221.67        48.34 o                         
  -9  -2   3        181.90        513.23        31.41 o                         
  -8  -2   3        174.40        106.51        10.37 o                         
  -7  -2   3       2719.70       2877.25        39.04 o                         
  -6  -2   3      27485.99      26596.61       300.96 o                         
  -5  -2   3      18672.92      18588.96       231.57 o                         
  -4  -2   3        260.63        533.99        17.19 o                         
  -3  -2   3         20.43         15.16         6.79 o                         
  -2  -2   3      26343.61      22895.40       265.92 o                         
  -1  -2   3        510.07        745.70        16.42 o                         
   0  -2   3       3575.71       4018.72        50.53 o                         
   1  -2   3      35018.12      32555.10       399.80 o                         
   2  -2   3         59.90        226.30        15.06 o                         
   3  -2   3       5758.40       5960.23        75.91 o                         
   4  -2   3      28579.77      29178.60       343.51 o                         
   5  -2   3      12218.04      10811.91       134.79 o                         
   6  -2   3       1406.80       1353.52        30.49 o                         
   7  -2   3        493.98        787.60        31.45 o                         
   8  -2   3      11488.10      10452.69       135.03 o                         
   9  -2   3       4207.85       4228.72        63.33 o                         
  10  -2   3       4814.59       4604.30        65.61 o                         
  11  -2   3        537.36        746.71        30.81 o                         
  12  -2   3        719.16        626.10        36.02 o                         
  13  -2   3        241.48        279.77        37.19 o                         
  14  -2   3        436.71        419.48        37.79 o                         
  15  -2   3        988.50        940.84        83.43 o                         
  16  -2   3        799.86        756.68        53.09 o                         
  17  -2   3        402.45        321.71        47.42 o                         
 -18  -1   3        488.04        388.88        50.65 o                         
 -17  -1   3        798.36        669.01        50.74 o                         
 -16  -1   3        917.55        912.25        62.08 o                         
 -15  -1   3        197.27        168.18        35.04 o                         
 -14  -1   3         83.76        113.52        30.84 o                         
 -13  -1   3         48.79        118.98        38.79 o                         
 -12  -1   3        204.01        402.51        30.03 o                         
 -11  -1   3        491.13        647.39        32.45 o                         
 -10  -1   3       3421.70       2650.19        42.46 o                         
  -9  -1   3       5137.74       5309.67        70.26 o                         
  -8  -1   3      16721.15      16038.02       188.12 o                         
  -7  -1   3      11520.83      10073.91       121.08 o                         
  -6  -1   3      11009.30      12175.54       137.04 o                         
  -5  -1   3         79.95        325.25        27.91 o                         
  -4  -1   3       5013.02       5899.40        67.89 o                         
  -3  -1   3         93.08        292.69        14.80 o                         
  -2  -1   3       7391.45       7610.72        97.21 o                         
  -1  -1   3      15024.56      14013.25       237.92 o                         
   0  -1   3       4653.38       3436.82        73.88 o                         
   1  -1   3       1361.09       1056.47        14.68 o                         
   2  -1   3        605.38        845.45        15.69 o                         
   3  -1   3        718.63       1246.11        29.57 o                         
   4  -1   3        819.15        911.97        31.72 o                         
   5  -1   3       1928.17       2399.06        46.99 o                         
   6  -1   3      16558.39      16264.69       198.42 o                         
   7  -1   3       5574.84       5311.35        72.73 o                         
   8  -1   3       7959.78       8399.82       110.12 o                         
   9  -1   3       2374.58       2841.20        46.62 o                         
  10  -1   3       7401.91       7806.30       100.34 o                         
  11  -1   3         50.61         93.79        21.24 o                         
  12  -1   3       2591.02       2877.46        55.70 o                         
  13  -1   3        228.56        267.56        66.69 o                         
  14  -1   3        557.59        493.43        38.36 o                         
  15  -1   3       1819.10       1794.75        74.64 o                         
  16  -1   3        625.04        655.68        48.08 o                         
  17  -1   3        400.02        443.79        62.71 o                         
  18  -1   3        142.29        150.75        53.47 o                         
 -18   0   3        264.69        302.93        58.89 o                         
 -17   0   3        383.21        409.98        48.17 o                         
 -16   0   3        618.43        726.36        48.81 o                         
 -15   0   3          7.50        117.09        36.12 o                         
 -14   0   3        606.43        787.56        65.23 o                         
 -13   0   3       1922.65       1904.14        66.01 o                         
 -12   0   3       7285.43       7347.73       109.19 o                         
 -11   0   3        818.05        939.50        27.79 o                         
 -10   0   3        187.22        222.74        14.31 o                         
  -9   0   3       3114.70       3383.92        66.64 o                         
  -8   0   3       2847.34       2995.88        64.11 o                         
  -7   0   3       1546.15       1626.82        35.10 o                         
  -6   0   3       1188.61       1333.53        42.29 o                         
  -5   0   3      12206.91      12648.15       140.11 o                         
  -4   0   3        581.98        825.95        15.85 o                         
  -3   0   3      51643.71      46386.31       538.75 o                         
  -2   0   3      12792.03      11419.56       123.85 o                         
  -1   0   3       1678.80       1923.20        93.22 o                         
   0   0   3       1796.19       1099.05       108.27 o                         
   1   0   3      10869.71       8204.54       319.41 o                         
   2   0   3      23693.20      24734.83       288.79 o                         
   3   0   3     185483.41     180442.30      4682.79 o                         
   4   0   3      71396.24      70926.15      1606.98 o                         
   5   0   3      24109.29      24493.13       290.65 o                         
   6   0   3      16669.96      17534.67       224.11 o                         
   7   0   3        725.54       1220.53        48.74 o                         
   8   0   3       2279.91       2442.18        56.02 o                         
   9   0   3         95.25        190.42        16.44 o                         
  10   0   3        355.76        323.23        17.49 o                         
  11   0   3         39.30         92.87        27.03 o                         
  12   0   3      11796.13      11147.32       170.04 o                         
  13   0   3       2584.99       2217.88        61.31 o                         
  14   0   3       1964.00       2010.36       106.83 o                         
  15   0   3        459.30        753.64        96.48 o                         
  16   0   3         17.84        340.41        43.71 o                         
  17   0   3         26.95        131.68        43.21 o                         
  18   0   3         23.76         54.28        45.30 o                         
 -18   1   3          1.51        138.19        51.03 o                         
 -17   1   3          0.42         47.49        43.16 o                         
 -16   1   3         84.89        165.07        41.04 o                         
 -15   1   3        597.12        687.06        47.15 o                         
 -14   1   3       1416.91       1209.25        91.75 o                         
 -13   1   3       2775.42       2776.30        85.23 o                         
 -12   1   3       7868.71       7620.64       113.52 o                         
 -11   1   3         12.39          6.35        23.65 o                         
 -10   1   3         39.34        208.90        16.97 o                         
  -9   1   3        488.19        845.69        29.70 o                         
  -8   1   3       3840.50       4026.62        55.91 o                         
  -7   1   3       4421.44       4279.55        57.19 o                         
  -6   1   3       2294.28       2845.43        40.44 o                         
  -5   1   3       7953.08       8383.33       100.58 o                         
  -4   1   3      18411.44      16218.74       185.19 o                         
  -3   1   3      17579.74      16825.83       182.21 o                         
  -2   1   3        139.04        113.70         5.64 o                         
  -1   1   3         97.75        143.14         4.94 o                         
   1   1   3       5203.43       3391.84       270.06 o                         
   2   1   3       3125.48       4906.13        62.03 o                         
   3   1   3       1783.48       2556.17        38.14 o                         
   4   1   3      19138.76      18265.50       242.30 o                         
   5   1   3         89.03        222.08        23.54 o                         
   6   1   3      31829.59      31082.88       396.07 o                         
   7   1   3      24685.66      24239.18       307.03 o                         
   8   1   3      22015.14      20920.53       269.08 o                         
   9   1   3       4534.78       4560.29        66.55 o                         
  10   1   3         76.59         39.02        13.91 o                         
  11   1   3       3364.54       3604.17        59.06 o                         
  12   1   3       1809.12       2224.48        95.63 o                         
  13   1   3        945.86       1123.86        81.41 o                         
  14   1   3         88.43        129.58        31.27 o                         
  15   1   3        492.32        641.57        86.08 o                         
  16   1   3       1244.52       1355.87        73.64 o                         
  17   1   3        505.02        444.49        62.45 o                         
  18   1   3        274.31        213.87        63.60 o                         
 -17   2   3        167.47        161.42        44.78 o                         
 -16   2   3         62.29         69.24        38.61 o                         
 -15   2   3        761.17        744.19        54.72 o                         
 -14   2   3        178.90        183.95        25.89 o                         
 -13   2   3       1235.38       1173.73        72.25 o                         
 -12   2   3       1376.21       1527.81        67.86 o                         
 -11   2   3        296.26        679.66        49.54 o                         
 -10   2   3        218.61        372.32        19.24 o                         
  -9   2   3       2065.14       1985.91        33.64 o                         
  -8   2   3       4112.40       4032.31        59.69 o                         
  -7   2   3        156.37        132.57        10.79 o                         
  -6   2   3      13460.81      14582.39       179.95 o                         
  -5   2   3       1766.19       2010.40        30.97 o                         
  -4   2   3       3473.98       3068.54        41.02 o                         
  -3   2   3       3578.33       4121.49        99.47 o                         
  -2   2   3      13454.24      12854.44       139.80 o                         
  -1   2   3        464.07        370.55        10.58 o                         
   0   2   3      11511.34      10345.76       121.71 o                         
   1   2   3         65.37        201.17        10.66 o                         
   2   2   3       3114.32       2189.40        28.77 o                         
   3   2   3      13569.35      13400.22       167.09 o                         
   4   2   3        260.74        407.98        43.11 o                         
   5   2   3       2639.36       3240.33       109.64 o                         
   6   2   3      15890.84      15636.58       330.16 o                         
   7   2   3        851.70        897.16        34.53 o                         
   8   2   3      13783.14      13573.37       168.81 o                         
   9   2   3       2792.85       3074.92        48.80 o                         
  10   2   3        108.67        221.05        15.59 o                         
  11   2   3         20.99        491.29        66.83 o                         
  12   2   3        483.18        853.52        78.57 o                         
  13   2   3       2921.08       2933.82       127.35 o                         
  14   2   3       1399.98       1415.82        90.90 o                         
  15   2   3       1451.78       1418.87        66.79 o                         
  16   2   3       1755.15       1496.36        80.33 o                         
  17   2   3        456.36        528.81        48.71 o                         
  18   2   3         41.79         51.22        42.98 o                         
  19   2   3         68.36        193.31        49.94 o                         
 -17   3   3        410.15        400.93        48.45 o                         
 -16   3   3        289.99        232.19        42.46 o                         
 -15   3   3        767.79        742.48        47.18 o                         
 -14   3   3         18.60        119.82        35.79 o                         
 -13   3   3        715.76        860.88        39.93 o                         
 -12   3   3        474.70        676.06        36.43 o                         
 -11   3   3       5999.22       5839.59        90.50 o                         
 -10   3   3        207.47        213.92        15.23 o                         
  -9   3   3         85.18        160.61        16.19 o                         
  -8   3   3       2012.70       1885.52        31.21 o                         
  -7   3   3        548.42        577.17        20.97 o                         
  -6   3   3         24.87         73.40         8.93 o                         
  -5   3   3      11468.81      11920.24       133.87 o                         
  -4   3   3       9300.57       9551.42       112.95 o                         
  -3   3   3        240.78        208.98        13.44 o                         
  -2   3   3        919.57        723.01        16.75 o                         
  -1   3   3      23290.41      24559.90       287.52 o                         
   0   3   3       6180.01       6593.30        75.86 o                         
   1   3   3      20959.78      18722.75       243.06 o                         
   2   3   3      12416.73      11901.96       207.50 o                         
   3   3   3       5108.41       3919.54        55.71 o                         
   4   3   3       1493.89       1365.43        26.13 o                         
   5   3   3      10893.08      11266.93       165.67 o                         
   6   3   3       3039.36       3288.15       110.32 o                         
   7   3   3         73.76         47.48        11.52 o                         
   8   3   3       4327.72       4537.00        79.64 o                         
   9   3   3        454.45        659.95        36.78 o                         
  10   3   3        430.45        612.55        29.78 o                         
  11   3   3       2177.67       2155.40        42.56 o                         
  12   3   3       1898.75       2038.23        53.60 o                         
  13   3   3        858.99       1040.49        71.33 o                         
  14   3   3       1288.38       1456.41        75.38 o                         
  15   3   3        760.51       1002.43        60.89 o                         
  16   3   3        163.45        487.11        43.82 o                         
  17   3   3        218.58        422.64        53.02 o                         
  18   3   3         27.90         34.58        42.48 o                         
  19   3   3         23.02        -13.50        46.53 o                         
 -17   4   3         17.93        207.07        57.14 o                         
 -16   4   3          6.60         86.05        44.55 o                         
 -15   4   3         13.10        106.04        37.07 o                         
 -14   4   3        910.69        898.17        58.06 o                         
 -13   4   3       1380.62       1450.76        57.14 o                         
 -12   4   3       2963.61       2882.14        85.77 o                         
 -11   4   3       2165.15       2056.38        53.38 o                         
 -10   4   3         91.11        149.24        20.36 o                         
  -9   4   3        693.82        638.20        23.46 o                         
  -8   4   3        146.28        185.77        12.15 o                         
  -7   4   3         90.20        156.28        17.40 o                         
  -6   4   3        493.72        494.63        16.15 o                         
  -5   4   3      16006.88      15974.89       177.60 o                         
  -4   4   3      21224.76      20628.07       225.00 o                         
  -3   4   3       7328.62       6800.25        87.48 o                         
  -2   4   3      10244.90       9229.57       145.18 o                         
  -1   4   3         94.48        109.49        15.08 o                         
   0   4   3      27311.96      25667.40       285.04 o                         
   1   4   3       3864.26       4834.40        62.64 o                         
   3   4   3       5986.23       5638.69        89.70 o                         
   4   4   3       6675.32       7630.90       104.71 o                         
   5   4   3        225.00        288.46        20.25 o                         
   6   4   3      12762.64      11897.06       154.16 o                         
   7   4   3       6150.14       6439.66        89.62 o                         
   8   4   3        815.00       1080.10        53.53 o                         
   9   4   3       6964.11       6892.37       135.93 o                         
  10   4   3       2893.71       2803.76        50.98 o                         
  11   4   3       3326.71       3384.07        60.30 o                         
  12   4   3        453.97        773.70        69.13 o                         
  13   4   3        490.58        657.60        69.44 o                         
  14   4   3        283.40        545.73        44.85 o                         
  15   4   3         27.17        206.30        34.21 o                         
  16   4   3        665.21        946.54        80.49 o                         
  17   4   3       1776.83       1817.05        85.62 o                         
  18   4   3        524.63        497.62        50.00 o                         
  19   4   3        306.97        273.45        49.60 o                         
 -16   5   3        222.18        216.23        54.29 o                         
 -15   5   3        236.53        300.08        39.22 o                         
 -14   5   3       1105.30       1134.99        64.51 o                         
 -13   5   3        475.56        460.78        35.80 o                         
 -12   5   3        672.81        687.98        38.88 o                         
 -11   5   3          5.14         47.00        26.37 o                         
 -10   5   3       1646.43       1605.45        41.82 o                         
  -9   5   3         19.64         21.03        12.69 o                         
  -8   5   3         33.00         21.71        11.12 o                         
  -7   5   3       3688.18       3580.08        48.44 o                         
  -6   5   3       1226.70       1178.17        22.71 o                         
  -5   5   3       2754.49       3054.26        41.08 o                         
  -4   5   3       7969.09       8235.69       106.11 o                         
  -3   5   3       2099.24       2676.03        43.69 o                         
  -2   5   3       2420.87       2661.96        39.37 o                         
  -1   5   3       7657.41       7437.27       130.12 o                         
   0   5   3      13453.33      13207.86       149.82 o                         
   1   5   3       7023.33       6593.64        80.42 o                         
   2   5   3       4050.83       4064.98        55.93 o                         
   3   5   3         82.16        153.15         9.53 o                         
   4   5   3       4933.34       5184.53        78.15 o                         
   5   5   3       5607.69       5400.04        98.25 o                         
   6   5   3      48926.98      48115.21       632.12 o                         
   7   5   3      36860.94      34944.94       410.45 o                         
   8   5   3      15541.77      15993.93       220.20 o                         
   9   5   3       7196.14       6844.92       103.76 o                         
  10   5   3       1721.63       2075.56        97.06 o                         
  11   5   3       1273.85       1304.94        50.93 o                         
  12   5   3         78.97        258.12        24.89 o                         
  13   5   3       3148.14       3341.34        94.11 o                         
  14   5   3       1222.76       1283.03        53.44 o                         
  15   5   3        517.43        498.16        38.76 o                         
  16   5   3       1843.97       1973.94        76.90 o                         
  17   5   3       1551.09       1489.15        75.54 o                         
  18   5   3        316.76        328.57        54.39 o                         
  19   5   3        139.46        133.13        48.06 o                         
 -16   6   3        276.08        266.28        90.68 o                         
 -15   6   3        231.62        265.57        52.46 o                         
 -14   6   3        125.26        195.66        36.71 o                         
 -13   6   3        250.62        331.18        58.47 o                         
 -12   6   3         55.92        165.34        31.72 o                         
 -11   6   3        265.42        410.84        56.08 o                         
 -10   6   3        434.15        418.11        48.48 o                         
  -9   6   3       1156.31       1111.41        36.21 o                         
  -8   6   3       2045.29       1902.41        34.97 o                         
  -7   6   3        864.52       1080.69        24.03 o                         
  -6   6   3         14.34        150.33        11.30 o                         
  -5   6   3        376.22        331.75        15.36 o                         
  -4   6   3        801.66        780.35        22.81 o                         
  -3   6   3       1192.82       1293.39        26.76 o                         
  -2   6   3       8832.70       8721.15       117.27 o                         
  -1   6   3       6035.06       6578.24       112.73 o                         
   0   6   3      11025.51      12916.08       140.72 o                         
   1   6   3       2697.15       2093.43        30.50 o                         
   2   6   3         97.95         67.24         8.15 o                         
   3   6   3         92.94        154.53        11.07 o                         
   4   6   3        492.33        293.97        12.95 o                         
   5   6   3       7328.95       7171.32       148.96 o                         
   6   6   3      17218.28      16871.19       212.63 o                         
   7   6   3      10259.47      10104.39       132.26 o                         
   8   6   3       2589.23       2471.54        38.38 o                         
   9   6   3       1393.15       1407.84        44.83 o                         
  10   6   3       3218.13       3287.28        60.27 o                         
  11   6   3       7061.22       7086.71       111.91 o                         
  12   6   3       2490.31       2211.94        56.72 o                         
  13   6   3       1540.76       1705.62        82.68 o                         
  14   6   3        409.69        516.09        66.81 o                         
  15   6   3        111.15        157.57        33.52 o                         
  16   6   3        476.02        444.03        40.28 o                         
  17   6   3         54.99        120.15        38.87 o                         
  18   6   3        191.58        210.35        56.36 o                         
  19   6   3         81.38         63.09        45.37 o                         
 -15   7   3         75.96        179.25        51.83 o                         
 -14   7   3        302.36        363.00        53.23 o                         
 -13   7   3       1232.77       1028.21       106.16 o                         
 -12   7   3        487.29        498.60        38.90 o                         
 -11   7   3       1274.23       1341.40        41.79 o                         
 -10   7   3       1903.10       1772.11        51.22 o                         
  -9   7   3        229.09        309.12        30.51 o                         
  -8   7   3        122.42         88.76        19.72 o                         
  -7   7   3        391.02        348.52        19.78 o                         
  -6   7   3       3816.40       3751.56        58.45 o                         
  -5   7   3      11669.13      12445.71       158.59 o                         
  -4   7   3       4940.84       5023.16        70.45 o                         
  -3   7   3       5745.27       5483.34        74.66 o                         
  -2   7   3        421.33        846.15        39.45 o                         
  -1   7   3        801.48       1072.14        29.65 o                         
   0   7   3       1457.31       1445.59        25.17 o                         
   1   7   3       3813.19       4012.53        73.67 o                         
   2   7   3       4683.44       4699.83        78.53 o                         
   3   7   3        876.03       1338.85        28.55 o                         
   4   7   3        234.74        457.83        20.87 o                         
   5   7   3      13931.09      13299.44       176.89 o                         
   6   7   3       5977.22       5619.69        81.30 o                         
   7   7   3         10.12        205.79        12.47 o                         
   8   7   3       1624.18       1729.58        34.38 o                         
   9   7   3        288.95        580.32        48.08 o                         
  10   7   3        863.75        777.75        31.01 o                         
  11   7   3       5889.95       5897.95        96.02 o                         
  12   7   3       1953.20       2037.58        66.79 o                         
  13   7   3        903.44        959.45        62.34 o                         
  14   7   3        149.04        134.71        51.10 o                         
  15   7   3         26.21         17.96        30.78 o                         
  16   7   3         43.45         57.53        34.68 o                         
  17   7   3         24.16        144.72        39.21 o                         
  18   7   3        205.81        186.83        45.83 o                         
  19   7   3        138.62         78.83        51.24 o                         
 -15   8   3        152.01         36.17        51.91 o                         
 -14   8   3        892.63        759.91        63.04 o                         
 -13   8   3       1055.83       1005.03        76.56 o                         
 -12   8   3        753.32        866.14       159.72 o                         
 -11   8   3         78.50        115.24        41.04 o                         
 -10   8   3        414.41        462.32       124.70 o                         
  -9   8   3         13.86         23.45        36.17 o                         
  -8   8   3       1474.19       1583.19        49.74 o                         
  -7   8   3        403.43        426.38        23.62 o                         
  -6   8   3       8475.18       8491.10       122.16 o                         
  -5   8   3       8744.96       8578.43       123.08 o                         
  -4   8   3       1122.89       1264.12        31.50 o                         
  -3   8   3         88.39        114.06        19.05 o                         
  -2   8   3        227.86        236.90        14.23 o                         
  -1   8   3      11287.96      12049.87       154.92 o                         
   0   8   3      14536.44      14476.47       166.62 o                         
   1   8   3        957.71       1286.87        24.18 o                         
   2   8   3      19007.53      19292.11       227.36 o                         
   3   8   3      10612.79      10921.31       155.15 o                         
   4   8   3      21270.89      20445.21      1146.07 o                         
   5   8   3        962.89       1477.82        42.81 o                         
   6   8   3      12637.96      13229.18       167.20 o                         
   7   8   3      13681.21      14308.09       172.65 o                         
   8   8   3       6011.73       6128.25        85.64 o                         
   9   8   3       6972.05       6439.73        90.53 o                         
  10   8   3       3269.63       3128.54        51.52 o                         
  11   8   3       2262.20       2432.23        57.31 o                         
  12   8   3          6.34        129.34        22.88 o                         
  13   8   3        112.70        201.86        34.72 o                         
  14   8   3        349.80        415.69        39.97 o                         
  15   8   3         67.16         97.41        33.17 o                         
  16   8   3        192.32        193.48        42.79 o                         
  17   8   3       1024.25        940.20        65.72 o                         
  18   8   3       1136.06       1087.55        66.85 o                         
  19   8   3        232.64        173.09        66.30 o                         
 -14   9   3        444.20        442.06        58.86 o                         
 -13   9   3        107.56        140.81        49.70 o                         
 -12   9   3         47.91         38.88       144.57 o                         
 -11   9   3        164.66        123.46       149.70 o                         
 -10   9   3       2157.03       2283.01       131.93 o                         
  -9   9   3       1235.82       1175.59        65.29 o                         
  -8   9   3       1999.88       2024.63        75.21 o                         
  -7   9   3       2249.30       1987.53        54.22 o                         
  -6   9   3        118.17        167.04        22.31 o                         
  -5   9   3        198.18        271.83        18.45 o                         
  -4   9   3       4767.62       4492.73        75.99 o                         
  -3   9   3        371.28        300.21        24.11 o                         
  -2   9   3       8989.54       9019.32       123.66 o                         
  -1   9   3      11424.01      12348.53       145.16 o                         
   0   9   3      22989.71      23617.45       281.06 o                         
   1   9   3       3509.27       3601.55        50.54 o                         
   2   9   3       7398.15       7261.17        96.46 o                         
   3   9   3        671.21       1028.01        23.79 o                         
   4   9   3       1761.62       2003.14        48.66 o                         
   5   9   3      16747.63      17038.01       283.44 o                         
   6   9   3      35176.20      36082.92       468.11 o                         
   7   9   3      25964.17      27261.87       359.03 o                         
   8   9   3      14149.46      13821.08       168.49 o                         
   9   9   3       2407.66       2786.33        47.38 o                         
  10   9   3        262.75        471.54        39.63 o                         
  11   9   3       1257.92       1621.55        43.24 o                         
  12   9   3       2424.06       2340.47        77.54 o                         
  13   9   3        779.42        796.74        79.45 o                         
  14   9   3        467.20        428.98        73.28 o                         
  15   9   3       2349.83       2117.02        87.75 o                         
  16   9   3       1139.27       1112.02        64.82 o                         
  17   9   3       1744.09       1925.36        82.18 o                         
  18   9   3        164.29        252.22        53.48 o                         
  19   9   3          0.28         52.47        44.97 o                         
 -14  10   3          8.82        -50.12        50.12 o                         
 -13  10   3        300.55        436.52        57.85 o                         
 -12  10   3        416.93        484.44        52.95 o                         
 -11  10   3        829.29        731.67        55.07 o                         
 -10  10   3       1569.58       1606.28       210.39 o                         
  -9  10   3       2266.93       2395.39       110.17 o                         
  -8  10   3        104.16        113.10        33.01 o                         
  -7  10   3        239.34        170.39        44.02 o                         
  -6  10   3       3978.01       3667.39       101.76 o                         
  -5  10   3       3023.37       3145.16        61.86 o                         
  -4  10   3        792.89        945.42        31.67 o                         
  -3  10   3        216.05        203.58        16.52 o                         
  -2  10   3         44.77        139.16        16.44 o                         
  -1  10   3       1253.07       1131.40        28.21 o                         
   0  10   3        710.35        581.79        18.88 o                         
   1  10   3        325.19        298.44        13.78 o                         
   2  10   3         25.16         25.28         9.74 o                         
   3  10   3       3557.21       3554.56        48.97 o                         
   4  10   3       3916.05       3684.23        63.62 o                         
   5  10   3      16031.95      16015.93       267.72 o                         
   6  10   3       9839.73       9674.18       151.29 o                         
   7  10   3       2871.32       3400.90        53.42 o                         
   8  10   3       1190.31       1633.22        45.77 o                         
   9  10   3        199.12        279.97        14.98 o                         
  10  10   3       3462.78       3549.85        58.97 o                         
  11  10   3       4683.65       4406.40        74.32 o                         
  12  10   3       5155.83       5256.71        86.49 o                         
  13  10   3       1314.65       1266.12        62.50 o                         
  14  10   3        563.24        679.10        87.01 o                         
  15  10   3         30.98        195.58        41.74 o                         
  16  10   3        191.88        177.07        45.03 o                         
  17  10   3        131.47        327.90        63.59 o                         
  18  10   3         91.22         45.43        44.70 o                         
  19  10   3        607.66        548.81        60.81 o                         
 -13  11   3        257.58        256.84        54.50 o                         
 -12  11   3        235.99        213.72        50.43 o                         
 -11  11   3        888.86        924.07        71.77 o                         
 -10  11   3        369.93        421.97        47.49 o                         
  -9  11   3        104.71        209.23        52.87 o                         
  -8  11   3          8.65         68.40        35.04 o                         
  -7  11   3        651.27        603.93        47.61 o                         
  -6  11   3       1516.26       1518.79        55.40 o                         
  -5  11   3       5186.50       5733.84       117.20 o                         
  -4  11   3        221.50        231.17        39.10 o                         
  -3  11   3         18.62         29.23        15.46 o                         
  -2  11   3          5.20         48.24        15.01 o                         
  -1  11   3        116.24         79.67        11.94 o                         
   0  11   3       2492.05       2669.57        42.37 o                         
   1  11   3       7029.18       6955.91        91.28 o                         
   2  11   3       5698.89       6088.42        83.23 o                         
   3  11   3       5716.02       5783.40        74.84 o                         
   4  11   3        111.24         72.05        12.10 o                         
   5  11   3         73.77         58.61        14.40 o                         
   6  11   3       1086.18       1120.52        31.58 o                         
   7  11   3         17.28        130.88        14.57 o                         
   8  11   3       1045.92       1088.97        27.88 o                         
   9  11   3       2382.26       2312.64        41.62 o                         
  10  11   3       2659.97       2599.47        47.73 o                         
  11  11   3        991.88        955.68        32.88 o                         
  12  11   3        620.59        713.00        40.63 o                         
  13  11   3        162.48        222.20        31.12 o                         
  14  11   3          4.81         97.17        59.57 o                         
  15  11   3        545.93        615.53        61.65 o                         
  16  11   3        940.31        703.35        70.10 o                         
  17  11   3         47.55         10.32        44.25 o                         
  18  11   3         58.66         51.53        43.21 o                         
  19  11   3        360.43        333.01        51.15 o                         
 -12  12   3         21.90         46.12        48.89 o                         
 -11  12   3         68.71        115.79        47.69 o                         
 -10  12   3        756.91        775.48        60.56 o                         
  -9  12   3       1753.93       1901.33       103.49 o                         
  -8  12   3       1909.17       1908.58        85.27 o                         
  -7  12   3        692.60        743.16        86.65 o                         
  -6  12   3        346.27        393.02        74.37 o                         
  -5  12   3       2298.89       2194.73       113.54 o                         
  -4  12   3         16.97         50.05        27.67 o                         
  -3  12   3        654.31        657.64        41.16 o                         
  -2  12   3       1703.04       1793.71        65.63 o                         
  -1  12   3       3046.11       3424.12        53.85 o                         
   0  12   3       6444.22       6406.54        92.65 o                         
   1  12   3       7033.87       7052.11        93.19 o                         
   2  12   3       1546.44       1560.07        34.38 o                         
   3  12   3       4863.56       5715.01        75.67 o                         
   4  12   3       3010.40       3256.43        55.71 o                         
   5  12   3       4606.07       4994.02        84.42 o                         
   6  12   3       4640.84       4111.07        72.43 o                         
   7  12   3       3547.98       3342.42        57.92 o                         
   8  12   3       7040.42       7024.03       106.83 o                         
   9  12   3       8342.06       8218.72       108.98 o                         
  10  12   3       2953.13       2540.30        53.42 o                         
  11  12   3        454.48        676.75        36.77 o                         
  12  12   3         21.94        131.48        18.83 o                         
  13  12   3          6.54         33.56        34.60 o                         
  14  12   3         75.37        123.19        37.43 o                         
  15  12   3       1772.39       1771.92        85.14 o                         
  16  12   3        518.32        511.74        51.87 o                         
  17  12   3         79.76         85.48        56.88 o                         
  18  12   3         90.08         71.70        44.38 o                         
  19  12   3        116.71        169.88        48.36 o                         
 -11  13   3        530.87        555.28        62.63 o                         
 -10  13   3       1705.40       1664.68        90.96 o                         
  -9  13   3       1802.54       2064.66        91.51 o                         
  -8  13   3        380.07        425.60        51.88 o                         
  -7  13   3        522.97        581.03        52.56 o                         
  -6  13   3        665.82        700.18        49.65 o                         
  -5  13   3         69.24        -35.28        67.73 o                         
  -4  13   3         35.14         27.38        29.48 o                         
  -3  13   3       1394.80       1393.41        47.41 o                         
  -2  13   3       5515.84       5577.86       101.82 o                         
  -1  13   3       1651.46       1669.87        48.58 o                         
   0  13   3        254.32        180.35        20.73 o                         
   1  13   3        256.94        272.98        17.92 o                         
   2  13   3        226.48        252.18        16.94 o                         
   3  13   3        489.69        570.52        22.70 o                         
   4  13   3       7464.88       7483.49       112.85 o                         
   5  13   3      12016.68      12144.56       175.83 o                         
   6  13   3        153.28        284.27        19.58 o                         
   7  13   3        928.00       1093.79        33.41 o                         
   8  13   3       1035.89       1215.49        35.43 o                         
   9  13   3        761.19       1005.47        40.23 o                         
  10  13   3         23.91         34.43        16.49 o                         
  11  13   3       1094.69       1303.91        38.67 o                         
  12  13   3       2239.82       2373.25        56.81 o                         
  13  13   3        367.15        326.12        43.82 o                         
  14  13   3        251.97        274.76        23.37 o                         
  15  13   3       1847.95       1868.43        87.80 o                         
  16  13   3        186.77        308.72        67.74 o                         
  17  13   3          5.01         33.60        66.94 o                         
  18  13   3         25.24         -0.43        43.47 o                         
 -10  14   3         19.80         57.75        46.90 o                         
  -9  14   3        277.82        279.40        48.38 o                         
  -8  14   3          1.65         35.51        40.30 o                         
  -7  14   3       1275.48       1258.54        83.01 o                         
  -6  14   3       1413.87       1614.63        95.90 o                         
  -5  14   3       1261.23       1277.04        69.05 o                         
  -4  14   3       1267.49       1272.86       112.32 o                         
  -3  14   3       1739.87       1776.52       108.66 o                         
  -2  14   3        305.44        200.72        33.84 o                         
  -1  14   3        104.48         85.80        23.16 o                         
   0  14   3        291.97        303.37        23.62 o                         
   1  14   3       3012.80       3084.74        63.41 o                         
   2  14   3       3888.28       3886.37        73.01 o                         
   3  14   3       5202.75       4860.08        73.94 o                         
   4  14   3       1905.60       1697.08        50.31 o                         
   5  14   3        511.22        652.80        27.78 o                         
   6  14   3        216.21        207.12        17.66 o                         
   7  14   3          2.49        -13.58        18.45 o                         
   8  14   3        247.29        358.33        51.76 o                         
   9  14   3       2238.77       2109.85        61.11 o                         
  10  14   3       3066.10       2953.95        67.21 o                         
  11  14   3       3509.86       3582.31        77.27 o                         
  12  14   3       3180.42       3008.29        89.30 o                         
  13  14   3         55.80         98.42        34.77 o                         
  14  14   3        313.62        250.21        30.52 o                         
  15  14   3          6.77        231.20        32.56 o                         
  16  14   3        243.10        281.05        50.35 o                         
  17  14   3        412.70        505.41        58.72 o                         
  18  14   3        337.94        192.66        47.69 o                         
 -10  15   3        222.40        259.39        47.43 o                         
  -9  15   3        602.31        575.76        57.45 o                         
  -8  15   3        756.63        665.40        63.54 o                         
  -7  15   3       3027.71       3324.41       113.63 o                         
  -6  15   3       2418.90       2681.41        99.85 o                         
  -5  15   3        683.63        698.50        49.70 o                         
  -4  15   3        523.35        566.14        45.70 o                         
  -3  15   3        258.52        241.97        39.47 o                         
  -2  15   3        788.43        781.91        96.30 o                         
  -1  15   3       1382.50       1480.29        54.32 o                         
   0  15   3       1579.25       1526.10        44.51 o                         
   1  15   3       3759.17       3877.21        77.61 o                         
   2  15   3        841.24        900.66        41.81 o                         
   3  15   3       1761.95       1495.49        42.12 o                         
   4  15   3        560.93        526.19        25.23 o                         
   5  15   3        512.10        470.62        39.74 o                         
   6  15   3         29.56         32.90        20.08 o                         
   7  15   3         58.91        108.43        20.47 o                         
   8  15   3       1005.10        994.51        46.82 o                         
   9  15   3       2320.23       2438.55        67.13 o                         
  10  15   3        339.21        343.34        26.33 o                         
  11  15   3        522.65        537.55        29.56 o                         
  12  15   3        367.07        543.65        55.19 o                         
  13  15   3        660.06        635.09        35.45 o                         
  14  15   3       1208.01       1086.45        53.28 o                         
  15  15   3        860.91        886.23        51.44 o                         
  16  15   3        325.84        297.84        51.56 o                         
  17  15   3         14.13         68.94        51.03 o                         
  18  15   3         60.13        118.41        46.64 o                         
  -9  16   3       1310.51       1475.16        82.71 o                         
  -8  16   3        564.02        482.63        55.10 o                         
  -7  16   3        100.20         99.78        44.66 o                         
  -6  16   3        100.26         72.62        41.63 o                         
  -5  16   3         35.18        -36.69        36.69 o                         
  -4  16   3          6.67        -16.82        37.96 o                         
  -3  16   3        848.69        788.82        75.23 o                         
  -2  16   3       5983.55       5973.67       154.10 o                         
  -1  16   3       4339.79       4697.31       127.29 o                         
   0  16   3       3851.82       3987.35       154.08 o                         
   1  16   3        737.54        691.58        39.51 o                         
   2  16   3         16.33          4.11        23.96 o                         
   3  16   3       1861.05       1708.94        59.69 o                         
   4  16   3        822.13        667.06        36.07 o                         
   5  16   3       2318.81       2341.21        63.08 o                         
   6  16   3       1197.62       1173.85        46.29 o                         
   7  16   3       2210.63       2385.49        74.71 o                         
   8  16   3       2433.85       2501.55        68.71 o                         
   9  16   3       1137.03       1216.15        64.81 o                         
  10  16   3         61.31        165.70        32.08 o                         
  11  16   3        170.25        254.92        30.14 o                         
  12  16   3         83.32         74.08        28.17 o                         
  13  16   3        447.46        510.81        42.72 o                         
  14  16   3        351.11        317.44        41.13 o                         
  15  16   3         64.64         69.90        35.05 o                         
  16  16   3        191.97         20.39        47.38 o                         
  17  16   3         96.75        129.46        53.94 o                         
  -7  17   3        186.73        165.99        50.86 o                         
  -6  17   3       1355.99       1368.75        85.15 o                         
  -5  17   3       1093.52       1163.41        96.39 o                         
  -4  17   3       1016.86        929.77        66.13 o                         
  -3  17   3       2141.01       2121.96        87.31 o                         
  -2  17   3       2179.64       2260.23        87.92 o                         
  -1  17   3         32.86        102.55        37.14 o                         
   0  17   3         50.16         81.17        26.30 o                         
   1  17   3        317.47        294.13        31.33 o                         
   2  17   3       3031.74       2652.67        94.60 o                         
   3  17   3       1488.83       1527.10        45.38 o                         
   4  17   3       5659.54       5653.53       110.99 o                         
   5  17   3       2281.87       2383.25        66.04 o                         
   6  17   3        483.72        540.05        50.46 o                         
   7  17   3       1703.27       1654.11       139.88 o                         
   8  17   3        326.59        370.58        40.74 o                         
   9  17   3       1931.84       1948.22        64.28 o                         
  10  17   3       2092.25       1892.08        74.95 o                         
  11  17   3        751.31        627.70        39.78 o                         
  12  17   3        834.69        854.69        60.77 o                         
  13  17   3       1393.04       1396.01        74.12 o                         
  14  17   3        367.50        360.90        45.25 o                         
  15  17   3        152.02         92.53        38.14 o                         
  16  17   3         13.49         57.55        75.98 o                         
  -6  18   3        896.17       1056.95        64.62 o                         
  -5  18   3        842.27        851.71        52.03 o                         
  -4  18   3        330.77        255.14        40.32 o                         
  -3  18   3         40.14         46.28        43.08 o                         
  -2  18   3        251.57        190.22        36.52 o                         
  -1  18   3       1866.44       1983.22        73.76 o                         
   0  18   3        160.07        180.09        32.72 o                         
   1  18   3       1166.41        971.82        73.23 o                         
   2  18   3       2215.02       2317.79        68.33 o                         
   3  18   3        823.21        777.23        66.90 o                         
   4  18   3        933.12        805.13        50.81 o                         
   5  18   3        486.81        454.43        46.98 o                         
   6  18   3        880.33        732.39        49.54 o                         
   7  18   3       1244.70       1300.75        67.27 o                         
   8  18   3       1653.01       1676.81        63.05 o                         
   9  18   3       3811.06       3784.95        93.76 o                         
  10  18   3       2755.84       2778.72        92.36 o                         
  11  18   3        238.15        315.00        42.83 o                         
  12  18   3        102.29         72.96        45.50 o                         
  13  18   3          8.90        113.47        43.15 o                         
  14  18   3        710.93        590.56        55.89 o                         
  15  18   3        179.09        224.54        44.03 o                         
  16  18   3        108.05         55.37        62.75 o                         
  -5  19   3          1.16        -25.65        40.76 o                         
  -4  19   3         51.61         50.07        52.30 o                         
  -3  19   3        515.32        507.24        45.67 o                         
  -2  19   3       1367.08       1412.73        76.32 o                         
  -1  19   3       1649.31       1818.21        75.57 o                         
   0  19   3        191.00        261.00        36.34 o                         
   1  19   3        229.64        247.62        39.66 o                         
   2  19   3        120.38        118.19        35.92 o                         
   3  19   3        548.62        456.49        42.94 o                         
   4  19   3         39.51          5.95        31.28 o                         
   5  19   3        394.75        386.26        55.70 o                         
   6  19   3        560.09        611.03        52.39 o                         
   7  19   3        764.12        804.43        60.88 o                         
   8  19   3        708.30        672.50        59.69 o                         
   9  19   3        161.68        144.14        36.69 o                         
  10  19   3          1.59         22.73        34.33 o                         
  11  19   3         37.44         33.93        44.05 o                         
  12  19   3          3.05         33.21        32.56 o                         
  13  19   3        617.67        530.31        50.76 o                         
  14  19   3       1047.35        936.19        60.95 o                         
  15  19   3        202.23         63.84        51.89 o                         
  -3  20   3        569.03        635.23        49.06 o                         
  -2  20   3        961.13        993.76        96.46 o                         
  -1  20   3       1051.31        996.52        69.39 o                         
   0  20   3        100.42         97.16        41.36 o                         
   1  20   3         99.52        147.61        42.36 o                         
   2  20   3        294.14        289.15        51.34 o                         
   3  20   3       2357.81       2325.84        94.85 o                         
   4  20   3       1468.85       1481.51        78.25 o                         
   5  20   3        460.80        455.42        49.13 o                         
   6  20   3        864.88        814.79        65.24 o                         
   7  20   3        114.09        173.99        49.59 o                         
   8  20   3         76.32         33.03        34.90 o                         
   9  20   3          2.62         18.32        35.43 o                         
  10  20   3        526.67        491.05        47.68 o                         
  11  20   3        102.57         95.82        40.21 o                         
  12  20   3         11.11         27.40        35.59 o                         
  13  20   3        675.01        600.72        45.25 o                         
  14  20   3        854.31        724.68        59.59 o                         
  -1  21   3         38.73         23.60        43.86 o                         
   0  21   3        101.58        104.30        46.72 o                         
   1  21   3       1379.94       1375.40        93.93 o                         
   2  21   3       3920.07       3969.63       125.70 o                         
   3  21   3       4158.46       4304.29       129.90 o                         
   4  21   3       1262.93       1286.75        77.65 o                         
   5  21   3        666.73        832.13        72.85 o                         
   6  21   3         39.66         46.91        43.16 o                         
   7  21   3        305.65        332.97        48.94 o                         
   8  21   3       1284.22       1183.54        69.07 o                         
   9  21   3        976.84       1042.23        65.75 o                         
  10  21   3        962.85        978.27        63.91 o                         
  11  21   3         89.44         96.50        39.83 o                         
  12  21   3          5.94          4.49        34.84 o                         
   1  22   3        585.79        624.84        55.35 o                         
   2  22   3       1774.59       1870.10        99.17 o                         
   3  22   3       1010.95       1049.77        74.03 o                         
   4  22   3          0.51          3.86        49.17 o                         
   5  22   3         18.93         -4.34        46.44 o                         
   6  22   3        221.90        171.57        49.24 o                         
   7  22   3        414.06        371.61        52.63 o                         
   8  22   3        647.85        820.70        68.55 o                         
   9  22   3        315.57        445.65        47.24 o                         
  10  22   3        701.71        739.95        52.86 o                         
  -8 -22   4        119.53        174.81        66.23 o                         
  -7 -22   4          4.85          6.12        60.40 o                         
  -6 -22   4         75.41        -19.66        79.64 o                         
  -5 -22   4        965.51        964.82        85.07 o                         
  -4 -22   4       1296.37       1209.68       187.98 o                         
 -11 -21   4         57.11         82.91        87.64 o                         
 -10 -21   4        123.09        144.68        87.76 o                         
  -9 -21   4         36.11        126.73        59.82 o                         
  -8 -21   4        141.55        178.41        60.05 o                         
  -7 -21   4        801.99        814.57        76.39 o                         
  -6 -21   4       1346.02       1533.76       158.09 o                         
  -5 -21   4       1495.83       1616.28        90.71 o                         
  -4 -21   4       1324.23       1275.08        84.99 o                         
  -3 -21   4        142.18        164.36        46.88 o                         
  -2 -21   4          2.75         35.13        64.64 o                         
  -1 -21   4        297.77        230.13        41.83 o                         
   0 -21   4        321.80        282.56        44.86 o                         
 -13 -20   4        179.76         93.37        50.64 o                         
 -12 -20   4         13.57         37.00        56.73 o                         
 -11 -20   4        103.81         96.05        57.94 o                         
 -10 -20   4        492.76        508.31        66.98 o                         
  -9 -20   4        347.12        376.61        88.45 o                         
  -8 -20   4        568.14        532.87        51.48 o                         
  -7 -20   4        397.30        445.64        54.18 o                         
  -6 -20   4        136.41        228.01        29.44 o                         
  -5 -20   4        497.91        494.34        38.94 o                         
  -4 -20   4        401.50        338.02        33.44 o                         
  -3 -20   4        194.03        159.78        31.64 o                         
  -2 -20   4       1047.40       1030.86        52.37 o                         
  -1 -20   4        968.42        919.81        50.88 o                         
   0 -20   4        898.37       1127.01        69.02 o                         
   1 -20   4        542.06        500.80        74.19 o                         
   2 -20   4       1011.11        845.77        65.21 o                         
 -14 -19   4         17.26         41.55        51.09 o                         
 -13 -19   4        115.68        248.36        52.08 o                         
 -12 -19   4        877.76       1029.04        78.67 o                         
 -11 -19   4       1200.55       1365.79       106.03 o                         
 -10 -19   4       2133.51       2276.46       121.11 o                         
  -9 -19   4       1012.42        814.06        56.20 o                         
  -8 -19   4        773.32        679.53        39.88 o                         
  -7 -19   4       1262.78       1412.67        56.90 o                         
  -6 -19   4         58.46         60.89        27.40 o                         
  -5 -19   4        315.52        291.01        29.88 o                         
  -4 -19   4         47.03         66.23        27.60 o                         
  -3 -19   4        660.46        777.22        45.66 o                         
  -2 -19   4       1184.54       1237.55        78.27 o                         
  -1 -19   4       1911.13       1846.98        66.20 o                         
   0 -19   4        886.54        689.80        46.50 o                         
   1 -19   4        828.87        824.48        49.28 o                         
   2 -19   4        100.63         68.14        50.63 o                         
   3 -19   4        110.57        157.38        45.01 o                         
   4 -19   4        489.08        593.84        49.52 o                         
 -15 -18   4        264.15        223.34        52.00 o                         
 -14 -18   4        403.21        361.62        54.23 o                         
 -13 -18   4        238.90        175.11        48.00 o                         
 -12 -18   4        820.02        815.12        52.39 o                         
 -11 -18   4        372.31        333.79        33.73 o                         
 -10 -18   4       1142.99       1092.46        53.69 o                         
  -9 -18   4         86.09        150.75        27.46 o                         
  -8 -18   4         73.50         53.55        25.19 o                         
  -7 -18   4        516.01        566.37        35.58 o                         
  -6 -18   4       2208.02       2323.32        74.60 o                         
  -5 -18   4       1722.69       1715.36        64.13 o                         
  -4 -18   4       1324.02       1180.77        53.22 o                         
  -3 -18   4       1758.13       1772.74        87.12 o                         
  -2 -18   4        455.24        449.71        36.99 o                         
  -1 -18   4        131.78        142.81        31.16 o                         
   0 -18   4        102.56        104.62        28.27 o                         
   1 -18   4        296.89        283.36        31.73 o                         
   2 -18   4       2723.80       2829.58        91.48 o                         
   3 -18   4       2444.05       2585.53        87.04 o                         
   4 -18   4       1372.41       1337.04        72.62 o                         
   5 -18   4        876.60        857.94        53.02 o                         
   6 -18   4        127.01        196.42        43.69 o                         
 -16 -17   4         39.39         72.48        63.51 o                         
 -15 -17   4        322.88        263.54        49.30 o                         
 -14 -17   4        509.84        480.52        50.75 o                         
 -13 -17   4        161.20        180.53        48.49 o                         
 -12 -17   4          6.34        -13.91        39.67 o                         
 -11 -17   4        270.56        271.54        32.47 o                         
 -10 -17   4        160.70        231.52        28.94 o                         
  -9 -17   4       2178.31       2154.92        69.07 o                         
  -8 -17   4       1826.57       1899.33        51.03 o                         
  -7 -17   4       1610.82       1667.45        69.43 o                         
  -6 -17   4       1774.17       1723.22        48.57 o                         
  -5 -17   4        850.57        931.04        44.86 o                         
  -4 -17   4       1677.14       1858.65        51.40 o                         
  -3 -17   4        120.03         69.18        19.88 o                         
  -2 -17   4       1309.19       1262.85        42.15 o                         
  -1 -17   4       4682.10       4861.37        98.74 o                         
   0 -17   4       2342.78       2343.80        63.37 o                         
   1 -17   4        443.64        505.60        36.17 o                         
   2 -17   4       1549.35       1562.26        59.15 o                         
   3 -17   4       1205.59       1305.53        51.73 o                         
   4 -17   4         87.84        102.20        34.22 o                         
   5 -17   4         30.23         32.57        35.35 o                         
   6 -17   4        149.48        226.22        41.57 o                         
   7 -17   4        369.75        414.73        46.42 o                         
 -16 -16   4        395.00        316.27        48.82 o                         
 -15 -16   4        210.92        315.96        48.52 o                         
 -14 -16   4         91.13         55.01        42.27 o                         
 -13 -16   4         74.85         61.12        39.98 o                         
 -12 -16   4        445.61        456.70        45.75 o                         
 -11 -16   4        524.75        409.62        46.07 o                         
 -10 -16   4        273.35        258.82        24.92 o                         
  -9 -16   4       2050.53       2066.14        73.75 o                         
  -8 -16   4        256.88        193.44        28.92 o                         
  -7 -16   4        269.62        228.48        34.21 o                         
  -6 -16   4        685.27        657.75        30.25 o                         
  -5 -16   4       1475.65       1365.39        49.41 o                         
  -4 -16   4        471.80        401.01        33.10 o                         
  -3 -16   4         44.85         35.10        17.67 o                         
  -2 -16   4       4042.74       4316.40        95.14 o                         
  -1 -16   4       3183.18       3276.24        71.36 o                         
   0 -16   4        866.59        838.43        43.68 o                         
   1 -16   4        245.75        249.17        23.18 o                         
   2 -16   4        179.63        185.70        27.42 o                         
   3 -16   4        181.68        157.44        25.87 o                         
   4 -16   4        233.71        195.03        39.21 o                         
   5 -16   4        155.13        124.46        34.62 o                         
   6 -16   4        327.42        299.56        40.86 o                         
   7 -16   4        222.06        202.96        45.12 o                         
   8 -16   4        381.70        408.00        69.48 o                         
 -17 -15   4        224.08        190.87        50.68 o                         
 -16 -15   4         73.37         94.92        36.28 o                         
 -15 -15   4         22.60         63.99        35.03 o                         
 -14 -15   4         77.82        195.91        44.60 o                         
 -13 -15   4        398.32        346.55        45.27 o                         
 -12 -15   4       2220.76       2033.60        79.12 o                         
 -11 -15   4       1072.10       1041.36        50.45 o                         
 -10 -15   4        524.17        482.51        42.13 o                         
  -9 -15   4        785.40        747.18        32.72 o                         
  -8 -15   4        146.70        133.88        20.04 o                         
  -7 -15   4        178.17        166.12        29.35 o                         
  -6 -15   4         97.16        162.80        24.81 o                         
  -5 -15   4        184.56        217.22        19.28 o                         
  -4 -15   4       1310.52       1341.70        37.31 o                         
  -3 -15   4       3816.02       3890.18        69.44 o                         
  -2 -15   4       4182.50       4072.95        72.18 o                         
  -1 -15   4       3058.76       2870.25        63.36 o                         
   0 -15   4        125.28        112.11        36.12 o                         
   1 -15   4         47.51         29.70        35.87 o                         
   2 -15   4        115.14        126.45        19.92 o                         
   3 -15   4       2489.58       2634.43        59.23 o                         
   4 -15   4        462.29        480.15        25.04 o                         
   5 -15   4        231.83        267.22        28.11 o                         
   6 -15   4        136.27        146.57        35.53 o                         
   7 -15   4          2.38         81.34        41.85 o                         
   8 -15   4          0.28          7.14        36.24 o                         
   9 -15   4         66.32        154.99        42.35 o                         
 -17 -14   4          4.74         25.32        56.13 o                         
 -16 -14   4        343.25        293.58        57.86 o                         
 -15 -14   4        714.09        608.05        41.48 o                         
 -14 -14   4        829.97        844.32        51.24 o                         
 -13 -14   4        762.83        668.40        30.55 o                         
 -12 -14   4       1022.41        920.78        72.90 o                         
 -11 -14   4          9.84         19.33        29.32 o                         
 -10 -14   4         85.48        134.65        24.82 o                         
  -9 -14   4        422.71        487.62        32.91 o                         
  -8 -14   4       6794.33       6661.31       130.73 o                         
  -7 -14   4       7677.64       7628.35       124.91 o                         
  -6 -14   4       8373.41       8559.09       127.17 o                         
  -5 -14   4       6379.11       6095.59        95.59 o                         
  -4 -14   4       2340.30       2154.86        51.73 o                         
  -3 -14   4       2467.85       2351.64        65.92 o                         
  -2 -14   4        331.75        400.54        24.89 o                         
  -1 -14   4       1134.88       1132.62        38.80 o                         
   0 -14   4       2850.93       3027.98        64.38 o                         
   1 -14   4       2524.55       2144.40        49.54 o                         
   2 -14   4       2909.65       3052.92        72.37 o                         
   3 -14   4       7186.59       7200.81       110.45 o                         
   4 -14   4       1412.34       1384.58        41.44 o                         
   5 -14   4        407.95        407.33        23.93 o                         
   6 -14   4          9.87        157.75        26.12 o                         
   7 -14   4        198.53        204.48        39.35 o                         
   8 -14   4        349.27        353.28        40.07 o                         
   9 -14   4       1195.90       1133.59        71.31 o                         
  10 -14   4        746.44        791.90        52.68 o                         
 -18 -13   4        717.04        544.78        79.42 o                         
 -17 -13   4        459.18        502.52        56.97 o                         
 -16 -13   4        444.70        477.60        49.45 o                         
 -15 -13   4        458.15        410.98        38.20 o                         
 -14 -13   4        291.75        232.51        36.00 o                         
 -13 -13   4        114.38         92.71        26.42 o                         
 -12 -13   4        134.86         60.65        34.32 o                         
 -11 -13   4       2416.08       2396.40        53.90 o                         
 -10 -13   4        124.77        179.23        24.57 o                         
  -9 -13   4       4552.54       4719.48       101.96 o                         
  -8 -13   4       3927.78       3833.95       100.53 o                         
  -7 -13   4       2088.73       2045.38        44.38 o                         
  -6 -13   4       6069.30       6278.65        98.30 o                         
  -5 -13   4        866.35        809.79        29.50 o                         
  -4 -13   4       1699.54       1664.58        44.86 o                         
  -3 -13   4       2058.00       2092.70        41.67 o                         
  -2 -13   4       2139.59       2198.81        46.84 o                         
  -1 -13   4       1399.73       1440.76        52.17 o                         
   0 -13   4       4265.54       4187.32        72.90 o                         
   1 -13   4        872.31        844.08        30.80 o                         
   2 -13   4       2513.72       2474.37        51.04 o                         
   3 -13   4        508.02        457.28        24.31 o                         
   4 -13   4        436.61        386.19        21.35 o                         
   5 -13   4        126.11         87.90        32.61 o                         
   6 -13   4        993.47       1126.68        60.06 o                         
   7 -13   4       3083.21       3213.90        78.01 o                         
   8 -13   4       2056.21       2132.61        77.26 o                         
   9 -13   4        862.29        917.21        57.57 o                         
  10 -13   4        174.56        242.53        46.58 o                         
  11 -13   4          6.41          5.65        39.89 o                         
 -18 -12   4        488.10        294.36        67.23 o                         
 -17 -12   4        338.51        216.72        51.77 o                         
 -16 -12   4        158.17        170.79        46.03 o                         
 -15 -12   4         38.24        170.89        36.51 o                         
 -14 -12   4        512.22        451.73        31.81 o                         
 -13 -12   4         22.29         18.81        23.30 o                         
 -12 -12   4       1001.43        959.27        41.10 o                         
 -11 -12   4       1246.94       1197.54        39.57 o                         
 -10 -12   4        279.87        303.48        22.14 o                         
  -9 -12   4       7449.98       7413.77       135.60 o                         
  -8 -12   4       1891.44       1919.04        55.54 o                         
  -7 -12   4       1549.46       1456.18        36.68 o                         
  -6 -12   4         81.75        127.05        13.29 o                         
  -5 -12   4        854.57        894.88        25.57 o                         
  -4 -12   4       5461.77       5181.85        72.72 o                         
  -3 -12   4       8306.89       8329.26       109.13 o                         
  -2 -12   4      10068.42       9527.77       131.25 o                         
  -1 -12   4       3852.61       3995.09        60.38 o                         
   0 -12   4         23.59         33.80        12.85 o                         
   1 -12   4       1085.21        936.97        25.91 o                         
   2 -12   4       3062.30       3042.61        51.29 o                         
   3 -12   4       3867.66       3881.89        65.33 o                         
   4 -12   4       3016.04       2770.73        51.87 o                         
   5 -12   4        839.70        998.91        48.11 o                         
   6 -12   4       2615.51       2602.39        94.00 o                         
   7 -12   4       1155.90       1310.42        47.56 o                         
   8 -12   4          6.85         72.47        25.73 o                         
   9 -12   4         27.37         43.65        23.08 o                         
  10 -12   4        290.06        305.10        39.08 o                         
  11 -12   4        411.92        431.63        48.36 o                         
  12 -12   4        492.58        532.82        49.29 o                         
 -18 -11   4        200.82        121.68        53.89 o                         
 -17 -11   4         34.96         39.91        48.62 o                         
 -16 -11   4        122.18        159.39        30.84 o                         
 -15 -11   4        847.40        812.48        81.22 o                         
 -14 -11   4       2397.48       1751.98        59.09 o                         
 -13 -11   4       1089.93        940.74        44.48 o                         
 -12 -11   4       2476.86       2498.79        76.31 o                         
 -11 -11   4       2568.28       2758.37        58.04 o                         
 -10 -11   4        432.07        454.21        22.45 o                         
  -9 -11   4       1168.74       1359.23        39.27 o                         
  -8 -11   4       2273.21       2135.42        46.09 o                         
  -7 -11   4       4792.97       4840.78        78.87 o                         
  -6 -11   4        679.86        670.97        25.89 o                         
  -5 -11   4       1095.30       1086.51        25.75 o                         
  -4 -11   4       3546.30       3555.56        52.92 o                         
  -3 -11   4       3247.10       3169.70        48.58 o                         
  -2 -11   4       4858.69       4842.70        73.76 o                         
  -1 -11   4       1696.95       1856.62        39.80 o                         
   0 -11   4          9.84         -2.11        10.70 o                         
   1 -11   4       5414.11       5269.13        67.65 o                         
   2 -11   4       3673.70       3507.52        49.97 o                         
   3 -11   4       4231.90       4419.21        60.06 o                         
   4 -11   4       2107.57       2002.41        40.57 o                         
   5 -11   4        721.69        681.36        34.25 o                         
   6 -11   4         85.14        188.20        31.45 o                         
   7 -11   4        182.65        227.05        39.41 o                         
   8 -11   4       1047.72       1072.43        44.18 o                         
   9 -11   4       1344.90       1213.72       134.39 o                         
  10 -11   4        138.88        144.91        24.45 o                         
  11 -11   4        568.19        615.30        44.86 o                         
  12 -11   4        209.83        225.29        41.56 o                         
  13 -11   4         12.70         27.18        45.59 o                         
 -18 -10   4        128.17        176.57        54.03 o                         
 -17 -10   4        370.57        376.54        59.92 o                         
 -16 -10   4        374.66        287.24        48.60 o                         
 -15 -10   4        570.59        448.35        37.43 o                         
 -14 -10   4       1004.83        791.23        39.33 o                         
 -13 -10   4        764.49        722.89        40.38 o                         
 -12 -10   4        406.85        325.60        24.97 o                         
 -11 -10   4         22.54        175.89        31.89 o                         
 -10 -10   4        312.91        320.17        20.16 o                         
  -9 -10   4        201.58        139.33        15.21 o                         
  -8 -10   4       6836.37       6575.86        94.52 o                         
  -7 -10   4      17806.58      17791.01       244.54 o                         
  -6 -10   4       4506.21       4340.52        70.64 o                         
  -5 -10   4       6255.28       6282.91        81.35 o                         
  -4 -10   4         84.71        193.52        11.88 o                         
  -3 -10   4          4.11         20.79        11.33 o                         
  -2 -10   4         29.86         61.14        11.47 o                         
  -1 -10   4        175.87        132.67        13.69 o                         
   0 -10   4       4942.78       5005.74        67.60 o                         
   1 -10   4       6685.72       6637.60        80.95 o                         
   2 -10   4      11372.58      10943.96       133.65 o                         
   3 -10   4       7842.89       7879.03       100.54 o                         
   4 -10   4       1585.01       1668.46        32.54 o                         
   5 -10   4         34.69         54.60        15.83 o                         
   6 -10   4        391.22        410.46        26.32 o                         
   7 -10   4       2567.35       2577.20        61.58 o                         
   8 -10   4       1328.92       1408.96        56.27 o                         
   9 -10   4       1318.84       1320.49        48.40 o                         
  10 -10   4        141.18        203.26        35.10 o                         
  11 -10   4        118.55        137.32        26.65 o                         
  12 -10   4          0.94          7.87        35.39 o                         
  13 -10   4        591.15        571.98        48.60 o                         
 -19  -9   4        424.66        419.06        63.08 o                         
 -18  -9   4        725.69        682.52        62.18 o                         
 -17  -9   4        443.24        373.91        52.01 o                         
 -16  -9   4         14.75        110.95        51.71 o                         
 -15  -9   4         14.61         84.50        28.55 o                         
 -14  -9   4          0.68        -21.57        25.98 o                         
 -13  -9   4        112.41        124.38        24.78 o                         
 -12  -9   4        161.25        141.09        22.82 o                         
 -11  -9   4       3793.97       4051.18        73.41 o                         
 -10  -9   4       7273.58       7107.83        99.01 o                         
  -9  -9   4       4141.38       3882.94        59.07 o                         
  -8  -9   4       4946.70       4605.80        70.19 o
[truncated: 2,487,270 more chars]
