# Supplementary material for: Crystal structures of three anionic lanthanide–aluminium [3.3.1] metallacryptate complexes
Source: Acta Crystallogr E Crystallogr Commun. 2020 Aug 14;76(Pt 9):1458–66. doi: 10.1107/S2056989020010725 (PMC7472759; doi:10.1107/S2056989020010725)
Supplement: Supplementary file 4 [file e-76-01458-3sup4.hkl]

data_3
#RR1_63_2_0m                                                                
_shelx_title ' RR1_63_0m in P-1'                                                
_shelx_refln_list_code          4                                               
_shelx_F_calc_maximum      370.30                                               
_exptl_crystal_F_000      2695.13                                               
_reflns_d_resolution_high  0.6988                                               
                                                                                
loop_                                                                           
 _space_group_symop_operation_xyz                                               
 'x, y, z'                                                                      
 '-x, -y, -z'                                                                   
                                                                                
_cell_length_a    13.7254                                                       
_cell_length_b    16.0597                                                       
_cell_length_c    28.2523                                                       
_cell_angle_alpha  80.533                                                       
_cell_angle_beta   83.799                                                       
_cell_angle_gamma  72.031                                                       
                                                                                
_shelx_F_squared_multiplier     1.000                                           
                                                                                
loop_                                                                           
 _refln_index_h                                                                 
 _refln_index_k                                                                 
 _refln_index_l                                                                 
 _refln_F_squared_calc                                                          
 _refln_F_squared_meas                                                          
 _refln_F_squared_sigma                                                         
 _refln_observed_status                                                         
   2   0   0       8476.92       8877.57       206.85 o                         
   3   0   0       2404.63       3048.78        86.72 o                         
   4   0   0       1153.91       1754.26        49.78 o                         
   5   0   0        835.91       1408.30        47.92 o                         
   6   0   0      25689.80      23536.02       798.86 o                         
   7   0   0      13469.78      13441.63       251.11 o                         
   8   0   0       3485.77       3294.15        76.85 o                         
   9   0   0       1521.38       1532.84        50.96 o                         
  10   0   0       5103.19       5140.20       105.35 o                         
  11   0   0       1497.46       1628.17        57.71 o                         
  12   0   0       1237.26       1522.92       115.10 o                         
  13   0   0        506.65        600.99        43.83 o                         
  14   0   0        616.75        643.07        51.28 o                         
  15   0   0        545.09        534.96        48.32 o                         
  16   0   0         72.80         85.73        42.24 o                         
  17   0   0          2.65         58.04        44.73 o                         
  18   0   0          2.12        -33.46        85.11 o                         
 -18   1   0         83.64        215.24        91.11 o                         
 -17   1   0        280.59        447.21       185.63 o                         
 -16   1   0        245.77        283.53        47.46 o                         
 -15   1   0        487.00        550.02        65.37 o                         
 -14   1   0         10.74        -19.03        29.17 o                         
 -13   1   0         57.18         71.00        29.23 o                         
 -12   1   0        417.37        948.98        75.40 o                         
 -11   1   0       4609.79       4092.82        87.47 o                         
 -10   1   0       4810.44       4907.45        98.96 o                         
  -9   1   0       2245.59       2067.49        56.95 o                         
  -8   1   0         61.78        135.43        47.48 o                         
  -7   1   0       3712.71       4066.14       116.88 o                         
  -6   1   0       1680.51       1944.27        51.21 o                         
  -5   1   0       3071.03       2871.63        61.40 o                         
  -4   1   0       1708.98       1929.37        44.85 o                         
  -3   1   0      29504.55      24720.78       558.93 o                         
  -2   1   0       9221.17       8051.46       166.87 o                         
   2   1   0       9052.53       6955.16       165.06 o                         
   3   1   0      38432.97      34206.51       777.05 o                         
   4   1   0      42178.21      40936.55       929.91 o                         
   5   1   0      12462.31      10649.01       206.03 o                         
   6   1   0      18669.84      21400.70       403.49 o                         
   7   1   0       6016.58       6226.21       130.56 o                         
   8   1   0        182.66        245.70        38.86 o                         
   9   1   0         48.77        141.19        23.92 o                         
  10   1   0         89.95        130.49        24.47 o                         
  11   1   0        579.72        507.10        35.83 o                         
  12   1   0       2211.86       2500.53        63.07 o                         
  13   1   0        435.75        616.51        43.40 o                         
  14   1   0         83.50        164.27        28.52 o                         
  15   1   0         87.82         63.85        29.64 o                         
  16   1   0          3.48         21.59        38.82 o                         
  17   1   0         56.93         79.89        66.70 o                         
  18   1   0        284.23        194.04        52.49 o                         
 -18   2   0        255.27        123.96        93.09 o                         
 -17   2   0        111.57         12.75        44.67 o                         
 -16   2   0        143.66        137.63        52.53 o                         
 -15   2   0        121.09        103.99        32.32 o                         
 -14   2   0        114.33        114.99        41.59 o                         
 -13   2   0        146.05        161.40        30.35 o                         
 -12   2   0       1242.22       1158.90        62.49 o                         
 -11   2   0       6527.63       6209.02       123.46 o                         
 -10   2   0        902.35        907.80        49.16 o                         
  -9   2   0       1071.23       1256.39        51.81 o                         
  -8   2   0        281.69        287.16        37.54 o                         
  -7   2   0        966.08       1135.64        43.24 o                         
  -6   2   0       1059.35        865.21        53.49 o                         
  -5   2   0       2376.82       2547.52        55.01 o                         
  -4   2   0        766.05        425.05        20.17 o                         
  -3   2   0        276.73        369.10        30.98 o                         
  -2   2   0      36985.27      34027.38      1111.81 o                         
  -1   2   0       5038.70       3803.34        59.80 o                         
   0   2   0       5132.79       3548.92       215.50 o                         
   1   2   0       5735.87       6432.90       182.88 o                         
   2   2   0        102.01        254.93        13.55 o                         
   3   2   0      80676.45      75607.55      1712.07 o                         
   4   2   0       3670.57       4148.52        83.89 o                         
   5   2   0        485.85        542.56        37.84 o                         
   6   2   0        570.78        843.10        33.89 o                         
   7   2   0        406.69        561.55        33.74 o                         
   8   2   0       6116.62       6656.90       160.48 o                         
   9   2   0       3198.52       3032.13        64.37 o                         
  10   2   0        462.82        538.17        45.27 o                         
  11   2   0        413.24        542.21        43.00 o                         
  12   2   0        179.95        246.56        28.75 o                         
  13   2   0         87.14        172.48        24.62 o                         
  14   2   0        252.69        271.75        29.83 o                         
  15   2   0        126.74        117.97        30.26 o                         
  16   2   0         14.15         -2.66        33.30 o                         
  17   2   0         10.57        -12.81        51.37 o                         
  18   2   0         50.88         25.25        42.21 o                         
  19   2   0         10.56         48.51        94.23 o                         
 -17   3   0         87.50         31.57        89.59 o                         
 -16   3   0        141.31        204.38        49.05 o                         
 -15   3   0          6.77         22.27        40.70 o                         
 -14   3   0        854.65        667.89        75.61 o                         
 -13   3   0       1727.16       1805.99        65.14 o                         
 -12   3   0       2191.82       2283.39        73.68 o                         
 -11   3   0       1543.52       1774.70        66.23 o                         
 -10   3   0        100.00         95.65        39.75 o                         
  -9   3   0         15.85         18.06        24.33 o                         
  -8   3   0        190.45        472.83        90.79 o                         
  -7   3   0       5111.78       4980.60       101.85 o                         
  -6   3   0       9497.98       9505.82       151.01 o                         
  -5   3   0      10355.70       9702.45       137.95 o                         
  -4   3   0      30013.59      27201.43       502.78 o                         
  -3   3   0      28855.08      25188.53       513.00 o                         
  -2   3   0       7684.15       7406.69       243.44 o                         
  -1   3   0        494.52        355.72        34.51 o                         
   0   3   0      62174.36      51705.87      1188.55 o                         
   1   3   0      23519.30      28603.70       670.11 o                         
   2   3   0       1802.15       2718.81       121.79 o                         
   3   3   0         74.13         81.26        11.85 o                         
   4   3   0       1033.14       1210.66        27.12 o                         
   5   3   0       1405.62       1659.42        33.34 o                         
   6   3   0       3037.84       2985.03        65.00 o                         
   7   3   0       3260.06       2884.21        64.39 o                         
   8   3   0        806.09        722.03        42.04 o                         
   9   3   0       2863.53       2962.25        65.74 o                         
  10   3   0        797.36        793.92        39.34 o                         
  11   3   0        126.42        252.09        64.66 o                         
  12   3   0       2473.23       2662.06        74.62 o                         
  13   3   0        501.65        496.50        50.10 o                         
  14   3   0        341.82        283.51        29.63 o                         
  15   3   0        200.61        194.55        31.22 o                         
  16   3   0          9.76         61.35        31.52 o                         
  17   3   0          3.72         66.09        43.67 o                         
  18   3   0          5.45         77.28        59.06 o                         
  19   3   0        178.04        201.46        97.70 o                         
 -17   4   0        857.52       1315.25       176.38 o                         
 -16   4   0        793.60        881.93       158.79 o                         
 -15   4   0        426.35        401.49        84.73 o                         
 -14   4   0        372.21        446.18        86.13 o                         
 -13   4   0        651.05        659.68        85.39 o                         
 -12   4   0        229.11        253.82        36.49 o                         
 -11   4   0         59.16        133.28        33.34 o                         
 -10   4   0       3447.82       3556.45        91.80 o                         
  -9   4   0        209.77        312.85        78.86 o                         
  -8   4   0       4865.65       4327.12        97.84 o                         
  -7   4   0       9021.07       9219.88       151.07 o                         
  -6   4   0       5538.55       4486.20        74.67 o                         
  -5   4   0        270.08        201.10        16.40 o                         
  -4   4   0       6885.45       7174.47       149.02 o                         
  -3   4   0       3014.88       3140.23       101.93 o                         
  -2   4   0      10660.86       9534.93       144.73 o                         
  -1   4   0      34716.64      30752.34      1034.95 o                         
   0   4   0      54530.66      57820.06      1335.44 o                         
   1   4   0       7532.80       5201.33        87.80 o                         
   2   4   0       1694.26        943.21        25.32 o                         
   3   4   0       1673.42       1264.57        29.67 o                         
   4   4   0      12697.25      13066.30       178.93 o                         
   5   4   0      11957.12      10610.03       147.69 o                         
   6   4   0         83.43        199.88        34.44 o                         
   7   4   0         96.74        156.88        24.54 o                         
   8   4   0        971.84       1023.24        41.46 o                         
   9   4   0         97.68        144.98        21.18 o                         
  10   4   0       3791.97       3855.53        82.91 o                         
  11   4   0       2758.38       2954.67        78.36 o                         
  12   4   0       3172.47       3249.54        99.54 o                         
  13   4   0       1512.58       1521.03        70.60 o                         
  14   4   0        522.51        638.40        61.55 o                         
  15   4   0        630.20        611.29        96.16 o                         
  16   4   0         46.19         94.17        32.77 o                         
  17   4   0         69.93         84.49        43.68 o                         
  18   4   0        238.99        235.08        58.67 o                         
  19   4   0        184.36        131.40        94.35 o                         
 -16   5   0        437.06        249.40        97.88 o                         
 -15   5   0        144.77        128.12        84.31 o                         
 -14   5   0          0.80         77.55        44.38 o                         
 -13   5   0        219.10        237.78        50.20 o                         
 -12   5   0         40.63         -5.18        47.53 o                         
 -11   5   0       1441.15       1517.31        71.41 o                         
 -10   5   0       4882.87       4914.25       116.96 o                         
  -9   5   0       1683.12       1583.55        65.34 o                         
  -8   5   0        184.47        277.63        54.61 o                         
  -7   5   0        511.47        510.67        31.29 o                         
  -6   5   0       3290.93       3374.86        61.96 o                         
  -5   5   0       4046.60       3933.44        67.86 o                         
  -4   5   0        717.35        458.96        25.86 o                         
  -3   5   0        156.75        453.42        58.13 o                         
  -2   5   0       2291.92       2397.16        66.53 o                         
  -1   5   0       6252.05       5540.87        89.79 o                         
   0   5   0      26379.06      26783.51       483.29 o                         
   1   5   0      14680.49      15103.84       207.63 o                         
   2   5   0       1110.45        793.56        25.08 o                         
   3   5   0      40382.81      35537.22      5938.44 o                         
   5   5   0       8379.48       8637.58       124.57 o                         
   6   5   0        421.58        741.18        29.27 o                         
   7   5   0       5433.84       5416.50        84.48 o                         
   8   5   0       2543.98       2806.70        59.83 o                         
   9   5   0       6751.43       6660.28       127.67 o                         
  10   5   0      10047.76      10530.11       187.92 o                         
  11   5   0       2000.03       2219.71        64.48 o                         
  12   5   0        288.71        288.54        41.77 o                         
  13   5   0        333.09        429.01        78.07 o                         
  14   5   0         73.22         76.82        40.49 o                         
  15   5   0        105.06         35.05        35.85 o                         
  16   5   0        691.32        596.70        71.58 o                         
  17   5   0        496.46        525.69        64.09 o                         
  18   5   0        598.59        766.63       131.33 o                         
  19   5   0        164.16        219.44        96.39 o                         
 -16   6   0          3.18        -66.31        88.23 o                         
 -15   6   0         16.78        -64.68        82.40 o                         
 -14   6   0        360.77        428.61        87.27 o                         
 -13   6   0        750.05        810.45        83.33 o                         
 -12   6   0        396.68        506.46        56.03 o                         
 -11   6   0       1162.68       1099.71       121.87 o                         
 -10   6   0        404.55        813.57        61.40 o                         
  -9   6   0        269.35        466.97        67.02 o                         
  -8   6   0        541.34        722.07        45.64 o                         
  -7   6   0       2026.03       2275.38        52.80 o                         
  -6   6   0      12342.56      12345.42       178.78 o                         
  -5   6   0       9408.64       9551.77       142.00 o                         
  -4   6   0       1277.96       1154.87        64.45 o                         
  -3   6   0       3909.67       4037.45        73.29 o                         
  -2   6   0      14386.46      14626.08       205.97 o                         
  -1   6   0       3738.06       3423.63        61.36 o                         
   0   6   0       5908.46       5509.21        90.89 o                         
   1   6   0      18609.26      18035.15       247.88 o                         
   2   6   0        194.66        170.22        14.28 o                         
   3   6   0      27874.13      27781.88       373.24 o                         
   4   6   0        698.57        577.91        46.14 o                         
   5   6   0        372.96        617.71        47.46 o                         
   6   6   0       6709.96       5741.14        89.79 o                         
   7   6   0      16903.98      17296.84       262.79 o                         
   8   6   0       5053.85       5217.73        83.44 o                         
   9   6   0       7519.29       7595.43       127.31 o                         
  10   6   0         99.35        144.87        25.55 o                         
  11   6   0       2530.86       2668.57        73.72 o                         
  12   6   0        504.32        713.70        50.95 o                         
  13   6   0        188.90        349.10        52.68 o                         
  14   6   0       1356.86       1449.60        91.52 o                         
  15   6   0       1082.47       1223.29        90.21 o                         
  16   6   0        221.94        291.88        73.28 o                         
  17   6   0        106.60        130.81        75.05 o                         
  18   6   0         15.36         12.01        47.07 o                         
  19   6   0         74.08        -60.26        89.78 o                         
 -15   7   0         63.00         76.05        89.14 o                         
 -14   7   0        262.01        258.25        87.22 o                         
 -13   7   0        390.84        622.91       155.03 o                         
 -12   7   0         94.36         54.10        56.01 o                         
 -11   7   0          8.04        -35.04        40.39 o                         
 -10   7   0       2071.54       2189.68        84.69 o                         
  -9   7   0       6039.44       6420.36       123.74 o                         
  -8   7   0       4958.50       5172.57        91.89 o                         
  -7   7   0       5022.31       5305.33        92.00 o                         
  -6   7   0       4339.58       4480.38        79.94 o                         
  -5   7   0        157.77        137.08        22.27 o                         
  -4   7   0        946.99        807.91        36.66 o                         
  -3   7   0        306.01        443.62        45.94 o                         
  -2   7   0      15655.12      15969.60       227.27 o                         
  -1   7   0      36549.18      35677.45       767.69 o                         
   0   7   0        616.12        685.35        33.56 o                         
   1   7   0       7889.08       8474.35       162.66 o                         
   2   7   0      12670.07      12454.22       177.86 o                         
   3   7   0      15347.44      15900.67       222.14 o                         
   4   7   0        656.90        610.18        29.71 o                         
   5   7   0       4132.66       4463.51        77.79 o                         
   6   7   0       2430.15       2503.70        50.58 o                         
   7   7   0       7009.42       7485.20       113.51 o                         
   8   7   0       1615.59       1752.50        42.43 o                         
   9   7   0        472.29        441.66        34.90 o                         
  10   7   0         67.59         30.75        22.09 o                         
  11   7   0       1571.24       1809.45        64.66 o                         
  12   7   0        450.07        524.94        58.91 o                         
  13   7   0        662.64        731.93        55.49 o                         
  14   7   0        106.85         68.56        35.48 o                         
  15   7   0        213.28        220.52        49.49 o                         
  16   7   0        182.95        231.32        54.85 o                         
  17   7   0          0.93         -2.34        44.46 o                         
  18   7   0        103.18        107.22        49.63 o                         
  19   7   0        368.63        335.00        54.70 o                         
 -15   8   0         38.54         41.33        91.10 o                         
 -14   8   0          3.81        -70.11        83.05 o                         
 -13   8   0        238.05         87.46        81.56 o                         
 -12   8   0        241.93        151.46        46.35 o                         
 -11   8   0        361.61        262.12        45.61 o                         
 -10   8   0       3568.69       3698.33       137.89 o                         
  -9   8   0       8232.47       8385.69       152.71 o                         
  -8   8   0       3171.66       3466.90        73.68 o                         
  -7   8   0        381.13        446.66        35.66 o                         
  -6   8   0       1210.06       1332.62        45.09 o                         
  -5   8   0       2581.23       2855.09        65.30 o                         
  -4   8   0       6141.51       6340.76       108.19 o                         
  -3   8   0       9422.16       9221.95       189.87 o                         
  -2   8   0      29711.45      29162.25       431.55 o                         
  -1   8   0      16473.97      16736.12       237.02 o                         
   0   8   0      11627.47      11191.86       174.77 o                         
   1   8   0      13437.56      12064.25       192.74 o                         
   2   8   0         59.28        100.95        17.82 o                         
   3   8   0       5907.03       5829.53        94.08 o                         
   4   8   0      35283.62      35708.03       480.17 o                         
   5   8   0       9111.94       9368.36       147.69 o                         
   6   8   0       1671.76       1668.02        42.46 o                         
   7   8   0         29.84         26.79        17.60 o                         
   8   8   0          7.04         15.48        16.15 o                         
   9   8   0        115.02        161.58        22.12 o                         
  10   8   0        268.36        351.87        28.33 o                         
  11   8   0        128.41         78.94        29.18 o                         
  12   8   0         62.51         48.78        31.65 o                         
  13   8   0        140.96         85.60        54.07 o                         
  14   8   0        609.23        695.49        67.59 o                         
  15   8   0        155.13         27.04        72.66 o                         
  16   8   0        749.21        690.40        98.14 o                         
  17   8   0         72.81        106.98        57.02 o                         
  18   8   0        176.51        193.76        74.27 o                         
  19   8   0        127.36        166.09        72.31 o                         
 -14   9   0        125.24        159.29        92.37 o                         
 -13   9   0        504.87        375.75        92.56 o                         
 -12   9   0        728.24        611.74       137.95 o                         
 -11   9   0        203.30        287.02        90.75 o                         
 -10   9   0        277.17        439.18       155.96 o                         
  -9   9   0        101.62        198.09        43.86 o                         
  -8   9   0        361.76        469.43        52.04 o                         
  -7   9   0       3625.04       4027.55        80.83 o                         
  -6   9   0      10705.78      11025.30       168.51 o                         
  -5   9   0       7343.19       8331.03       138.74 o                         
  -4   9   0       6574.27       6436.14       106.48 o                         
  -3   9   0       3032.28       3117.86        63.08 o                         
  -2   9   0       5493.14       5247.79       173.19 o                         
  -1   9   0        290.24        278.37        26.73 o                         
   0   9   0        809.20        862.12        50.98 o                         
   1   9   0      16665.33      16963.21       411.87 o                         
   2   9   0      24103.54      23836.31       363.81 o                         
   3   9   0      27066.21      26970.56       407.88 o                         
   4   9   0       5227.51       5007.57        96.91 o                         
   5   9   0        654.28        673.92        32.24 o                         
   6   9   0        397.05        301.75        21.38 o                         
   7   9   0       4622.96       4595.61       154.22 o                         
   8   9   0       4339.13       4269.81        76.41 o                         
   9   9   0       2288.10       2403.84        54.30 o                         
  10   9   0       4132.87       4175.92        77.63 o                         
  11   9   0        469.32        430.46        39.18 o                         
  12   9   0         24.13         89.48        33.69 o                         
  13   9   0        485.78        459.19        73.58 o                         
  14   9   0        356.79        253.47        48.15 o                         
  15   9   0       1377.50       1368.99       133.89 o                         
  16   9   0        702.50        787.14       115.86 o                         
  17   9   0        111.66        233.54        61.83 o                         
  18   9   0         15.55         32.85        61.57 o                         
  19   9   0        108.00        242.94        54.01 o                         
 -14  10   0        265.82        320.99       100.02 o                         
 -13  10   0       1106.21       1153.05       169.98 o                         
 -12  10   0        135.84        152.66        84.76 o                         
 -11  10   0         48.62         -8.84        91.32 o                         
 -10  10   0         76.85        157.26        81.39 o                         
  -9  10   0       1359.18       1473.84        83.02 o                         
  -8  10   0       2406.89       2379.76       134.48 o                         
  -7  10   0       2666.18       2837.81        68.86 o                         
  -6  10   0       2905.42       3389.66        79.94 o                         
  -5  10   0       2580.41       2552.60        63.96 o                         
  -4  10   0         44.35         51.02        21.66 o                         
  -3  10   0       2087.00       2363.50        60.81 o                         
  -2  10   0       2792.30       2949.93        62.47 o                         
  -1  10   0       7950.11       7816.32       124.03 o                         
   0  10   0        860.24        893.21        37.11 o                         
   1  10   0       1527.89       2101.86       257.46 o                         
   2  10   0        937.74       1062.20        39.01 o                         
   3  10   0        177.19        127.13        18.35 o                         
   4  10   0       1754.44       1911.52        47.08 o                         
   5  10   0       6802.54       6718.05       144.00 o                         
   6  10   0       1378.39       1314.95        40.22 o                         
   7  10   0       6522.25       7055.99       118.70 o                         
   8  10   0       5596.79       5845.08        98.21 o                         
   9  10   0       1385.01       1349.96        45.01 o                         
  10  10   0       1768.02       1858.17        52.70 o                         
  11  10   0       3571.18       3484.50        75.50 o                         
  12  10   0       3749.66       3685.26        91.72 o                         
  13  10   0       2393.46       2332.28       105.38 o                         
  14  10   0        740.25        905.49        95.72 o                         
  15  10   0        235.97        396.66       139.67 o                         
  16  10   0         11.51         33.68        77.30 o                         
  17  10   0        212.32        331.17        67.33 o                         
  18  10   0         95.06        179.54        85.67 o                         
  19  10   0       1323.67       1527.50       127.66 o                         
 -13  11   0        334.49        201.20       100.80 o                         
 -12  11   0         48.56         54.54        90.81 o                         
 -11  11   0         60.24         54.28        84.17 o                         
 -10  11   0        300.71        177.72        84.44 o                         
  -9  11   0       1996.91       1959.03        84.32 o                         
  -8  11   0       1497.50       1895.46        64.91 o                         
  -7  11   0        247.32        207.90        29.54 o                         
  -6  11   0       1179.56        990.58        56.24 o                         
  -5  11   0         31.95         55.01        27.38 o                         
  -4  11   0       1582.19       1690.78        76.71 o                         
  -3  11   0       2743.60       2902.12        65.54 o                         
  -2  11   0       6734.97       6787.17       113.72 o                         
  -1  11   0       3618.38       3466.76        75.19 o                         
   0  11   0         80.36         57.39        19.96 o                         
   1  11   0          5.53         -0.28        19.28 o                         
   2  11   0        498.80        525.54        36.57 o                         
   3  11   0       1157.45       1100.51        40.53 o                         
   4  11   0        813.67        612.12        36.09 o                         
   5  11   0        553.84        430.89        33.44 o                         
   6  11   0         49.77         59.44        18.70 o                         
   7  11   0       1089.88       1424.59        46.14 o                         
   8  11   0        291.81        290.09        22.89 o                         
   9  11   0        832.67        802.58        40.21 o                         
  10  11   0       2531.76       2727.47        65.30 o                         
  11  11   0       2298.79       2517.64        64.44 o                         
  12  11   0       1224.70       1053.61        56.45 o                         
  13  11   0        759.10       1017.30       202.52 o                         
  14  11   0        341.66        567.24       128.06 o                         
  15  11   0        408.60        209.34       251.18 o                         
  16  11   0        822.41       1020.54       113.64 o                         
  17  11   0        681.26        704.46       121.25 o                         
  18  11   0        162.82        140.37        67.15 o                         
  19  11   0        951.19        961.62       122.19 o                         
 -12  12   0        251.98        254.35        99.41 o                         
 -11  12   0        567.42        529.93        97.35 o                         
 -10  12   0        629.48        489.09        90.22 o                         
  -9  12   0       1708.46       1976.19       162.50 o                         
  -8  12   0        426.30        339.69        51.03 o                         
  -7  12   0         83.71         90.33        28.62 o                         
  -6  12   0        135.83        160.88        33.17 o                         
  -5  12   0        500.97        524.35        54.61 o                         
  -4  12   0       7110.89       7587.22       128.58 o                         
  -3  12   0       8483.15       8488.49       139.76 o                         
  -2  12   0       5748.39       5774.78       103.78 o                         
  -1  12   0         48.07         72.50        22.75 o                         
   0  12   0        876.56        746.04        47.76 o                         
   1  12   0       2052.98       2348.34        65.24 o                         
   2  12   0       5096.70       5174.13        93.07 o                         
   3  12   0      12306.97      12629.70       199.90 o                         
   4  12   0       5756.31       6240.35       109.95 o                         
   5  12   0       1384.89       1284.60        45.47 o                         
   6  12   0         45.80          2.03        20.41 o                         
   7  12   0         31.36         55.86        21.48 o                         
   8  12   0       3396.37       3392.52        73.37 o                         
   9  12   0       2496.62       2545.60        63.97 o                         
  10  12   0       2132.42       2061.70        59.60 o                         
  11  12   0       1381.51       1292.85        62.47 o                         
  12  12   0       1196.86       1257.13       105.50 o                         
  13  12   0        403.67        329.94        44.15 o                         
  14  12   0         62.28         75.41        56.14 o                         
  15  12   0        629.45        662.20       105.07 o                         
  16  12   0        455.51        427.76        93.71 o                         
  17  12   0         77.46         76.79        65.86 o                         
  18  12   0         55.67         32.12        67.70 o                         
 -11  13   0         87.50        100.09        91.97 o                         
 -10  13   0        149.80         89.24        86.72 o                         
  -9  13   0          4.14        -24.18        51.55 o                         
  -8  13   0        396.47        402.71        79.81 o                         
  -7  13   0       1280.69       1105.05        98.44 o                         
  -6  13   0       1159.20       1099.40        58.91 o                         
  -5  13   0       3244.60       3451.03        81.25 o                         
  -4  13   0       2931.66       2831.66        70.55 o                         
  -3  13   0        409.63        305.30        32.69 o                         
  -2  13   0        348.39        283.04        27.39 o                         
  -1  13   0       3421.67       3750.99        79.17 o                         
   0  13   0       3299.32       3574.34        76.69 o                         
   1  13   0       1362.86       1261.44        48.95 o                         
   2  13   0       2444.44       2279.07        60.74 o                         
   3  13   0       1918.21       2221.12        59.90 o                         
   4  13   0        656.55        797.40        45.33 o                         
   5  13   0       1227.76       1291.83        49.34 o                         
   6  13   0       3378.63       3319.60        73.36 o                         
   7  13   0       1095.75       1105.76        57.50 o                         
   8  13   0       3233.54       3401.85        76.19 o                         
   9  13   0       2597.84       3030.91        94.79 o                         
  10  13   0        131.93        102.28        25.41 o                         
  11  13   0         63.83         62.93        31.84 o                         
  12  13   0         40.14         52.64        30.83 o                         
  13  13   0        141.34        105.37        43.33 o                         
  14  13   0        647.28        657.97        79.82 o                         
  15  13   0       1037.90        912.25       117.45 o                         
  16  13   0        685.41        809.38       115.33 o                         
  17  13   0          1.61        -43.06        64.43 o                         
  18  13   0         23.89         42.79        70.18 o                         
 -11  14   0         85.51        -31.76        92.21 o                         
 -10  14   0        173.47        131.55        89.85 o                         
  -9  14   0        305.79        352.67       101.04 o                         
  -8  14   0       1840.92       1789.90       105.07 o                         
  -7  14   0       1180.35       1221.98        97.09 o                         
  -6  14   0        397.85        382.24        55.17 o                         
  -5  14   0        217.32         79.45        70.55 o                         
  -4  14   0          9.66         10.19        33.88 o                         
  -3  14   0       2107.99       1987.17       124.79 o                         
  -2  14   0       2282.95       2413.30       102.38 o                         
  -1  14   0       5286.75       5416.83       102.97 o                         
   0  14   0        690.62        697.66        59.67 o                         
   1  14   0         60.73         46.88        30.03 o                         
   2  14   0        247.80        155.17        26.34 o                         
   3  14   0        216.64        262.83        27.49 o                         
   4  14   0       2010.22       2303.65        64.55 o                         
   5  14   0       3930.44       4094.86        84.28 o                         
   6  14   0       6292.15       6312.80       115.86 o                         
   7  14   0       3739.00       4453.96       155.83 o                         
   8  14   0        543.80        476.12        40.88 o                         
   9  14   0          2.74         62.71        26.29 o                         
  10  14   0       1873.70       2005.87        72.95 o                         
  11  14   0       2774.95       2579.72       116.84 o                         
  12  14   0       2941.80       3211.38       117.10 o                         
  13  14   0        962.33       1058.01       129.29 o                         
  14  14   0         78.22         90.24        46.48 o                         
  15  14   0        341.70        325.19        68.37 o                         
  16  14   0        153.31         42.79        64.77 o                         
  17  14   0        311.27        293.34        72.67 o                         
  18  14   0        225.94        188.96        77.10 o                         
 -10  15   0        443.59        383.49        95.66 o                         
  -9  15   0        728.08        665.87       206.21 o                         
  -8  15   0        507.29        508.56        62.05 o                         
  -7  15   0         63.95         83.09        87.29 o                         
  -6  15   0        604.93        871.27        92.57 o                         
  -5  15   0       1190.85       1124.06       242.07 o                         
  -4  15   0       2647.06       2982.63       115.09 o                         
  -3  15   0       4217.55       4263.63       112.00 o                         
  -2  15   0       2546.13       2485.87        82.26 o                         
  -1  15   0       1605.50       1472.96        77.61 o                         
   0  15   0         19.22         -6.12        26.62 o                         
   1  15   0        358.60        292.07        28.89 o                         
   2  15   0         67.81         58.99        25.34 o                         
   3  15   0       2236.16       2199.78       101.57 o                         
   4  15   0       1525.09       1395.74        54.86 o                         
   5  15   0        166.29        194.01        27.39 o                         
   6  15   0        236.56        157.95        26.58 o                         
   7  15   0        114.03         83.30        39.42 o                         
   8  15   0        867.25        698.94        54.36 o                         
   9  15   0       1849.67       1863.60       148.13 o                         
  10  15   0       1123.43       1131.46        95.53 o                         
  11  15   0        202.29        188.27        67.72 o                         
  12  15   0        200.92        255.40        48.45 o                         
  13  15   0        313.46        438.40       191.53 o                         
  14  15   0        967.93        934.60       185.11 o                         
  15  15   0        301.94        413.68        72.71 o                         
  16  15   0         94.67         46.01        68.88 o                         
  17  15   0        374.12        369.60        78.88 o                         
  -9  16   0         20.30        -11.52        60.54 o                         
  -8  16   0         43.61         27.92        58.17 o                         
  -7  16   0       1035.12       1105.97       103.63 o                         
  -6  16   0       1897.28       2272.91       154.63 o                         
  -5  16   0       3199.34       3483.25       129.03 o                         
  -4  16   0       2570.12       2932.02       117.56 o                         
  -3  16   0       1357.86       1510.48       130.28 o                         
  -2  16   0         77.33         79.44        60.90 o                         
  -1  16   0         25.69         75.58        59.44 o                         
   0  16   0        687.11        567.63       109.88 o                         
   1  16   0       2765.96       2852.47        91.55 o                         
   2  16   0       2095.35       2155.46        90.97 o                         
   3  16   0         37.21         75.52        35.27 o                         
   4  16   0        495.77        498.90        46.52 o                         
   5  16   0        261.71        172.84        57.93 o                         
   6  16   0        220.77        206.49        48.17 o                         
   7  16   0       1364.70       1352.55       109.07 o                         
   8  16   0        625.66        504.35        67.76 o                         
   9  16   0         86.65         63.32        42.20 o                         
  10  16   0         16.13        -41.58        41.58 o                         
  11  16   0        410.60        362.36        49.34 o                         
  12  16   0         64.45         72.85        44.31 o                         
  13  16   0        405.85        337.09        52.84 o                         
  14  16   0        772.71        663.59        91.19 o                         
  15  16   0         90.04         66.92        49.59 o                         
  16  16   0        316.83        359.64        77.41 o                         
  17  16   0         39.99         64.01        75.88 o                         
  -7  17   0       1069.45       1129.29       109.19 o                         
  -6  17   0        610.58        537.33        62.58 o                         
  -5  17   0        296.96        286.83        55.09 o                         
  -4  17   0        150.77        165.34        51.00 o                         
  -3  17   0        218.80        231.14        60.51 o                         
  -2  17   0        647.38        783.97        86.03 o                         
  -1  17   0       1083.69       1017.52        85.61 o                         
   0  17   0       1334.90       1767.44       160.16 o                         
   1  17   0       1784.70       1506.79       110.76 o                         
   2  17   0        652.52        668.56        69.21 o                         
   3  17   0        184.03        138.76        61.96 o                         
   4  17   0        216.44        170.79        61.90 o                         
   5  17   0       1168.48       1330.98        96.99 o                         
   6  17   0       2401.78       2544.58       200.74 o                         
   7  17   0       2145.50       2146.02        98.44 o                         
   8  17   0        810.19        932.52        80.57 o                         
   9  17   0        545.28        471.40        64.80 o                         
  10  17   0        418.62        399.38        51.63 o                         
  11  17   0        229.67        248.93        49.47 o                         
  12  17   0        110.29        176.21        48.96 o                         
  13  17   0       1210.24       1315.63        99.22 o                         
  14  17   0       1141.59       1199.52       101.25 o                         
  15  17   0        363.36        279.12        56.85 o                         
  16  17   0        148.18         91.28        76.53 o                         
  -6  18   0         17.16          0.43        57.70 o                         
  -5  18   0        282.59        325.05        58.42 o                         
  -4  18   0        437.31        521.28        94.16 o                         
  -3  18   0        734.65        807.02        93.19 o                         
  -2  18   0        711.15        660.21        88.23 o                         
  -1  18   0        355.36        310.60        51.31 o                         
   0  18   0         53.51         18.03        44.84 o                         
   1  18   0          2.86        -14.60        44.68 o                         
   2  18   0       1494.73       1666.86       164.42 o                         
   3  18   0       2046.52       1820.20       135.44 o                         
   4  18   0       1498.46       1588.20       138.18 o                         
   5  18   0       1563.79       1489.13       109.61 o                         
   6  18   0         76.59        114.96        45.71 o                         
   7  18   0        264.16        238.03        56.92 o                         
   8  18   0        766.07        704.77       126.86 o                         
   9  18   0       1162.44       1115.45        92.09 o                         
  10  18   0       1446.66       1566.42       100.26 o                         
  11  18   0        634.01        513.88        57.47 o                         
  12  18   0         54.47        102.59        50.98 o                         
  13  18   0        143.70        188.33        54.27 o                         
  14  18   0         59.63         53.19        58.66 o                         
  15  18   0        199.94        251.07        57.59 o                         
  -5  19   0        292.08        266.76        62.76 o                         
  -4  19   0        151.14        142.96        57.95 o                         
  -3  19   0        410.68        310.39        75.45 o                         
  -2  19   0         67.71         58.92        52.52 o                         
  -1  19   0          9.10        -24.15        50.13 o                         
   0  19   0        510.67        556.58        70.81 o                         
   1  19   0        871.67        793.83        86.85 o                         
   2  19   0       1523.67       1429.15       297.81 o                         
   3  19   0         90.39         93.21        49.26 o                         
   4  19   0        114.92         27.38        46.07 o                         
   5  19   0        151.80        120.66       110.36 o                         
   6  19   0       1232.16       1176.30        92.33 o                         
   7  19   0       2608.61       2748.23       330.55 o                         
   8  19   0       1805.38       2087.53       108.21 o                         
   9  19   0        805.58        853.54        94.39 o                         
  10  19   0        294.78        252.46        54.03 o                         
  11  19   0         64.69         50.66        60.23 o                         
  12  19   0        151.91        136.58        53.71 o                         
  13  19   0        626.41        458.88        72.04 o                         
  14  19   0       1232.74       1224.85       179.45 o                         
  15  19   0       1090.40        779.41       139.44 o                         
  -3  20   0          7.53         39.29        67.16 o                         
  -2  20   0         21.96        -53.00        53.00 o                         
  -1  20   0        408.25        677.93        79.32 o                         
   0  20   0        461.15        412.52        59.65 o                         
   1  20   0        741.51        594.18        75.20 o                         
   2  20   0        830.14        912.71        98.40 o                         
   3  20   0         44.69        -12.01        50.24 o                         
   4  20   0       1219.36       1344.30        99.51 o                         
   5  20   0       1126.64       1030.24        95.16 o                         
   6  20   0       1448.88       1781.21       107.12 o                         
   7  20   0        876.18        879.55        95.42 o                         
   8  20   0        342.10        398.02        57.83 o                         
   9  20   0          3.85        -22.14        50.01 o                         
  10  20   0          0.41        -24.48        52.99 o                         
  11  20   0        246.92        179.69        55.71 o                         
  12  20   0         75.91         83.72        55.90 o                         
  13  20   0        306.49        354.31        60.23 o                         
  -1  21   0        144.31        162.88        58.44 o                         
   0  21   0        397.06        458.59        61.71 o                         
   1  21   0          3.90        -48.08        63.31 o                         
   2  21   0        121.66         95.33        55.19 o                         
   3  21   0        865.94        901.84        98.83 o                         
   4  21   0       1145.07       1157.86       100.92 o                         
   5  21   0       1438.68       1444.04       103.22 o                         
   6  21   0        961.49       1014.88        98.86 o                         
   7  21   0        111.91        109.63        53.39 o                         
   8  21   0          6.97         40.99        52.19 o                         
   9  21   0        316.34        186.20        56.90 o                         
  10  21   0        367.64        420.74        61.96 o                         
  11  21   0        459.95        461.13        62.96 o                         
  12  21   0         44.17        143.18        68.81 o                         
   2  22   0       1024.43       1108.01       105.17 o                         
   3  22   0        471.84        425.42        61.77 o                         
   4  22   0         51.28         44.59        52.69 o                         
   5  22   0        172.85        175.51        84.71 o                         
   6  22   0         34.79         48.81        64.35 o                         
   7  22   0        223.93        320.47       125.22 o                         
   8  22   0       1019.45       1101.81       106.51 o                         
   9  22   0       1087.28       1143.10       113.85 o                         
  10  22   0        989.37       1153.65       108.00 o                         
  -9 -22   1          3.68         81.09        57.27 o                         
  -8 -22   1        670.51        640.87       119.13 o                         
  -7 -22   1        899.54        901.04       103.63 o                         
  -6 -22   1        450.50        519.55        62.51 o                         
  -5 -22   1        532.23        385.73        59.37 o                         
  -4 -22   1        524.85        400.76        61.20 o                         
  -3 -22   1        263.92        246.22       114.74 o                         
  -2 -22   1         19.35         14.47        57.50 o                         
 -12 -21   1        252.98        497.00       287.51 o                         
 -11 -21   1         65.56         86.01        57.88 o                         
 -10 -21   1        296.37        205.67        68.15 o                         
  -9 -21   1        543.16        491.65        64.88 o                         
  -8 -21   1       1173.88       1322.70       105.56 o                         
  -7 -21   1        341.69        299.46        56.97 o                         
  -6 -21   1        315.47        296.85        57.20 o                         
  -5 -21   1         54.23         21.74        50.91 o                         
  -4 -21   1         15.73          1.96        52.54 o                         
  -3 -21   1        438.13        381.07        60.88 o                         
  -2 -21   1       2052.29       2371.02       123.38 o                         
  -1 -21   1       1817.58       1880.94       116.18 o                         
   0 -21   1        544.03        447.33        63.76 o                         
   1 -21   1        187.43        192.11        75.52 o                         
 -13 -20   1          0.32         29.13        53.37 o                         
 -12 -20   1         34.33         -4.74        54.23 o                         
 -11 -20   1        830.54        858.78       100.67 o                         
 -10 -20   1        741.24        814.53       100.21 o                         
  -9 -20   1        879.29        788.68       103.44 o                         
  -8 -20   1        413.81        354.44        57.62 o                         
  -7 -20   1          6.18        -44.15        48.95 o                         
  -6 -20   1        140.20        128.78        53.41 o                         
  -5 -20   1         58.26         70.07        51.13 o                         
  -4 -20   1        337.45        384.25        56.75 o                         
  -3 -20   1        894.89       1031.09        98.44 o                         
  -2 -20   1       1877.36       1798.73       110.63 o                         
  -1 -20   1        867.95        818.22        98.13 o                         
   0 -20   1         11.21         81.21        52.17 o                         
   1 -20   1        302.52        170.65       119.77 o                         
   2 -20   1        279.93        256.61        62.85 o                         
   3 -20   1        301.80        286.61        72.58 o                         
 -14 -19   1        444.16        531.99       174.29 o                         
 -13 -19   1        646.05        616.91        65.92 o                         
 -12 -19   1        415.55        377.87        58.58 o                         
 -11 -19   1        893.43        860.93        99.34 o                         
 -10 -19   1        838.85        908.18        97.29 o                         
  -9 -19   1        754.42        688.84        94.42 o                         
  -8 -19   1         87.32         15.88        49.22 o                         
  -7 -19   1         86.75         64.15        61.41 o                         
  -6 -19   1       1858.48       1834.96       105.93 o                         
  -5 -19   1       1368.18       1194.47        92.59 o                         
  -4 -19   1       1101.61       1446.26       106.60 o                         
  -3 -19   1       1095.45       1079.36       106.89 o                         
  -2 -19   1        194.37        155.46        51.82 o                         
  -1 -19   1          3.26        -18.94        62.63 o                         
   0 -19   1        135.68        246.81       153.20 o                         
   1 -19   1        454.90        519.41        58.71 o                         
   2 -19   1       1064.27        883.26        98.57 o                         
   3 -19   1        184.62        167.11        55.41 o                         
   4 -19   1         47.67         37.50        56.07 o                         
   5 -19   1          3.83        -13.13        56.94 o                         
 -15 -18   1        464.76        466.40        62.08 o                         
 -14 -18   1       1387.66       1368.39       107.50 o                         
 -13 -18   1       1471.45       1539.83       107.06 o                         
 -12 -18   1       1299.57       1204.78       100.41 o                         
 -11 -18   1        174.97        152.97        51.70 o                         
 -10 -18   1        138.68        123.36        50.01 o                         
  -9 -18   1        355.13        329.33        53.36 o                         
  -8 -18   1       1266.10       1312.30       153.93 o                         
  -7 -18   1       1718.70       1709.15        94.85 o                         
  -6 -18   1       3547.23       3789.05       129.98 o                         
  -5 -18   1       1352.36       1232.64       141.64 o                         
  -4 -18   1         42.07         -1.33        44.00 o                         
  -3 -18   1        175.00        149.04        46.92 o                         
  -2 -18   1       1924.92       1768.27        97.64 o                         
  -1 -18   1       3060.34       3107.02       117.89 o                         
   0 -18   1        790.40        767.29        85.46 o                         
   1 -18   1        561.75        595.29       106.95 o                         
   2 -18   1        252.88        195.87        51.53 o                         
   3 -18   1         19.49        104.11        52.65 o                         
   4 -18   1          6.69        -38.06        52.11 o                         
   5 -18   1         32.98         81.17        55.50 o                         
   6 -18   1        232.89        159.24        70.36 o                         
 -16 -17   1        236.43        173.78        80.19 o                         
 -15 -17   1         44.69         90.08        81.98 o                         
 -14 -17   1         61.65         25.57        51.97 o                         
 -13 -17   1        115.49        158.23        53.02 o                         
 -12 -17   1        175.48        138.31        50.08 o                         
 -11 -17   1        277.12        189.89        47.87 o                         
 -10 -17   1        676.43        729.71        86.96 o                         
  -9 -17   1        805.67        765.30        82.21 o                         
  -8 -17   1       1365.02       1218.52        86.74 o                         
  -7 -17   1       1229.51       1191.84        85.68 o                         
  -6 -17   1        424.01        418.95       127.09 o                         
  -5 -17   1        550.46        417.35        48.43 o                         
  -4 -17   1       2356.84       2311.44        96.83 o                         
  -3 -17   1       2262.37       2043.45        99.65 o                         
  -2 -17   1       5039.38       5278.07       189.90 o                         
  -1 -17   1       1540.96       1678.34       161.47 o                         
   0 -17   1         18.59          3.51        43.29 o                         
   1 -17   1        218.55        208.24        46.66 o                         
   2 -17   1        191.13        133.92        49.15 o                         
   3 -17   1        548.90        559.69        67.32 o                         
   4 -17   1        270.70        287.58        52.98 o                         
   5 -17   1        459.18        453.51        59.11 o                         
   6 -17   1        531.25        433.68        61.73 o                         
   7 -17   1         17.37        -17.19        57.94 o                         
 -17 -16   1        392.86        309.39        83.98 o                         
 -16 -16   1          2.53         28.54        73.08 o                         
 -15 -16   1        111.64        138.94        53.17 o                         
 -14 -16   1         91.32         17.20        50.16 o                         
 -13 -16   1        246.07        201.45        50.39 o                         
 -12 -16   1        180.25        137.62        47.12 o                         
 -11 -16   1        675.82        792.65        83.80 o                         
 -10 -16   1       1079.19       1161.11        87.58 o                         
  -9 -16   1       3210.30       3511.74       118.84 o                         
  -8 -16   1        807.34        726.43        72.26 o                         
  -7 -16   1         12.68         44.30        63.37 o                         
  -6 -16   1        305.41        275.94        58.68 o                         
  -5 -16   1        902.20        774.40        74.60 o                         
  -4 -16   1       2109.83       2003.46       129.34 o                         
  -3 -16   1        672.40        630.55        63.34 o                         
  -2 -16   1        674.12        765.96       100.97 o                         
  -1 -16   1          1.13         26.71        42.52 o                         
   0 -16   1       2215.93       2063.48        80.36 o                         
   1 -16   1       3482.53       3563.64       154.66 o                         
   2 -16   1       3793.33       3957.15       155.80 o                         
   3 -16   1       1512.44       1591.91        98.17 o                         
   4 -16   1        110.10        120.53        48.99 o                         
   5 -16   1         19.19        -44.26        48.81 o                         
   6 -16   1        424.63        408.24        58.30 o                         
   7 -16   1        365.64        270.52        58.62 o                         
   8 -16   1        634.49        790.27       107.04 o                         
   9 -16   1        136.28         75.51       110.89 o                         
 -17 -15   1         65.61         30.98        74.01 o                         
 -16 -15   1        260.04        247.74        74.09 o                         
 -15 -15   1        537.94        347.96        56.00 o                         
 -14 -15   1        773.85        815.30        89.71 o                         
 -13 -15   1       1477.80       1530.69        95.59 o                         
 -12 -15   1       1230.44       1408.09        95.46 o                         
 -11 -15   1       2367.73       2356.56       103.51 o                         
 -10 -15   1        164.13        155.06        52.78 o                         
  -9 -15   1         31.04        118.25        43.87 o                         
  -8 -15   1        610.88        660.96        68.50 o                         
  -7 -15   1       1096.43        884.94        69.11 o                         
  -6 -15   1       4001.14       4066.20       117.45 o                         
  -5 -15   1       4323.22       3922.46        84.90 o                         
  -4 -15   1         62.84         35.42        26.14 o                         
  -3 -15   1         25.85         38.46        52.61 o                         
  -2 -15   1         16.27        -27.06        31.83 o                         
  -1 -15   1        704.78        584.81        62.54 o                         
   0 -15   1       1891.95       1727.97        94.91 o                         
   1 -15   1        737.57        877.74        62.12 o                         
   2 -15   1       1968.06       2036.30        76.99 o                         
   3 -15   1        784.72        526.16        74.21 o                         
   4 -15   1        736.54        717.97        97.44 o                         
   5 -15   1       1490.97       1492.42       225.98 o                         
   6 -15   1       3438.47       3749.30       135.51 o                         
   7 -15   1       2138.01       2380.64       183.67 o                         
   8 -15   1        254.48        195.34        57.96 o                         
   9 -15   1        227.16        302.71        63.87 o                         
  10 -15   1          1.08        -88.42        88.42 o                         
 -18 -14   1         29.68        224.17        78.02 o                         
 -17 -14   1        347.69        373.01        78.29 o                         
 -16 -14   1        778.27        919.93       123.31 o                         
 -15 -14   1        858.24        883.69       119.99 o                         
 -14 -14   1        564.24        649.60        85.71 o                         
 -13 -14   1        504.50        547.98        63.58 o                         
 -12 -14   1         67.33         94.54        46.80 o                         
 -11 -14   1        511.93        458.87        53.73 o                         
 -10 -14   1       1791.24       1687.14       123.22 o                         
  -9 -14   1       2515.27       2412.89        67.83 o                         
  -8 -14   1       3497.63       3441.55        77.54 o                         
  -7 -14   1       2143.68       2093.40        62.23 o                         
  -6 -14   1        532.64        575.09        43.33 o                         
  -5 -14   1         18.14         30.73        33.61 o                         
  -4 -14   1       4178.87       4547.65        91.24 o                         
  -3 -14   1       6222.91       6239.15       112.92 o                         
  -2 -14   1       2194.04       2063.61        81.15 o                         
  -1 -14   1       1035.76        925.79        49.24 o                         
   0 -14   1       4607.99       4913.01        95.74 o                         
   1 -14   1        641.27        536.38        57.02 o                         
   2 -14   1          5.18         23.02        28.86 o                         
   3 -14   1        798.69        721.34        50.72 o                         
   4 -14   1       1937.69       1711.22        71.84 o                         
   5 -14   1       2018.23       2118.11       109.68 o                         
   6 -14   1       3115.34       2795.05       180.36 o                         
   7 -14   1       1272.55       1395.22        98.63 o                         
   8 -14   1        325.11        325.05        56.24 o                         
   9 -14   1        370.60        308.39       135.87 o                         
  10 -14   1        228.95        153.78        93.11 o                         
  11 -14   1        335.37        228.67        96.89 o                         
 -18 -13   1        356.37        360.04        80.00 o                         
 -17 -13   1        312.40        227.79        71.66 o                         
 -16 -13   1         11.25         35.01        64.71 o                         
 -15 -13   1          3.01         15.27        61.60 o                         
 -14 -13   1          6.99         24.87        67.90 o                         
 -13 -13   1         12.82         58.47        42.22 o                         
 -12 -13   1       1366.15       1381.94        62.32 o                         
 -11 -13   1       1859.46       2236.98       126.17 o                         
 -10 -13   1       1103.70       1127.42        50.54 o                         
  -9 -13   1       2058.71       2359.80        64.54 o                         
  -8 -13   1        712.40        683.78        45.78 o                         
  -7 -13   1         47.27         85.44        24.91 o                         
  -6 -13   1        611.90        701.09        44.54 o                         
  -5 -13   1       4760.10       5091.73        95.05 o                         
  -4 -13   1       4892.34       5273.58        97.65 o                         
  -3 -13   1       4561.41       4780.06        91.34 o                         
  -2 -13   1       2940.15       2713.94        66.03 o                         
  -1 -13   1        343.38        466.19        38.58 o                         
   0 -13   1        112.53        180.01        27.17 o                         
   1 -13   1        931.85        984.57        58.22 o                         
   2 -13   1       1114.54       1024.72        49.83 o                         
   3 -13   1       2809.72       2578.50        67.33 o                         
   4 -13   1        382.72        455.55        38.21 o                         
   5 -13   1         68.71         96.51        28.43 o                         
   6 -13   1        151.06         55.50        27.84 o                         
   7 -13   1          6.98        -11.25        60.41 o                         
   8 -13   1        767.31        662.50        89.42 o                         
   9 -13   1       1012.88       1076.39       109.52 o                         
  10 -13   1        532.32        448.23        95.30 o                         
  11 -13   1        345.90        264.93        95.77 o                         
 -18 -12   1        524.57        708.01       124.71 o                         
 -17 -12   1        473.89        456.17        73.23 o                         
 -16 -12   1          9.80         37.11        60.59 o                         
 -15 -12   1        669.48        557.47        87.52 o                         
 -14 -12   1        989.76       1030.61       107.40 o                         
 -13 -12   1         86.98        102.80        40.47 o                         
 -12 -12   1        376.17        356.22        39.47 o                         
 -11 -12   1       2058.12       2258.53        64.19 o                         
 -10 -12   1        340.96        261.20        26.42 o                         
  -9 -12   1       1331.43       1353.53        51.12 o                         
  -8 -12   1        470.45        623.32        43.31 o                         
  -7 -12   1       2993.68       3154.07        69.91 o                         
  -6 -12   1        266.79        240.24        23.11 o                         
  -5 -12   1        590.66        562.56        39.45 o                         
  -4 -12   1        861.03        669.22        39.18 o                         
  -3 -12   1         11.21          1.22        20.31 o                         
  -2 -12   1       1269.69       1260.21        45.81 o                         
  -1 -12   1       1627.51       1865.73        52.81 o                         
   0 -12   1       4693.85       5149.71        95.57 o                         
   1 -12   1       5806.28       5931.57       105.08 o                         
   2 -12   1       1641.72       1856.56        87.43 o                         
   3 -12   1       1568.08       1684.40        55.23 o                         
   4 -12   1        693.19        708.41        57.07 o                         
   5 -12   1       5900.65       6070.64       134.17 o                         
   6 -12   1       2934.62       2700.31        72.12 o                         
   7 -12   1        786.88        651.76        68.25 o                         
   8 -12   1        601.03        565.64        71.15 o                         
   9 -12   1         73.93         77.33        55.04 o                         
  10 -12   1          7.61        -79.44        79.44 o                         
  11 -12   1         13.75        -43.54        87.47 o                         
  12 -12   1         37.37         25.65        96.39 o                         
 -19 -11   1         83.39        310.83        73.55 o                         
 -18 -11   1        126.82         88.78        70.35 o                         
 -17 -11   1         14.36          1.85        64.49 o                         
 -16 -11   1        373.72        303.57        77.50 o                         
 -15 -11   1       2412.98       2476.20       446.68 o                         
 -14 -11   1       2289.25       2339.52       133.91 o                         
 -13 -11   1       1220.81       1280.78       119.94 o                         
 -12 -11   1        108.80        160.62        31.64 o                         
 -11 -11   1        328.89        282.80        27.27 o                         
 -10 -11   1        128.95        151.68        24.59 o                         
  -9 -11   1        166.97         42.09        22.51 o                         
  -8 -11   1       1665.08       1639.18        65.46 o                         
  -7 -11   1       5319.19       5613.36       101.02 o                         
  -6 -11   1        581.95        627.41        37.53 o                         
  -5 -11   1        774.07        735.86        37.72 o                         
  -4 -11   1        996.21        941.09        43.67 o                         
  -3 -11   1         79.59         57.01        19.34 o                         
  -2 -11   1        412.06        526.07        39.05 o                         
  -1 -11   1       2701.56       2984.51        63.60 o                         
   0 -11   1       6688.78       6947.60       114.92 o                         
   1 -11   1       2601.90       2743.20        66.30 o                         
   2 -11   1        529.68        625.26        41.14 o                         
   3 -11   1        359.12        295.73        30.55 o                         
   4 -11   1       5485.01       5892.79       114.22 o                         
   5 -11   1       4970.83       4981.17        97.35 o                         
   6 -11   1       1642.85       1758.04        58.92 o                         
   7 -11   1       1441.03       1651.94        57.16 o                         
   8 -11   1         81.43         46.66        28.98 o                         
   9 -11   1       1046.08       1087.53        77.91 o                         
  10 -11   1        618.28        537.82        91.43 o                         
  11 -11   1         53.83        -16.04        84.56 o                         
  12 -11   1        196.23        146.53        93.41 o                         
  13 -11   1        127.95         76.55        99.90 o                         
 -19 -10   1        351.35        411.08        76.75 o                         
 -18 -10   1        140.97        151.48        67.65 o                         
 -17 -10   1        364.63        229.78       103.49 o                         
 -16 -10   1        756.82        720.45        82.60 o                         
 -15 -10   1        853.56        821.99        88.21 o                         
 -14 -10   1        484.12        649.25        83.00 o                         
 -13 -10   1          0.67         51.41        44.32 o                         
 -12 -10   1        389.35        391.83        54.42 o                         
 -11 -10   1       2686.78       3098.04       105.31 o                         
 -10 -10   1       7459.39       7184.44       123.99 o                         
  -9 -10   1        292.90        266.16        25.87 o                         
  -8 -10   1       3874.73       4179.90        80.71 o                         
  -7 -10   1       2753.72       3142.40        65.64 o                         
  -6 -10   1         45.55         11.03        17.55 o                         
  -5 -10   1        414.08        382.85        32.13 o                         
  -4 -10   1       1975.06       1821.82        46.87 o                         
  -3 -10   1       5367.74       5066.47        90.22 o                         
  -2 -10   1        399.81        437.66        32.58 o                         
  -1 -10   1        980.39        796.08        36.05 o                         
   0 -10   1       3798.79       3946.93        73.89 o                         
   1 -10   1        315.27        380.58        35.80 o                         
   2 -10   1        315.10        353.12        27.53 o                         
   3 -10   1        680.90        661.07        39.35 o                         
   4 -10   1       2511.01       2485.76        59.81 o                         
   5 -10   1       6671.99       6652.83       118.22 o                         
   6 -10   1         54.79         92.01        25.10 o                         
   7 -10   1        113.33        159.67        39.07 o                         
   8 -10   1        816.50        683.54        49.78 o                         
   9 -10   1       2166.03       1846.45        91.17 o                         
  10 -10   1       1546.35       1396.24       113.65 o                         
  11 -10   1        578.81        424.76       128.65 o                         
  12 -10   1        317.43        292.09        89.48 o                         
  13 -10   1          7.71        135.07        93.70 o                         
  14 -10   1         22.23        -59.11        94.80 o                         
 -19  -9   1        524.70        671.81       144.77 o                         
 -18  -9   1        189.48        283.30        85.11 o                         
 -17  -9   1        146.45        222.75        63.28 o                         
 -16  -9   1         64.81        165.44        60.23 o                         
 -15  -9   1          2.09          6.55        48.68 o                         
 -14  -9   1        119.24         93.76        45.45 o                         
 -13  -9   1       1613.40       1549.70        85.88 o                         
 -12  -9   1       3839.36       3440.74        96.50 o                         
 -11  -9   1       4291.88       3799.71        90.66 o                         
 -10  -9   1       1174.56       1393.71        47.62 o                         
  -9  -9   1       1063.27       1033.87        40.59 o                         
  -8  -9   1        165.50        213.81        20.64 o                         
  -7  -9   1       3268.83       3774.38        69.30 o                         
  -6  -9   1       3142.98       2755.38        57.66 o                         
  -5  -9   1       8679.68       8695.00       131.76 o                         
  -4  -9   1      18657.38      19024.87       286.48 o                         
  -3  -9   1       4433.56       4103.63        77.25 o                         
  -2  -9   1         68.57         47.62        18.92 o                         
  -1  -9   1       6105.53       5266.76        90.27 o                         
   0  -9   1        740.10        629.43        30.61 o                         
   1  -9   1      24451.45      25687.87       416.47 o                         
   2  -9   1       9153.69       9149.20       141.22 o                         
   3  -9   1       3433.89       3058.54        63.00 o                         
   4  -9   1        646.92        642.77        38.45 o                         
   5  -9   1        920.38        828.32        42.75 o                         
   6  -9   1        259.62        245.21        32.70 o                         
   7  -9   1       5480.31       5116.36        94.32 o                         
   8  -9   1       4340.86       4056.49        82.82 o                         
   9  -9   1       5406.24       5532.94       113.38 o                         
  10  -9   1       2694.05       2870.89       114.59 o                         
  11  -9   1        776.82        738.64        83.71 o                         
  12  -9   1         68.98         70.82        41.20 o                         
  13  -9   1        396.14        274.12        91.26 o                         
  14  -9   1        564.12        822.10       167.38 o                         
 -19  -8   1        419.26        650.12       155.75 o                         
 -18  -8   1        109.54         81.71        76.30 o                         
 -17  -8   1         12.87        125.72        60.17 o                         
 -16  -8   1        680.84       1008.84       105.08 o                         
 -15  -8   1       1697.82       1931.92        74.79 o                         
 -14  -8   1       1743.66       1886.22        87.43 o                         
 -13  -8   1        385.93        269.79        43.71 o                         
 -12  -8   1         20.41         24.94        30.67 o                         
 -11  -8   1        295.94        277.30        28.93 o                         
 -10  -8   1        424.42        322.32        31.24 o                         
  -9  -8   1       2106.99       2191.00        50.90 o                         
  -8  -8   1       1633.56       1704.07        43.64 o                         
  -7  -8   1       3002.87       2578.77        52.89 o                         
  -6  -8   1       1279.90       1493.92        65.97 o                         
  -5  -8   1        437.43        409.66        27.20 o                         
  -4  -8   1       4422.75       4047.14        70.95 o                         
  -3  -8   1      13312.24      12771.85       196.21 o                         
  -2  -8   1      52019.34      52648.38       990.44 o                         
  -1  -8   1      32427.87      31279.49       491.94 o                         
   0  -8   1       7704.68       8802.94       133.90 o                         
   1  -8   1      14649.38      14721.06       210.66 o                         
   2  -8   1        626.20        672.26        39.80 o                         
   3  -8   1       3907.21       3549.12        91.87 o                         
   4  -8   1       7752.44       8188.98       134.56 o                         
   5  -8   1       7657.40       7642.67       127.73 o                         
   6  -8   1       2091.01       2294.73        55.69 o                         
   7  -8   1       4922.88       4745.02        87.08 o                         
   8  -8   1       3051.01       3326.41        71.64 o                         
   9  -8   1         13.70         70.60        31.03 o                         
  10  -8   1         46.09         37.57        46.22 o                         
  11  -8   1         27.15        -41.44        41.44 o                         
  12  -8   1        141.69        129.60        45.69 o                         
  13  -8   1       1109.62       1148.49       155.31 o                         
  14  -8   1        508.44        427.65        95.32 o                         
  15  -8   1        299.53        131.46        94.81 o                         
 -19  -7   1          8.57        -13.67        95.60 o                         
 -18  -7   1         39.05         21.43        48.67 o                         
 -17  -7   1        116.16         94.93        47.42 o                         
 -16  -7   1        891.11        732.30        96.00 o                         
 -15  -7   1       1421.59       1397.85       100.85 o                         
 -14  -7   1        659.39        639.64        51.89 o                         
 -13  -7   1         27.74         78.76        30.14 o                         
 -12  -7   1        174.49        126.02        30.89 o                         
 -11  -7   1        165.43        187.39        33.13 o                         
 -10  -7   1        706.82        680.72        42.13 o                         
  -9  -7   1        294.38        283.42        21.29 o                         
  -8  -7   1       1160.70       1075.33        37.10 o                         
  -7  -7   1        170.87        155.10        16.66 o                         
  -6  -7   1         24.62        -14.14        22.57 o                         
  -5  -7   1       3567.62       3737.72        68.40 o                         
  -4  -7   1      18199.57      18096.32       279.26 o                         
  -3  -7   1      20534.65      20482.65       281.69 o                         
  -2  -7   1       6256.21       6859.42       161.77 o                         
  -1  -7   1        137.14        127.80        29.83 o                         
   0  -7   1         51.78          8.59        17.07 o                         
   1  -7   1      10333.17      11827.77       171.75 o                         
   2  -7   1      10018.81       9960.20       148.03 o                         
   3  -7   1      13182.30      12561.72       182.24 o                         
   4  -7   1      12367.32      12398.57       206.42 o                         
   5  -7   1      17359.17      17050.44       243.29 o                         
   6  -7   1       4132.35       4284.75        77.75 o                         
   7  -7   1         22.89         71.87        20.89 o                         
   8  -7   1         15.11         64.64        22.83 o                         
   9  -7   1       6082.16       6874.89       131.55 o                         
  10  -7   1       4355.89       4602.82       149.52 o                         
  11  -7   1        258.39        226.90        42.09 o                         
  12  -7   1         83.43         76.65        44.57 o                         
  13  -7   1        699.18        638.14        66.16 o                         
  14  -7   1        405.74        317.43        89.83 o                         
  15  -7   1         15.41        -85.67        85.67 o                         
 -19  -6   1         78.92         10.02        45.80 o                         
 -18  -6   1         73.11          2.51        74.14 o                         
 -17  -6   1        134.14        137.22        46.50 o                         
 -16  -6   1        367.96        331.70        46.20 o                         
 -15  -6   1        828.61        928.32        90.35 o                         
 -14  -6   1         38.52         51.87        43.37 o                         
 -13  -6   1       1191.86       1102.62        50.64 o                         
 -12  -6   1       2859.56       2540.33        73.99 o                         
 -11  -6   1       2886.56       2775.79       122.68 o                         
 -10  -6   1       8562.23       8802.50       184.85 o                         
  -9  -6   1        246.80        391.06        33.30 o                         
  -8  -6   1       3344.80       3761.61        84.59 o                         
  -7  -6   1       2740.24       3451.75        98.91 o                         
  -6  -6   1      18588.13      19219.80       263.10 o                         
  -5  -6   1      18499.03      18068.72       247.94 o                         
  -4  -6   1      10118.03      10505.12       160.91 o                         
  -3  -6   1       3391.56       3752.33        63.56 o                         
  -2  -6   1       2649.65       2414.49        46.19 o                         
  -1  -6   1       1034.79       1160.23        33.03 o                         
   0  -6   1       6141.99       5929.65        92.64 o                         
   1  -6   1       2256.28       2358.25        48.77 o                         
   2  -6   1       8170.17       8176.74       123.66 o                         
   3  -6   1        236.71        295.29        26.94 o                         
   4  -6   1      11023.34      10357.26       161.66 o                         
   5  -6   1       9203.06       9540.20       141.87 o                         
   6  -6   1         80.18        201.60        34.21 o                         
   7  -6   1       2742.83       2608.51        90.74 o                         
   8  -6   1       7734.53       8004.95       141.99 o                         
   9  -6   1       9685.21      10038.62       215.94 o                         
  10  -6   1       5867.59       5884.26       135.99 o                         
  11  -6   1         73.59        148.28        68.36 o                         
  12  -6   1        254.30        131.97        90.72 o                         
  13  -6   1        207.09        246.53        52.12 o                         
  14  -6   1        167.80        146.25        83.76 o                         
  15  -6   1        136.72        -40.29        83.77 o                         
  16  -6   1        126.59        211.54        93.01 o                         
 -19  -5   1        202.21        258.44        98.69 o                         
 -18  -5   1          3.01         22.67        46.76 o                         
 -17  -5   1        142.43        174.20        46.50 o                         
 -16  -5   1        554.99        597.29       103.27 o                         
 -15  -5   1        356.11        368.16        43.21 o                         
 -14  -5   1        708.69        809.97        80.77 o                         
 -13  -5   1       2007.17       2225.23        84.66 o                         
 -12  -5   1         81.76        115.83        24.54 o                         
 -11  -5   1       1566.04       1757.66        62.88 o                         
 -10  -5   1       2341.89       2632.77        74.93 o                         
  -9  -5   1       6036.68       6242.66       120.40 o                         
  -8  -5   1       5022.05       5817.55        99.93 o                         
  -7  -5   1       3044.93       3292.54        58.42 o                         
  -6  -5   1      14097.68      13950.95       193.16 o                         
  -5  -5   1      17918.08      16896.51       230.80 o                         
  -4  -5   1        889.56        876.10        28.55 o                         
  -3  -5   1      17532.65      18889.30       277.55 o                         
  -2  -5   1      22315.52      22175.36       340.35 o                         
  -1  -5   1      26259.85      28149.65       532.59 o                         
   0  -5   1       4915.54       4290.73        69.26 o                         
   1  -5   1       4458.98       4582.96        97.64 o                         
   2  -5   1      14536.24      13279.94       232.19 o                         
   3  -5   1       2704.80       2413.86        85.07 o                         
   4  -5   1       2799.69       3337.59        60.33 o                         
   5  -5   1        445.91        471.75        28.38 o                         
   6  -5   1       4675.70       4134.68        80.53 o                         
   7  -5   1       2932.33       2629.72        54.09 o                         
   8  -5   1       7540.67       7290.28       128.71 o                         
   9  -5   1       1990.87       2221.62       106.79 o                         
  10  -5   1       1832.59       1934.45        75.60 o                         
  11  -5   1         32.19         48.82        47.38 o                         
  12  -5   1         81.86         88.84        38.66 o                         
  13  -5   1       1159.02       1207.65        92.08 o                         
  14  -5   1        908.31        944.04       135.22 o                         
  15  -5   1         46.46        117.16        83.12 o                         
  16  -5   1         96.74        128.82        96.13 o                         
 -19  -4   1         16.69         57.57        95.13 o                         
 -18  -4   1        174.81        206.76        50.56 o                         
 -17  -4   1        363.82        474.57        79.70 o                         
 -16  -4   1       1150.00       1407.25        67.70 o                         
 -15  -4   1        217.44        229.07        39.88 o                         
 -14  -4   1        203.47        162.20        37.23 o                         
 -13  -4   1        439.23        366.84        46.92 o                         
 -12  -4   1         39.44         75.33        33.36 o                         
 -11  -4   1        168.54        272.04        44.85 o                         
 -10  -4   1        502.52        852.67        67.64 o                         
  -9  -4   1       7096.19       7320.66       133.02 o                         
  -8  -4   1        764.72        832.74        44.16 o                         
  -7  -4   1      20772.79      20271.82       299.82 o                         
  -6  -4   1       4444.02       5308.68        80.97 o                         
  -5  -4   1       6204.78       6193.62        91.20 o                         
  -4  -4   1         30.82        110.86        17.09 o                         
  -3  -4   1      45517.52      46361.01      1520.34 o                         
  -2  -4   1       6296.48       6039.53        94.53 o                         
  -1  -4   1      36961.55      33282.64      1112.61 o                         
   0  -4   1       3869.48       3075.69        63.24 o                         
   1  -4   1      19262.74      18520.25       270.29 o                         
   2  -4   1       2958.17       2508.70        47.18 o                         
   3  -4   1       4454.51       5377.54        87.55 o                         
   4  -4   1      32268.27      29658.09       549.37 o                         
   5  -4   1       7608.30       7095.29       106.88 o                         
   6  -4   1       2082.87       1725.27        45.35 o                         
   7  -4   1         58.84        172.92        20.71 o                         
   8  -4   1        342.97        567.24        53.20 o                         
   9  -4   1        620.57        610.97        46.80 o                         
  10  -4   1       1454.89       1519.19        65.20 o                         
  11  -4   1       1494.14       1491.89        69.92 o                         
  12  -4   1       1057.79        989.99        58.91 o                         
  13  -4   1        723.31        741.30        67.46 o                         
  14  -4   1        815.64        792.93       110.61 o                         
  15  -4   1          6.29        -31.22        77.37 o                         
  16  -4   1        224.51        332.34        92.19 o                         
  17  -4   1        345.64        158.76        99.42 o                         
 -19  -3   1         56.76         -7.22        92.02 o                         
 -18  -3   1        461.21        295.36        93.34 o                         
 -17  -3   1        574.24        641.28        82.23 o                         
 -16  -3   1       1056.83       1123.64        71.68 o                         
 -15  -3   1        583.33        372.94        34.45 o                         
 -14  -3   1         18.83          2.57        30.83 o                         
 -13  -3   1        143.69        151.30        29.00 o                         
 -12  -3   1       1821.33       1843.38        97.64 o                         
 -11  -3   1        348.45        443.47        49.41 o                         
 -10  -3   1       1735.57       1808.81        89.52 o                         
  -9  -3   1       2929.47       2902.62        70.90 o                         
  -8  -3   1         27.30          6.18        19.71 o                         
  -7  -3   1          4.51        154.24        19.59 o                         
  -6  -3   1       2366.59       2583.36        51.49 o                         
  -5  -3   1       1373.41       1576.91        37.38 o                         
  -4  -3   1       1072.15        911.01        24.86 o                         
  -3  -3   1      15671.61      14865.99       283.89 o                         
  -2  -3   1       1792.27        845.94        65.58 o                         
  -1  -3   1       9454.56      11455.85       248.48 o                         
   0  -3   1         35.33        279.18        33.85 o                         
   1  -3   1      16477.47      13852.67       466.68 o                         
   2  -3   1      20245.54      16924.12       821.60 o                         
   3  -3   1      16714.82      14675.83       246.36 o                         
   4  -3   1       6726.93       5654.56        90.58 o                         
   5  -3   1        102.72        175.62        19.18 o                         
   6  -3   1       1854.63       1436.91        43.77 o                         
   7  -3   1       9510.53       9707.41       251.10 o                         
   8  -3   1      18733.44      17991.17       357.71 o                         
   9  -3   1       1942.12       2315.22        66.91 o                         
  10  -3   1       4988.96       4805.64       107.23 o                         
  11  -3   1       1594.48       1940.28        73.48 o                         
  12  -3   1         28.19        114.87        46.47 o                         
  13  -3   1         39.01         69.88        33.48 o                         
  14  -3   1          3.70         51.64        37.28 o                         
  15  -3   1        260.71        269.01        79.12 o                         
  16  -3   1        902.49       1145.20       219.94 o                         
  17  -3   1       1130.94       1222.83       174.11 o                         
 -19  -2   1        213.20        156.14        96.92 o                         
 -18  -2   1        241.02        223.38        49.24 o                         
 -17  -2   1        220.32        231.20        48.82 o                         
 -16  -2   1        160.86        123.04        32.96 o                         
 -15  -2   1         26.76         98.81        30.81 o                         
 -14  -2   1        454.20        346.29        29.35 o                         
 -13  -2   1       1966.16       1983.52        58.31 o                         
 -12  -2   1       4846.22       4962.13       120.93 o                         
 -11  -2   1        159.20        159.16        24.51 o                         
 -10  -2   1       2592.09       2249.10        73.55 o                         
  -9  -2   1         60.13        119.37        23.69 o                         
  -8  -2   1       3969.03       3443.48        66.29 o                         
  -7  -2   1      14345.25      14862.54       244.21 o                         
  -6  -2   1      11153.88      12361.35       204.76 o                         
  -5  -2   1      27263.38      21980.73       356.11 o                         
  -4  -2   1       8486.02       8519.06       148.09 o                         
  -3  -2   1      15715.01      13558.42       271.48 o                         
  -2  -2   1       7900.44       5753.95       168.89 o                         
  -1  -2   1       1631.86       1126.41        92.53 o                         
   0  -2   1       6852.59       7519.04       298.41 o                         
   1  -2   1       3163.85       3043.04        75.27 o                         
   2  -2   1      18293.77      14869.23       532.55 o                         
   3  -2   1       4635.07       3536.17       105.49 o                         
   4  -2   1       3147.36       3769.90        59.48 o                         
   5  -2   1       2600.98       2686.62        54.71 o                         
   6  -2   1       1018.66       1484.71        47.78 o                         
   7  -2   1       5530.53       5331.83       134.93 o                         
   8  -2   1      10403.94      10758.94       216.06 o                         
   9  -2   1       3893.37       4026.46        89.26 o                         
  10  -2   1        349.70        384.18        70.46 o                         
  11  -2   1         41.50        285.69        57.44 o                         
  12  -2   1       1636.00       1500.52        66.92 o                         
  13  -2   1        265.34        258.86        31.19 o                         
  14  -2   1        127.48        112.43        54.59 o                         
  15  -2   1        724.13        604.43        49.68 o                         
  16  -2   1        122.15         91.00        59.60 o                         
  17  -2   1        473.94        358.75        68.04 o                         
  18  -2   1          6.27        -46.87        89.41 o                         
 -18  -1   1        111.17        240.25        62.22 o                         
 -17  -1   1         24.13          7.16        46.54 o                         
 -16  -1   1        189.14        199.63        38.14 o                         
 -15  -1   1        314.36        306.18        33.82 o                         
 -14  -1   1        540.18        687.71        51.43 o                         
 -13  -1   1       1378.82       1480.32        51.75 o                         
 -12  -1   1       2134.36       2261.01        77.46 o                         
 -11  -1   1        306.40        224.68        22.79 o                         
 -10  -1   1        243.85        208.23        31.18 o                         
  -9  -1   1       8411.80       8651.16       210.37 o                         
  -8  -1   1       1779.46       2137.33        99.11 o                         
  -7  -1   1      10274.10       9858.24       197.52 o                         
  -6  -1   1      18628.18      18474.16       389.45 o                         
  -5  -1   1       5812.84       6527.86       250.37 o                         
  -4  -1   1       2372.91       1368.21        38.52 o                         
  -3  -1   1       8820.74       8640.29       344.91 o                         
  -2  -1   1        137.63        166.11        11.27 o                         
   2  -1   1      30329.88      26271.75      1137.31 o                         
   3  -1   1       6860.95       6446.95       108.63 o                         
   4  -1   1       2803.69       2646.05        52.41 o                         
   5  -1   1      17600.94      17794.50       456.75 o                         
   6  -1   1      25910.78      26431.40       841.14 o                         
   7  -1   1         49.25         97.86        19.10 o                         
   8  -1   1         83.32         48.71        22.79 o                         
   9  -1   1       3316.39       2832.23        74.84 o                         
  10  -1   1       3205.04       2991.24        75.19 o                         
  11  -1   1       1079.08       1055.36        51.47 o                         
  12  -1   1       6203.12       5926.30       119.69 o                         
  13  -1   1        382.53        373.35        51.60 o                         
  14  -1   1         44.58         48.43        39.04 o                         
  15  -1   1        337.58        561.95       119.55 o                         
  16  -1   1          0.35        -23.87        39.72 o                         
  17  -1   1          3.11         94.09        41.87 o                         
  18  -1   1        114.89          3.53        89.58 o                         
 -18   0   1        378.60        372.77        95.41 o                         
 -17   0   1        434.85        371.06        51.86 o                         
 -16   0   1        473.89        422.25        46.59 o                         
 -15   0   1        349.60        384.24        42.41 o                         
 -14   0   1        152.59        144.90        30.07 o                         
 -13   0   1          9.75         43.29        23.66 o                         
 -12   0   1        714.28       1194.53        69.14 o                         
 -11   0   1        704.54        651.80        57.25 o                         
 -10   0   1       2138.17       2080.45        72.02 o                         
  -9   0   1        304.28        400.37        35.86 o                         
  -8   0   1         45.49         61.47        14.95 o                         
  -7   0   1        426.44        427.47        45.42 o                         
  -6   0   1       7247.45       7242.96       176.06 o                         
  -5   0   1      11245.25       9333.16       312.84 o                         
  -4   0   1        732.32       1007.94        43.45 o                         
  -3   0   1      15666.09      14070.15       454.19 o                         
   2   0   1      35277.33      33554.28       764.38 o                         
   4   0   1      37082.76      35240.14       808.88 o                         
   5   0   1      25409.84      23547.18       886.62 o                         
   6   0   1      10211.55      10172.22       174.82 o                         
   7   0   1         78.68        109.46        28.27 o                         
   8   0   1       4348.77       4448.15        88.89 o                         
   9   0   1        199.68        155.62        21.08 o                         
  10   0   1        269.25        324.97        35.60 o                         
  11   0   1       1859.89       1695.20        49.23 o                         
  12   0   1       6824.45       7110.31       201.31 o                         
  13   0   1        651.86        792.45        44.58 o                         
  14   0   1         19.39         34.43        27.56 o                         
  15   0   1        112.36         94.83        34.05 o                         
  16   0   1        191.61        181.86        41.91 o                         
  17   0   1        325.01        332.65        47.51 o                         
  18   0   1        184.49         69.93        87.18 o                         
 -18   1   1        223.40         25.84        89.51 o                         
 -17   1   1         64.54        147.78        48.44 o                         
 -16   1   1         57.72          5.28        43.06 o                         
 -15   1   1         86.32         96.04        32.87 o                         
 -14   1   1         11.66         45.85        29.82 o                         
 -13   1   1         24.62         50.33        29.50 o                         
 -12   1   1       2265.70       2030.28        68.31 o                         
 -11   1   1        111.13        167.85        28.03 o                         
 -10   1   1       4116.96       3872.64        79.03 o                         
  -9   1   1       1184.84       1320.66        44.90 o                         
  -8   1   1       2022.62       2191.80        82.08 o                         
  -7   1   1       5602.11       5305.81       106.85 o                         
  -6   1   1      13819.50      14956.97       312.69 o                         
  -5   1   1       2869.94       3575.05        69.93 o                         
  -4   1   1      13386.89      12829.33       337.76 o                         
  -3   1   1      19590.81      16143.04       836.72 o                         
  -2   1   1      13300.19      13980.32       262.06 o                         
   2   1   1       4665.54       3471.50        62.15 o                         
   3   1   1       4555.58       4871.57       100.95 o                         
   4   1   1      17744.91      16860.07       396.48 o                         
   5   1   1         66.77         30.02        34.20 o                         
   6   1   1       7517.81       7648.64       208.69 o                         
   7   1   1      14687.06      15282.27       395.45 o                         
   8   1   1      17883.49      17872.12       454.35 o                         
   9   1   1       6890.38       6496.63       106.17 o                         
  10   1   1       1515.08       1623.12        38.90 o                         
  11   1   1       1079.08       1212.86        49.64 o                         
  12   1   1          5.40        137.21        27.34 o                         
  13   1   1        850.43       1015.44        46.14 o                         
  14   1   1        576.09        582.82        48.79 o                         
  15   1   1        430.09        452.04        47.60 o                         
  16   1   1        179.53        120.49        46.44 o                         
  17   1   1         69.61         78.74        42.28 o                         
  18   1   1         63.03        238.93        91.22 o                         
 -18   2   1          3.03        -27.10        90.11 o                         
 -17   2   1         95.98        184.85        86.45 o                         
 -16   2   1         10.67         32.98        85.26 o                         
 -15   2   1        778.35        898.85        79.38 o                         
 -14   2   1        508.91        410.79        57.86 o                         
 -13   2   1         36.41         57.20        36.97 o                         
 -12   2   1       1898.65       2075.13        69.54 o                         
 -11   2   1        395.75        736.48        85.01 o                         
 -10   2   1       1149.71       1109.51        64.27 o                         
  -9   2   1       2180.59       2291.75        61.22 o                         
  -8   2   1       2058.48       2147.48        57.06 o                         
  -7   2   1       1142.65        945.64        41.14 o                         
  -6   2   1      12609.46      13086.64       225.37 o                         
  -5   2   1        136.45        117.44        17.80 o                         
  -4   2   1       1130.56        977.54        28.91 o                         
  -3   2   1       3625.85       2567.82        62.44 o                         
  -2   2   1      17866.15      16657.68       288.47 o                         
  -1   2   1       8611.20      10541.28       185.71 o                         
   0   2   1      19432.64      15450.75      1340.20 o                         
   1   2   1       1937.49       2331.78       145.55 o                         
   2   2   1         25.15        113.30        16.92 o                         
   3   2   1      29267.85      29039.47       670.95 o                         
   4   2   1       4149.73       3854.99        76.59 o                         
   5   2   1       7091.23       8057.90       164.35 o                         
   6   2   1      19345.62      19915.57       377.76 o                         
   7   2   1      24153.87      25269.77       412.71 o                         
   8   2   1       2243.80       2000.40        61.96 o                         
   9   2   1       1053.90       1381.31        52.04 o                         
  10   2   1        263.31        363.53        27.14 o                         
  11   2   1         72.19        214.74        24.28 o                         
  12   2   1       1218.70       1171.77        44.44 o                         
  13   2   1       4095.57       4123.30        96.64 o                         
  14   2   1        376.38        343.69        64.21 o                         
  15   2   1         59.86        115.48        34.83 o                         
  16   2   1          0.77         54.96        29.83 o                         
  17   2   1          7.00        -34.80        40.32 o                         
  18   2   1        102.74         97.55        85.00 o                         
  19   2   1         34.21        123.22        95.98 o                         
 -17   3   1        415.87        214.69        49.72 o                         
 -16   3   1        250.30        221.47        50.51 o                         
 -15   3   1        669.01        472.21        59.62 o                         
 -14   3   1         60.07         68.57        72.70 o                         
 -13   3   1        459.04        314.87        34.93 o                         
 -12   3   1         19.65         62.60        30.36 o                         
 -11   3   1       3175.76       3211.98        93.86 o                         
 -10   3   1         87.52        121.32        27.28 o                         
  -9   3   1        130.91        186.78        26.43 o                         
  -8   3   1       8630.76       8121.63       150.77 o                         
  -7   3   1       2108.26       1999.67        56.62 o                         
  -6   3   1          2.08         20.79        19.60 o                         
  -5   3   1        484.62        476.35        36.89 o                         
  -4   3   1       8955.11       7820.94       112.18 o                         
  -3   3   1       6963.42       8466.66       119.31 o                         
  -2   3   1      35823.19      34520.82      1139.72 o                         
  -1   3   1      11862.95      11465.10       189.37 o                         
   0   3   1      75602.52      69213.33      1580.05 o                         
   1   3   1       7964.20       7091.04        99.92 o                         
   2   3   1         55.77         66.28         9.35 o                         
   3   3   1       2667.30       1682.66        71.15 o                         
   4   3   1      24876.44      23837.51       385.99 o                         
   5   3   1      17210.85      14264.45       192.97 o                         
   6   3   1       2440.25       2368.41        56.41 o                         
   7   3   1        780.68        732.97        36.01 o                         
   8   3   1        158.69         99.99        22.17 o                         
   9   3   1         80.37        134.06        19.99 o                         
  10   3   1       1229.01       1409.21        48.63 o                         
  11   3   1       4566.38       4789.82       108.59 o                         
  12   3   1       1644.09       1751.28        60.55 o                         
  13   3   1        446.89        612.86        50.87 o                         
  14   3   1         22.03         36.61        25.91 o                         
  15   3   1          1.60         20.72        28.05 o                         
  16   3   1        409.22        440.31        48.44 o                         
  17   3   1        401.62        342.11        46.32 o                         
  18   3   1        234.36        193.87        42.64 o                         
  19   3   1         15.52         91.55        93.98 o                         
 -17   4   1         64.66         19.25        94.78 o                         
 -16   4   1         37.81         17.88        84.40 o                         
 -15   4   1         21.46         -4.45        74.14 o                         
 -14   4   1        508.78        551.41        76.86 o                         
 -13   4   1       2109.56       2083.51       119.70 o                         
 -12   4   1       2479.33       2781.24        83.30 o                         
 -11   4   1       3923.06       3990.84        99.25 o                         
 -10   4   1        105.43        158.20        30.42 o                         
  -9   4   1        380.25        355.53        35.75 o                         
  -8   4   1        114.27        111.94        24.77 o                         
  -7   4   1        219.75        259.96        35.37 o                         
  -6   4   1      11595.34      12695.81       312.67 o                         
  -5   4   1      13154.21      12148.30       170.72 o                         
  -4   4   1      16328.84      16000.24       219.70 o                         
  -3   4   1      11317.94      10505.15       147.87 o                         
  -2   4   1         12.12         69.42        12.31 o                         
  -1   4   1      21434.71      19913.67       487.13 o                         
   0   4   1       7425.53       5793.95        96.13 o                         
   1   4   1      93492.86      98042.48      2234.07 o                         
   2   4   1      32088.09      33214.21       781.67 o                         
   3   4   1      18536.71      15404.77       226.30 o                         
   4   4   1      17449.62      15066.65       204.68 o                         
   5   4   1        938.81        851.49        25.52 o                         
   6   4   1       3366.92       3434.63        57.34 o                         
   7   4   1       9389.24       9669.26       171.57 o                         
   8   4   1       1375.06       1352.27        45.83 o                         
   9   4   1       5115.25       4731.59        95.89 o                         
  10   4   1       1505.04       1652.32        53.12 o                         
  11   4   1         12.55         65.30        24.33 o                         
  12   4   1        148.64        116.80        41.91 o                         
  13   4   1        604.63        744.05        52.52 o                         
  14   4   1         39.74         22.58        32.69 o                         
  15   4   1         27.54         67.71        29.03 o                         
  16   4   1        908.04        996.32        69.40 o                         
  17   4   1        394.64        314.75        45.48 o                         
  18   4   1        198.32        434.88       247.89 o                         
  19   4   1          0.89         85.77        90.79 o                         
 -16   5   1         43.50        114.78        94.12 o                         
 -15   5   1        228.27        212.94        85.51 o                         
 -14   5   1       1032.21       1192.22       145.66 o                         
 -13   5   1        872.20       1175.74       254.14 o                         
 -12   5   1        814.25        968.68        67.30 o                         
 -11   5   1        524.29        479.72        46.84 o                         
 -10   5   1       1075.61       1215.43        71.39 o                         
  -9   5   1        148.55        193.27        37.85 o                         
  -8   5   1       1352.22       1356.63        58.55 o                         
  -7   5   1       4662.21       4688.38        89.23 o                         
  -6   5   1      11775.28      11298.98       162.63 o                         
  -5   5   1       5376.50       5340.22        85.65 o                         
  -4   5   1       3142.37       2837.78        53.75 o                         
  -3   5   1       3375.08       3114.67        58.28 o                         
  -2   5   1       1069.41        536.68        26.83 o                         
  -1   5   1        172.99        129.65        14.88 o                         
   0   5   1      41571.47      41563.80       979.73 o                         
   1   5   1      25541.74      22616.49       389.03 o                         
   2   5   1       4820.66       5689.57        85.80 o                         
   3   5   1      10860.78      10675.70       152.56 o                         
   4   5   1        472.90        310.93        22.34 o                         
   5   5   1        474.52        637.01        28.09 o                         
   6   5   1      24098.59      24238.59       325.91 o                         
   7   5   1      23556.25      22430.98       302.79 o                         
   8   5   1       9121.77       9022.07       164.46 o                         
   9   5   1       2710.44       2534.60        65.89 o                         
  10   5   1       2908.48       3024.38        74.87 o                         
  11   5   1       2650.19       2373.85        67.45 o                         
  12   5   1       1912.72       2007.96        64.11 o                         
  13   5   1       4170.01       4547.59       109.08 o                         
  14   5   1       1509.04       1700.91        94.43 o                         
  15   5   1        528.00        575.92        70.83 o                         
  16   5   1        353.00        334.21        73.41 o                         
  17   5   1        138.79        179.32        42.92 o                         
  18   5   1          1.99         87.34        44.99 o                         
  19   5   1         94.67         34.14        90.80 o                         
 -16   6   1        121.67         40.11        89.69 o                         
 -15   6   1        129.23         74.07        83.70 o                         
 -14   6   1        541.63        469.41        88.82 o                         
 -13   6   1         73.47         58.03        66.06 o                         
 -12   6   1         29.37         56.72        40.95 o                         
 -11   6   1         11.21         39.11        37.66 o                         
 -10   6   1       2915.80       2811.19        88.94 o                         
  -9   6   1       2392.42       2448.87        84.84 o                         
  -8   6   1       6303.81       6565.17       120.21 o                         
  -7   6   1       4988.44       5215.74        88.00 o                         
  -6   6   1        342.51        545.38        57.19 o                         
  -5   6   1       2363.42       2147.57        47.62 o                         
  -4   6   1        341.75        408.13        26.10 o                         
  -3   6   1        189.68        149.29        17.85 o                         
  -2   6   1      10881.32      10366.98       160.08 o                         
  -1   6   1       6652.43       6129.85       113.88 o                         
   0   6   1      17110.05      17863.67       245.53 o                         
   1   6   1        280.38        203.39        15.58 o                         
   2   6   1       3646.24       3671.48        61.48 o                         
   3   6   1        574.83        542.74        24.95 o                         
   4   6   1       5886.79       6668.80       102.45 o                         
   5   6   1         93.97         98.43        17.35 o                         
   6   6   1       3594.03       3167.95        57.10 o                         
   7   6   1       4270.04       4432.96        82.41 o                         
   8   6   1        228.07        222.59        18.48 o                         
   9   6   1        305.04        362.46        37.25 o                         
  10   6   1       2868.67       2748.07        72.50 o                         
  11   6   1       5698.45       6001.83       124.01 o                         
  12   6   1       1905.49       2480.53        74.90 o                         
  13   6   1       1217.95       1337.24        63.24 o                         
  14   6   1         21.52         48.30        31.74 o                         
  15   6   1        138.08        189.65        45.86 o                         
  16   6   1        189.64        208.14        75.87 o                         
  17   6   1        105.90         54.19        43.22 o                         
  18   6   1        275.76        286.93        78.38 o                         
  19   6   1         59.67          2.13        90.33 o                         
 -15   7   1         46.86         65.41        88.05 o                         
 -14   7   1         59.32         47.59        82.04 o                         
 -13   7   1        194.35        207.97        47.41 o                         
 -12   7   1        122.51        115.90        60.09 o                         
 -11   7   1       1014.76        890.21        73.88 o                         
 -10   7   1       2865.61       2962.47       102.04 o                         
  -9   7   1       1492.17       1927.60        78.38 o                         
  -8   7   1        346.93        574.15        61.90 o                         
  -7   7   1        129.78        126.03        21.23 o                         
  -6   7   1       5677.92       5404.83        91.57 o                         
  -5   7   1      10324.41      10147.79       152.12 o                         
  -4   7   1      10024.70      10212.01       171.74 o                         
  -3   7   1      13614.51      14499.76       220.66 o                         
  -2   7   1       1787.19       1930.80        47.54 o                         
  -1   7   1      14254.75      15514.56       234.00 o                         
   0   7   1         80.11         54.46        16.87 o                         
   1   7   1         81.10        164.07        34.78 o                         
   2   7   1       9104.95       9615.70       157.10 o                         
   3   7   1      15711.73      17094.07       237.46 o                         
   4   7   1      13871.42      14673.07       206.07 o                         
   5   7   1       3155.40       2656.63        53.52 o                         
   6   7   1         26.96         56.20        16.35 o                         
   7   7   1        250.50        231.90        18.98 o                         
   8   7   1        402.56        317.57        32.97 o                         
   9   7   1         89.75         60.87        16.99 o                         
  10   7   1        182.75        205.67        26.57 o                         
  11   7   1        160.03        185.14        28.91 o                         
  12   7   1        570.93        623.09        48.25 o                         
  13   7   1          6.69         57.17        32.00 o                         
  14   7   1        141.41        179.86        41.55 o                         
  15   7   1        305.79        335.54        35.25 o                         
  16   7   1        357.10        333.35        54.64 o                         
  17   7   1         60.47        126.36        52.17 o                         
  18   7   1        138.54         97.10        47.73 o                         
  19   7   1          1.76         21.47        92.92 o                         
 -15   8   1         66.65         49.27        91.71 o                         
 -14   8   1        216.36        214.14        88.14 o                         
 -13   8   1        787.76        460.77       248.55 o                         
 -12   8   1         23.77         28.65        45.28 o                         
 -11   8   1         16.46         64.23        44.50 o                         
 -10   8   1        227.38        222.94        43.19 o                         
  -9   8   1         54.25        176.64        37.64 o                         
  -8   8   1       4734.70       4485.18        85.30 o                         
  -7   8   1       5075.32       4867.68        88.25 o                         
  -6   8   1       7613.88       7739.95       123.60 o                         
  -5   8   1       9300.86      10434.50       157.11 o                         
  -4   8   1       3865.19       3969.39        86.47 o                         
  -3   8   1       3611.36       3570.04        68.38 o                         
  -2   8   1        121.23        101.28        18.89 o                         
  -1   8   1       8931.66       9278.77       147.69 o                         
   0   8   1      20314.19      20242.46       281.39 o                         
   1   8   1      47940.57      48179.45       867.22 o                         
   2   8   1      47758.84      51856.55       992.56 o                         
   3   8   1      30476.11      30665.43       448.20 o                         
   4   8   1       8535.05       9192.97       137.35 o                         
   5   8   1       1354.99       1918.65        44.76 o                         
   6   8   1       4480.62       4451.75        79.03 o                         
   7   8   1       7224.41       7404.05       113.59 o                         
   8   8   1       5189.21       5152.92        96.68 o                         
   9   8   1       1637.44       1694.85        44.09 o                         
  10   8   1        953.92        923.22        36.95 o                         
  11   8   1        245.25        155.08        29.20 o                         
  12   8   1        193.04        271.19        40.01 o                         
  13   8   1         36.72         -9.78        30.43 o                         
  14   8   1        732.30        532.41        87.83 o                         
  15   8   1        551.50        430.98        60.24 o                         
  16   8   1        385.10        467.64        90.55 o                         
  17   8   1        272.92        350.67        60.61 o                         
  18   8   1          1.26         38.94        47.30 o                         
  19   8   1        288.65        228.24        55.53 o                         
 -14   9   1        221.06        254.02        92.98 o                         
 -13   9   1        310.13        282.85        88.43 o                         
 -12   9   1         17.65        -27.66        76.03 o                         
 -11   9   1        231.81        204.50        66.81 o                         
 -10   9   1       3148.21       3584.12       123.40 o                         
  -9   9   1       4091.38       4021.14       100.19 o                         
  -8   9   1       2779.24       2628.35        81.51 o                         
  -7   9   1       2517.13       2770.94        65.90 o                         
  -6   9   1        264.50        455.31        50.06 o                         
  -5   9   1        314.71        386.05        29.75 o                         
  -4   9   1       2274.17       2328.38        56.06 o                         
  -3   9   1         43.92         33.49        18.71 o                         
  -2   9   1       6832.99       7218.89       115.03 o                         
  -1   9   1      18853.23      17944.27       253.68 o                         
   0   9   1      16142.40      16645.58       252.99 o                         
   1   9   1      15604.80      15387.32       307.92 o                         
   2   9   1       1970.09       1571.25        77.69 o                         
   3   9   1       4673.93       4567.58       111.33 o                         
   4   9   1      20601.47      20156.42       311.26 o                         
   5   9   1      31986.15      31222.27       574.43 o                         
   6   9   1      10093.75      10540.43       198.35 o                         
   7   9   1       8052.02       8328.43       137.89 o                         
   8   9   1       5469.82       5584.50        93.07 o                         
   9   9   1       1403.78       1242.22        41.72 o                         
  10   9   1         82.03         91.34        20.36 o                         
  11   9   1       2065.80       1978.63        52.96 o                         
  12   9   1       2222.71       2180.13        77.13 o                         
  13   9   1       1414.28       1273.94        90.28 o                         
  14   9   1        766.94        873.66        80.54 o                         
  15   9   1        117.81        220.68        53.76 o                         
  16   9   1         90.47         15.11        47.66 o                         
  17   9   1         17.56         60.79        56.50 o                         
  18   9   1         28.85        -48.74        57.70 o                         
  19   9   1        327.67        341.38        93.69 o                         
 -14  10   1         10.89        -76.05        93.41 o                         
 -13  10   1          0.59        -89.28        89.28 o                         
 -12  10   1        298.90        189.87        85.26 o                         
 -11  10   1        434.12        375.24        85.16 o                         
 -10  10   1       2080.04       1957.23       154.81 o                         
  -9  10   1       2555.12       2717.49        88.73 o                         
  -8  10   1         55.72         93.43        27.67 o                         
  -7  10   1         41.83         99.63        39.09 o                         
  -6  10   1       1668.70       1637.20        53.80 o                         
  -5  10   1       6790.80       7061.61       123.93 o                         
  -4  10   1       4291.52       4484.24        86.08 o                         
  -3  10   1        748.97        814.54        39.86 o                         
  -2  10   1       2807.10       2907.19        61.77 o                         
  -1  10   1        829.21        771.59        67.68 o                         
   0  10   1        372.91        421.29        37.70 o                         
   1  10   1       1002.84       1122.10        53.85 o                         
   2  10   1        759.17        871.28        39.92 o                         
   3  10   1      13585.52      13724.83       198.92 o                         
   4  10   1      13179.84      13518.69       195.74 o                         
   5  10   1       1187.90       1496.97        42.66 o                         
   6  10   1         21.21         37.33        16.69 o                         
   7  10   1         57.54         84.82        29.19 o                         
   8  10   1        216.33        251.50        22.04 o                         
   9  10   1        290.25        249.44        21.82 o                         
  10  10   1       2098.88       2221.91        55.42 o                         
  11  10   1       2715.91       3135.48        68.27 o                         
  12  10   1         89.45        100.19        33.75 o                         
  13  10   1          2.48          2.39        44.15 o                         
  14  10   1        119.58        120.74        49.40 o                         
  15  10   1        850.51        759.35        85.75 o                         
  16  10   1        722.35        713.35       158.99 o                         
  17  10   1        104.58        108.43        60.88 o                         
  18  10   1         28.39          7.19        58.95 o                         
  19  10   1        117.46        215.22        53.37 o                         
 -13  11   1        180.73        261.44        99.00 o                         
 -12  11   1        376.12        246.96        93.29 o                         
 -11  11   1        495.09        343.71        89.66 o                         
 -10  11   1        883.99        789.13       146.85 o                         
  -9  11   1        192.27        169.18        32.81 o                         
  -8  11   1         95.35        127.99        30.11 o                         
  -7  11   1       1530.53       1500.38       125.01 o                         
  -6  11   1        985.52       1168.87        51.02 o                         
  -5  11   1       3463.19       3564.76        77.91 o                         
  -4  11   1       3412.80       3530.87        74.54 o                         
  -3  11   1       2583.58       2389.06        59.12 o                         
  -2  11   1        280.67        237.05        26.84 o                         
  -1  11   1        480.77        490.74        37.26 o                         
   0  11   1        227.28        234.22        21.78 o                         
   1  11   1       5740.49       6178.35       107.25 o                         
   2  11   1       7987.47       7864.81       130.70 o                         
   3  11   1       4376.03       4180.48        76.88 o                         
   4  11   1         21.92         56.97        18.00 o                         
   5  11   1        182.47        196.65        19.85 o                         
   6  11   1        586.60        636.00        35.51 o                         
   7  11   1        828.82        807.69        38.18 o                         
   8  11   1       1450.69       1435.62        46.21 o                         
   9  11   1         41.28         39.79        21.18 o                         
  10  11   1         28.43         75.32        28.33 o                         
  11  11   1        297.50        203.92        25.37 o                         
  12  11   1        402.53        371.61        35.15 o                         
  13  11   1        800.19        909.36        85.60 o                         
  14  11   1       2190.91       2505.39       121.34 o                         
  15  11   1       2131.38       2238.80       361.24 o                         
  16  11   1        502.08        554.37       101.86 o                         
  17  11   1        239.73        208.24        63.23 o                         
  18  11   1         63.40         86.20        66.63 o                         
  19  11   1         93.78        117.17        62.37 o                         
 -12  12   1        178.16         10.85        92.85 o                         
 -11  12   1          3.90          7.05        86.44 o                         
 -10  12   1         19.15        -79.45        79.45 o                         
  -9  12   1        900.47        737.38        86.33 o                         
  -8  12   1       2358.43       2301.51       215.92 o                         
  -7  12   1        514.18        385.24        32.16 o                         
  -6  12   1       2091.76       2191.91        65.28 o                         
  -5  12   1       3908.55       4172.12        86.24 o                         
  -4  12   1         55.32         49.97        25.27 o                         
  -3  12   1        978.20       1145.46        50.26 o                         
  -2  12   1       1237.83       1488.05        50.83 o                         
  -1  12   1       3522.77       3436.74        82.76 o                         
   0  12   1       1457.89       1687.58        51.93 o                         
   1  12   1        864.23        740.88        40.31 o                         
   2  12   1         62.83         65.16        20.92 o                         
   3  12   1        512.04        490.30        47.20 o                         
   4  12   1       4806.39       4769.44        86.83 o                         
   5  12   1       3521.98       3840.42        74.91 o                         
   6  12   1        234.09        319.15        48.32 o                         
   7  12   1       4143.36       4058.37        78.64 o                         
   8  12   1         68.37         94.03        22.12 o                         
   9  12   1        169.02        153.81        23.66 o                         
  10  12   1        465.95        387.45        32.60 o                         
  11  12   1       1437.68       1422.70        81.85 o                         
  12  12   1       2140.10       1892.81       129.84 o                         
  13  12   1        156.76        185.78        32.67 o                         
  14  12   1       1105.31       1270.10       109.14 o                         
  15  12   1        568.13        770.71       105.15 o                         
  16  12   1          1.70        -27.74        61.22 o                         
  17  12   1        418.82        612.18       108.93 o                         
  18  12   1        127.38        112.62        68.14 o                         
 -11  13   1        277.80        342.69        95.70 o                         
 -10  13   1        623.04        536.22        93.70 o                         
  -9  13   1       1436.25       1624.36       103.18 o                         
  -8  13   1       1042.11        860.16       176.42 o                         
  -7  13   1          6.41        -32.35        69.97 o                         
  -6  13   1         74.52         74.35        34.54 o                         
  -5  13   1        123.56        110.44        46.73 o                         
  -4  13   1         58.23         40.83        26.28 o                         
  -3  13   1       2883.04       2769.91        68.92 o                         
  -2  13   1       1870.08       2007.38        58.63 o                         
  -1  13   1        702.20       1001.75        47.60 o                         
   0  13   1        690.28        534.80        38.07 o                         
   1  13   1        222.21        195.65        24.90 o                         
   2  13   1       2687.70       2599.67        63.58 o                         
   3  13   1       9566.75       9729.74       161.77 o                         
   4  13   1      15322.02      15532.07       242.95 o                         
   5  13   1       8413.88       8564.86       144.74 o                         
   6  13   1         21.02         24.46        21.80 o                         
   7  13   1       2722.06       2762.08        65.44 o                         
   8  13   1         83.14        109.97        24.18 o                         
   9  13   1        668.59        764.78        47.60 o                         
  10  13   1       1514.90       1376.07        71.69 o                         
  11  13   1       2490.12       2567.18        77.49 o                         
  12  13   1       3857.83       3996.65        99.52 o                         
  13  13   1         12.59          7.88        30.86 o                         
  14  13   1         24.65          0.24        54.75 o                         
  15  13   1          2.43        141.76       103.83 o                         
  16  13   1        159.12        178.73        65.64 o                         
  17  13   1        261.98        246.50        67.62 o                         
  18  13   1        214.08        168.26        70.37 o                         
 -11  14   1        244.09        263.39        95.68 o                         
 -10  14   1        395.77        459.92        94.70 o                         
  -9  14   1        589.33        464.30        60.56 o                         
  -8  14   1         87.03         26.15        51.53 o                         
  -7  14   1       1066.42       1010.30       171.28 o                         
  -6  14   1       1894.57       1935.49        98.31 o                         
  -5  14   1       2579.34       2717.25       107.26 o                         
  -4  14   1       2782.16       2947.98        87.97 o                         
  -3  14   1       1438.53       1573.02       105.43 o                         
  -2  14   1        539.24        464.80        58.07 o                         
  -1  14   1        826.68        790.97        49.33 o                         
   0  14   1        367.89        368.04        37.32 o                         
   1  14   1        111.85         62.71        24.65 o                         
   2  14   1        798.73       1226.39        55.22 o                         
   3  14   1       3449.91       3680.56        78.92 o                         
   4  14   1        447.41        413.14        31.76 o                         
   5  14   1        666.14        585.48        45.71 o                         
   6  14   1       1988.92       1928.99        58.61 o                         
   7  14   1       1217.85       1352.40        53.03 o                         
   8  14   1       1713.44       1740.03        77.61 o                         
   9  14   1       5596.51       5825.88       110.14 o                         
  10  14   1       2802.21       3042.32        87.63 o                         
  11  14   1        691.58        674.59        61.05 o                         
  12  14   1          2.00         29.85        33.00 o                         
  13  14   1        734.52        777.16        81.56 o                         
  14  14   1       1004.45       1025.29        91.96 o                         
  15  14   1       1489.43       1789.68       131.98 o                         
  16  14   1        972.75       1076.63       122.02 o                         
  17  14   1        179.71        246.86        70.51 o                         
  18  14   1        104.52        132.84        72.61 o                         
 -10  15   1         10.97         45.69        90.06 o                         
  -9  15   1        192.46        272.51        61.92 o                         
  -8  15   1        486.02        435.54        59.32 o                         
  -7  15   1       2235.73       2377.55       195.68 o                         
  -6  15   1       2844.05       2885.68       117.68 o                         
  -5  15   1       2150.05       2214.80       108.52 o                         
  -4  15   1       1554.86       1717.44        96.20 o                         
  -3  15   1        689.39        635.94        77.71 o                         
  -2  15   1       1943.72       2074.37        92.60 o                         
  -1  15   1       2520.80       2533.82        79.10 o                         
   0  15   1       1724.05       1647.95        65.56 o                         
   1  15   1       1140.74       1175.58        52.60 o                         
   2  15   1        221.90        261.21        28.46 o                         
   3  15   1       1252.74       1244.82        53.05 o                         
   4  15   1        635.10        801.09        48.81 o                         
   5  15   1       2199.27       1971.28        60.50 o                         
   6  15   1       2180.34       2306.99        65.08 o                         
   7  15   1       1720.99       1750.61        58.62 o                         
   8  15   1       1477.51       1321.80       110.05 o                         
   9  15   1        168.46        128.64        32.47 o                         
  10  15   1         42.24         94.90        41.07 o                         
  11  15   1        284.26        298.99        48.74 o                         
  12  15   1        953.39        978.80        92.15 o                         
  13  15   1       2318.75       2606.26       110.78 o                         
  14  15   1        767.61       1041.51        92.63 o                         
  15  15   1        518.84        477.73        74.63 o                         
  16  15   1        304.26        226.37        71.64 o                         
  17  15   1        176.70        145.48        73.08 o                         
  -9  16   1        773.81        666.48        85.00 o                         
  -8  16   1        713.75        985.83       106.43 o                         
  -7  16   1        204.69        167.30        57.05 o                         
  -6  16   1         69.47         52.18        50.43 o                         
  -5  16   1         94.26         81.13        49.84 o                         
  -4  16   1        804.77        739.41        87.60 o                         
  -3  16   1       3507.19       3745.77       194.27 o                         
  -2  16   1       7153.73       7209.37       189.32 o                         
  -1  16   1       8002.73       8176.90       222.17 o                         
   0  16   1       4461.84       4906.27       114.22 o                         
   1  16   1        529.03        438.42        78.77 o                         
   2  16   1        401.62        358.89        40.16 o                         
   3  16   1        164.95        103.77        34.48 o                         
   4  16   1        605.40        428.28        91.20 o                         
   5  16   1       1055.44       1080.90        63.80 o                         
   6  16   1       1366.24       1417.35       136.00 o                         
   7  16   1        615.82        444.15        52.50 o                         
   8  16   1          8.31         88.88        86.49 o                         
   9  16   1        405.74        338.28        49.17 o                         
  10  16   1        335.78        447.76       150.63 o                         
  11  16   1         55.87         70.65        44.56 o                         
  12  16   1        185.80        129.52        46.04 o                         
  13  16   1        101.40        107.04        56.60 o                         
  14  16   1         14.05         28.35        47.59 o                         
  15  16   1          3.52        -54.76        60.63 o                         
  16  16   1         15.58        -67.62        67.62 o                         
  17  16   1        136.96        147.03        74.67 o                         
  -8  17   1        213.23        170.04        63.82 o                         
  -7  17   1        216.36        122.30        58.69 o                         
  -6  17   1       1220.94       1210.11       244.09 o                         
  -5  17   1       1781.85       1978.13       107.74 o                         
  -4  17   1       1524.99       1754.67       199.72 o                         
  -3  17   1       1865.03       2007.45       102.80 o                         
  -2  17   1       1452.37       1700.05       189.73 o                         
  -1  17   1        596.10        718.14       110.43 o                         
   0  17   1          4.56        -18.20        71.67 o                         
   1  17   1        348.42        371.01        47.54 o                         
   2  17   1       3902.55       4197.58       126.94 o                         
   3  17   1       2246.41       2506.24       208.70 o                         
   4  17   1       3670.12       3667.58       118.41 o                         
   5  17   1       2750.48       2701.15       114.31 o                         
   6  17   1        190.56        140.81        46.10 o                         
   7  17   1        103.27         96.29        65.21 o                         
   8  17   1       1747.26       1703.99       105.22 o                         
   9  17   1       1041.48       1023.86       151.70 o                         
  10  17   1        568.52        566.68        81.93 o                         
  11  17   1         13.56         48.41        44.47 o                         
  12  17   1         60.22          9.82        44.92 o                         
  13  17   1          5.53         23.27        49.85 o                         
  14  17   1        382.80        467.72       144.07 o                         
  15  17   1        123.05          4.10        60.31 o                         
  16  17   1        451.57        344.01        81.34 o                         
  -6  18   1        959.80       1102.71       107.87 o                         
  -5  18   1        466.19        460.10        75.02 o                         
  -4  18   1        142.67        112.55        53.66 o                         
  -3  18   1        166.57        175.43        50.93 o                         
  -2  18   1        248.50        245.16        52.53 o                         
  -1  18   1        464.12        428.35        53.12 o                         
   0  18   1        140.58        145.51        50.53 o                         
   1  18   1       1197.49       1150.36       175.68 o                         
   2  18   1       2167.30       2213.21       100.31 o                         
   3  18   1       1830.81       1942.26       123.38 o                         
   4  18   1        417.44        391.62        55.92 o                         
   5  18   1        489.26        542.71        78.32 o                         
   6  18   1       2111.29       2172.65       105.14 o                         
   7  18   1       1660.95       1737.15        92.87 o                         
   8  18   1       1694.05       1913.62       222.97 o                         
   9  18   1        535.63        670.50        86.20 o                         
  10  18   1        237.62        199.68        71.22 o                         
  11  18   1        293.98        277.77        51.14 o                         
  12  18   1        319.81        298.07        53.41 o                         
  13  18   1       1268.59       1232.01       101.64 o                         
  14  18   1       1439.84       1660.27       108.94 o                         
  15  18   1        308.75        176.94       100.94 o                         
  16  18   1         30.97        100.51        77.10 o                         
  -5  19   1         13.50         77.13        87.20 o                         
  -4  19   1         23.50         37.86        53.22 o                         
  -3  19   1        121.01        105.52        52.94 o                         
  -2  19   1        722.82        989.39        96.11 o                         
  -1  19   1       1004.81       1115.30       146.92 o                         
   0  19   1        128.82        106.75        48.56 o                         
   1  19   1          7.25          6.76        78.65 o                         
   2  19   1          1.09          8.62        58.04 o                         
   3  19   1        197.50        144.83        48.34 o                         
   4  19   1         26.31         28.88        45.58 o                         
   5  19   1        419.52        347.58        50.67 o                         
   6  19   1        866.71       1175.46        89.22 o                         
   7  19   1         52.88          9.01        67.80 o                         
   8  19   1        409.72        440.67        55.08 o                         
   9  19   1        806.00        732.32        92.08 o                         
  10  19   1        736.67        694.44        75.19 o                         
  11  19   1        604.13        606.09        62.28 o                         
  12  19   1        139.97        132.37        53.23 o                         
  13  19   1        550.10        550.10        62.63 o                         
  14  19   1        278.16        254.74        58.17 o                         
  15  19   1         34.96        -75.57        75.57 o                         
  -3  20   1        283.85        336.53        60.50 o                         
  -2  20   1        591.15        587.37       102.38 o                         
  -1  20   1       1199.61       1069.49       242.64 o                         
   0  20   1          0.41        -35.36        50.38 o                         
   1  20   1        512.74        799.40       243.82 o                         
   2  20   1       1337.52       1427.66       102.47 o                         
   3  20   1        857.52        762.33        91.57 o                         
   4  20   1        188.07        130.61        50.53 o                         
   5  20   1         13.02        -29.44        46.38 o                         
   6  20   1         95.73        157.35        51.76 o                         
   7  20   1        151.59        134.23        51.27 o                         
   8  20   1        768.71        811.39        95.34 o                         
   9  20   1        520.71        383.91        57.01 o                         
  10  20   1        803.42       1003.63        99.00 o                         
  11  20   1        581.24        621.75       111.11 o                         
  12  20   1         67.67        129.74        55.14 o                         
  13  20   1         56.28         66.84        54.53 o                         
  14  20   1          2.20        -70.63        70.63 o                         
  -1  21   1         33.50         55.00        67.17 o                         
   0  21   1        254.46        176.91        57.38 o                         
   1  21   1       1587.73       1846.37       112.93 o                         
   2  21   1       2822.56       3096.12       132.50 o                         
   3  21   1        638.65        478.86        60.96 o                         
   4  21   1         55.93         19.46        51.12 o                         
   5  21   1        202.29        118.33        53.42 o                         
   6  21   1        546.54        466.99        59.68 o                         
   7  21   1        800.12        722.21       111.46 o                         
   8  21   1       1665.29       2009.09       164.21 o                         
   9  21   1        370.66        425.03        59.70 o                         
  10  21   1        384.67        310.99       107.34 o                         
  11  21   1         10.39        -29.27        53.40 o                         
  12  21   1        139.25        161.08        68.64 o                         
   1  22   1        438.73        437.44        96.84 o                         
   2  22   1        308.07        168.46       117.92 o                         
   3  22   1         53.34        101.50        53.83 o                         
   4  22   1        656.87        679.53       135.24 o                         
   5  22   1        569.14        466.71        60.35 o                         
   6  22   1        496.34        469.20        60.75 o                         
   7  22   1        569.09        491.94        62.22 o                         
   8  22   1        388.45        558.97       220.23 o                         
   9  22   1          0.29        101.80        57.15 o                         
  10  22   1         31.92        103.55       130.54 o                         
  -9 -22   2       1389.38       1259.38       227.48 o                         
  -8 -22   2        972.09        951.04       175.77 o                         
  -7 -22   2        166.19        103.43        80.37 o                         
  -6 -22   2         20.14         23.67        98.62 o                         
  -5 -22   2        200.72        187.63        58.12 o                         
  -4 -22   2        148.60        146.80        58.02 o                         
  -3 -22   2        561.52        641.22       137.72 o                         
  -2 -22   2       1383.66       1696.94       116.51 o                         
 -11 -21   2        287.33        342.45        87.04 o                         
 -10 -21   2        605.73        644.35        87.26 o                         
  -9 -21   2        276.44        217.44        58.18 o                         
  -8 -21   2          0.89        -38.64        52.37 o                         
  -7 -21   2        230.35        148.92        56.60 o                         
  -6 -21   2        749.84        718.67       172.06 o                         
  -5 -21   2       1002.95        918.23       100.52 o                         
  -4 -21   2        895.88        930.06        99.44 o                         
  -3 -21   2        517.15        446.11        62.64 o                         
  -2 -21   2        202.10        144.51        57.64 o                         
  -1 -21   2         32.14         20.70        55.79 o                         
   0 -21   2        310.55        224.59        59.67 o                         
   1 -21   2         60.38         65.96        57.20 o                         
 -13 -20   2        333.16        310.18        58.75 o                         
 -12 -20   2        125.70        149.69        57.06 o                         
 -11 -20   2        120.00        106.80        54.46 o                         
 -10 -20   2         15.43         34.66        54.59 o                         
  -9 -20   2         94.91        139.11        55.17 o                         
  -8 -20   2        387.03        401.27        60.22 o                         
  -7 -20   2        638.66        503.44        60.72 o                         
  -6 -20   2        805.42        792.62       105.67 o                         
  -5 -20   2        957.93        812.83        96.65 o                         
  -4 -20   2        969.26        896.75        95.99 o                         
  -3 -20   2        100.82         89.79        52.22 o                         
  -2 -20   2        510.95        600.37        99.83 o                         
  -1 -20   2        986.38        951.58       150.44 o                         
   0 -20   2        621.13        572.32        63.41 o                         
   1 -20   2        769.62        926.15       134.04 o                         
   2 -20   2        302.62        217.07        58.81 o                         
   3 -20   2        170.42        191.34        85.42 o                         
 -14 -19   2        868.20        732.71       161.73 o                         
 -13 -19   2        462.57        404.73        60.98 o                         
 -12 -19   2         12.58        -15.63        51.53 o                         
 -11 -19   2        156.01         94.94        54.50 o                         
 -10 -19   2         95.79         75.25        53.44 o                         
  -9 -19   2       1067.53       1186.30       100.95 o                         
  -8 -19   2       1029.67       1163.86        97.78 o                         
  -7 -19   2        914.18        799.77        93.05 o                         
  -6 -19   2        199.03        120.03        51.16 o                         
  -5 -19   2         32.91        -40.12       149.24 o                         
  -4 -19   2        468.95        318.72        69.77 o                         
  -3 -19   2         30.50         30.70        49.37 o                         
  -2 -19   2       2091.03       2394.00       115.00 o                         
  -1 -19   2       2274.24       2477.28       115.79 o                         
   0 -19   2        436.25        398.58        56.38 o                         
   1 -19   2        389.56        271.72        56.48 o                         
   2 -19   2         11.32        -23.87        52.95 o                         
   3 -19   2        292.76        164.53        58.72 o                         
   4 -19   2        205.59        308.89       118.49 o                         
   5 -19   2        452.45        364.62        64.66 o                         
 -15 -18   2        141.65        160.80        57.11 o                         
 -14 -18   2         44.72         11.57        54.79 o                         
 -13 -18   2        121.39         43.22        53.79 o                         
 -12 -18   2        387.21        379.50        57.22 o                         
 -11 -18   2       1243.30       1530.42       103.48 o                         
 -10 -18   2       2173.02       2341.77       113.59 o                         
  -9 -18   2       2083.76       2005.23       107.19 o                         
  -8 -18   2        377.32        336.91        51.88 o                         
  -7 -18   2          0.23         23.46        87.46 o                         
  -6 -18   2        783.92        934.85        87.63 o                         
  -5 -18   2       1665.37       1802.73        97.18 o                         
  -4 -18   2        910.68        969.25       115.38 o                         
  -3 -18   2       2299.55       2047.07       247.51 o                         
  -2 -18   2       2837.53       2734.85       241.74 o                         
  -1 -18   2        612.97        571.05        57.50 o                         
   0 -18   2         47.46         86.11       110.57 o                         
   1 -18   2        254.10        147.78        49.37 o                         
   2 -18   2       1304.14       1448.77       102.40 o                         
   3 -18   2        722.63        796.81        97.74 o                         
   4 -18   2        503.13        543.93       128.36 o                         
   5 -18   2        437.74        359.34        61.67 o                         
   6 -18   2        109.00         67.38        59.11 o                         
 -16 -17   2          7.49         96.19        54.60 o                         
 -15 -17   2         95.24         76.18        55.50 o                         
 -14 -17   2        588.55        535.72        62.09 o                         
 -13 -17   2       1308.72       1286.83       101.66 o                         
 -12 -17   2        334.16        335.56        55.73 o                         
 -11 -17   2         18.04         53.46        46.76 o                         
 -10 -17   2        104.45         53.62        51.10 o                         
  -9 -17   2        199.65        165.66        48.18 o                         
  -8 -17   2       1029.71        822.13        80.93 o                         
  -7 -17   2       1933.35       1870.52       170.74 o                         
  -6 -17   2       4265.33       4548.41       254.71 o                         
  -5 -17   2       3640.16       3493.44       126.88 o                         
  -4 -17   2       1020.88        873.58        78.48 o                         
  -3 -17   2         35.34         44.00        42.69 o                         
  -2 -17   2         60.54        119.68        91.59 o                         
  -1 -17   2       2600.73       2747.05       291.55 o                         
   0 -17   2       1853.70       1521.31       113.20 o                         
   1 -17   2        620.86        665.50        65.03 o                         
   2 -17   2       1295.28       1345.61        94.42 o                         
   3 -17   2        184.96        209.78        51.76 o                         
   4 -17   2         25.83        -20.10        48.01 o                         
   5 -17   2          2.42        -23.77        51.47 o                         
   6 -17   2        214.82        137.58        57.49 o                         
   7 -17   2        664.34        653.22        90.51 o                         
 -17 -16   2        248.27        170.03        81.23 o                         
 -16 -16   2        339.35        426.85        81.35 o                         
 -15 -16   2        180.96         80.74        52.25 o                         
 -14 -16   2        499.07        414.79        94.75 o                         
 -13 -16   2         72.10         97.05        67.74 o                         
 -12 -16   2          4.14         14.51        45.88 o                         
 -11 -16   2        109.05         82.68        44.86 o                         
 -10 -16   2         71.51         38.74        43.62 o                         
  -9 -16   2        311.14        286.24        46.57 o                         
  -8 -16   2        792.04        893.46       108.63 o                         
  -7 -16   2       2171.50       2155.42        91.61 o                         
  -6 -16   2       2768.50       2523.74       116.13 o                         
  -5 -16   2       1544.54       1503.71        92.96 o                         
  -4 -16   2        148.48         83.92        48.94 o                         
  -3 -16   2        132.26        127.94        44.79 o                         
  -2 -16   2       2451.24       2527.22       147.13 o                         
  -1 -16   2       2236.94       2137.94        90.61 o                         
   0 -16   2        675.68        638.95        74.46 o                         
   1 -16   2         83.83         85.09       208.09 o                         
   2 -16   2         13.74         30.37        70.14 o                         
   3 -16   2        545.74        550.77        64.56 o                         
   4 -16   2        993.15        882.41        89.08 o                         
   5 -16   2        816.68        810.91        94.63 o                         
   6 -16   2        800.92        976.70        97.24 o                         
   7 -16   2        712.89        681.18        78.47 o                         
   8 -16   2        226.65        189.24        79.99 o                         
 -17 -15   2        419.82        288.00        80.13 o                         
 -16 -15   2        122.59        152.18        72.20 o                         
 -15 -15   2         64.85          6.35        49.45 o                         
 -14 -15   2        786.47        861.83        92.18 o                         
 -13 -15   2         94.64         80.59        47.48 o                         
 -12 -15   2         76.25         68.74        52.95 o                         
 -11 -15   2        946.03       1047.80       141.60 o                         
 -10 -15   2        919.31        891.39       129.21 o                         
  -9 -15   2       3466.61       3368.64       114.67 o                         
  -8 -15   2       2851.16       2733.26       101.35 o                         
  -7 -15   2       1068.85        899.53        64.00 o                         
  -6 -15   2       1066.72        934.30        51.09 o                         
  -5 -15   2        115.41        100.08        28.64 o                         
  -4 -15   2       3283.00       3248.51        77.66 o                         
  -3 -15   2       8419.93       8676.00       176.95 o                         
  -2 -15   2       4588.86       4534.31        93.98 o                         
  -1 -15   2       5056.87       4823.84        97.97 o                         
   0 -15   2        365.71        327.17        34.96 o                         
   1 -15   2         66.46         64.97        52.91 o                         
   2 -15   2        205.05        232.76        48.22 o                         
   3 -15   2       1596.37       1636.44       128.34 o                         
   4 -15   2        223.26        178.80        49.81 o                         
   5 -15   2        275.90        323.82        51.53 o                         
   6 -15   2        226.24        157.08        52.06 o                         
   7 -15   2        166.48        144.09        54.18 o                         
   8 -15   2        229.32        104.63        56.42 o                         
   9 -15   2        431.65        381.63        65.06 o                         
  10 -15   2        178.46        215.99        64.88 o                         
 -18 -14   2        464.11        336.61        84.79 o                         
 -17 -14   2        117.18        129.44        73.14 o                         
 -16 -14   2        234.79        224.52        72.01 o                         
 -15 -14   2        330.25        211.32        68.97 o                         
 -14 -14   2         37.28        -18.16        46.77 o                         
 -13 -14   2        532.08        477.89        62.36 o                         
 -12 -14   2       2069.79       2193.11       239.84 o                         
 -11 -14   2       3188.59       3030.70       279.16 o                         
 -10 -14   2       1285.71       1327.05        68.11 o                         
  -9 -14   2        641.01        579.94        54.13 o                         
  -8 -14   2        432.07        521.11        41.54 o                         
  -7 -14   2       1807.91       1813.29        59.82 o                         
  -6 -14   2       5196.35       5255.22       100.22 o                         
  -5 -14   2       3237.42       3792.08        81.50 o                         
  -4 -14   2       1068.69       1301.70        53.38 o                         
  -3 -14   2        531.39        563.25        61.98 o                         
  -2 -14   2       1510.38       1517.25        56.27 o                         
  -1 -14   2          7.43          9.97        25.11 o                         
   0 -14   2        343.50        387.97        42.79 o                         
   1 -14   2       1953.01       1894.96        90.03 o                         
   2 -14   2       1077.12       1063.35        53.15 o                         
   3 -14   2       1767.40       1757.52        95.70 o                         
   4 -14   2         73.26         47.70        33.74 o                         
   5 -14   2         37.10         90.30        61.93 o                         
   6 -14   2         19.01         41.32        48.63 o                         
   7 -14   2        799.80        721.12        91.45 o                         
   8 -14   2        634.95        535.02        59.97 o                         
   9 -14   2        413.94        378.57        60.39 o                         
  10 -14   2        311.43        290.35        63.43 o                         
 -18 -13   2         17.51        -56.21        74.52 o                         
 -17 -13   2        142.29        196.95        72.54 o                         
 -16 -13   2       1001.70       1049.46       122.05 o                         
 -15 -13   2        674.05        549.90       111.19 o                         
 -14 -13   2        441.71        418.72        52.47 o                         
 -13 -13   2        190.43        180.72        48.13 o                         
 -12 -13   2        435.99        291.79        36.84 o                         
 -11 -13   2          2.15         58.31        49.45 o                         
 -10 -13   2        234.27        270.33        68.93 o                         
  -9 -13   2        617.75        619.53        48.57 o                         
  -8 -13   2       4557.75       4517.68        89.15 o                         
  -7 -13   2       3042.30       3167.36        71.90 o                         
  -6 -13   2       8920.08       9643.33       154.40 o                         
  -5 -13   2       2353.37       2625.42        64.74 o                         
  -4 -13   2       1106.42       1094.84        48.38 o                         
  -3 -13   2       3326.99       3160.68        72.09 o                         
  -2 -13   2       6963.47       7126.86       122.93 o                         
  -1 -13   2       2255.16       2183.44        59.91 o                         
   0 -13   2      11789.24      12751.83       196.54 o                         
   1 -13   2       5440.53       5313.38        99.85 o                         
   2 -13   2       4811.63       4778.18        94.19 o                         
   3 -13   2          1.43         21.22        29.61 o                         
   4 -13   2       1130.67       1138.04        53.74 o                         
   5 -13   2       1238.52       1296.62        56.59 o                         
   6 -13   2        459.32        313.23        43.14 o                         
   7 -13   2       1348.77       1337.30        94.27 o                         
   8 -13   2        480.81        399.07        59.42 o                         
   9 -13   2         22.83          0.23        51.71 o                         
  10 -13   2         78.22         -7.73        88.82 o                         
  11 -13   2        142.16        110.41        93.43 o                         
 -18 -12   2        305.46        316.68        76.98 o                         
 -17 -12   2        513.87        365.00        74.75 o                         
 -16 -12   2        698.43        808.05       117.98 o                         
 -15 -12   2        561.63        598.22       115.06 o                         
 -14 -12   2         60.11         62.97        48.04 o                         
 -13 -12   2        165.98         89.14        41.56 o                         
 -12 -12   2         90.36        137.44        32.35 o                         
 -11 -12   2        665.09        633.13        52.24 o                         
 -10 -12   2       2129.53       2317.18        62.16 o                         
  -9 -12   2       3496.00       3399.59        73.96 o                         
  -8 -12   2       5936.33       6046.50       106.10 o                         
  -7 -12   2         79.39         96.64        23.23 o                         
  -6 -12   2       1681.97       1760.12        51.68 o                         
  -5 -12   2       1891.01       1764.34        52.33 o                         
  -4 -12   2       2119.14       2300.05        57.40 o                         
  -3 -12   2       3325.81       3417.09        71.18 o                         
  -2 -12   2       3873.80       4046.91        79.94 o                         
  -1 -12   2       1203.74       1304.01        47.04 o                         
   0 -12   2       1015.61        901.59        44.49 o                         
   1 -12   2        878.03        924.50        46.40 o                         
   2 -12   2       2403.46       2365.20        61.96 o                         
   3 -12   2       4969.70       5185.67        97.83 o                         
   4 -12   2       5771.45       5890.21       107.42 o                         
   5 -12   2       1489.02       1522.56       103.79 o                         
   6 -12   2        144.22        109.92        28.61 o                         
   7 -12   2         46.99          8.87        29.15 o                         
   8 -12   2        796.54        609.72        61.66 o                         
   9 -12   2        538.90        458.90        55.16 o                         
  10 -12   2        316.90        350.09        89.43 o                         
  11 -12   2        468.45        388.62        97.68 o                         
  12 -12   2        438.04        285.70       102.37 o                         
 -18 -11   2        400.98        316.68        75.39 o                         
 -17 -11   2        584.97        810.97       119.30 o                         
 -16 -11   2        341.35        333.01        70.39 o                         
 -15 -11   2         57.58        102.34        59.86 o                         
 -14 -11   2        196.09        167.75        58.36 o                         
 -13 -11   2        391.71        344.35        42.27 o                         
 -12 -11   2        336.95        357.77        41.67 o                         
 -11 -11   2       5917.52       6456.51       112.84 o                         
 -10 -11   2       2525.09       2407.08        62.12 o                         
  -9 -11   2       2765.19       2784.26        64.04 o                         
  -8 -11   2        534.69        491.87        39.14 o                         
  -7 -11   2        548.86        526.28        48.62 o                         
  -6 -11   2        252.66        219.90        21.48 o                         
  -5 -11   2         94.83        107.49        19.39 o                         
  -4 -11   2       1489.65       1461.20        45.48 o                         
  -3 -11   2       2041.53       2070.65        51.93 o                         
  -2 -11   2       1373.26       1286.16        51.41 o                         
  -1 -11   2       2353.14       2427.00        57.42 o                         
   0 -11   2         31.57         65.40        20.76 o                         
   1 -11   2       6600.75       6645.42       116.77 o                         
   2 -11   2       4670.29       4790.18        89.32 o                         
   3 -11   2       2781.12       2971.78        67.27 o                         
   4 -11   2        847.86        776.77        45.77 o                         
   5 -11   2          8.39         49.33        25.21 o                         
   6 -11   2       1015.20        981.74        51.31 o                         
   7 -11   2       1619.94       1610.21        57.79 o                         
   8 -11   2       2061.30       2030.72       141.10 o                         
   9 -11   2        841.86        934.45        67.44 o                         
  10 -11   2         66.18        -23.23        66.41 o                         
  11 -11   2        340.09        270.22        91.04 o                         
  12 -11   2         15.97        -32.04        92.74 o                         
  13 -11   2        256.59         17.60        99.31 o                         
 -19 -10   2        678.30       1139.04       131.63 o                         
 -18 -10   2         57.61        104.17        67.10 o                         
 -17 -10   2          2.51         -6.00        62.27 o                         
 -16 -10   2        264.51        263.80        56.40 o                         
 -15 -10   2        372.46        312.13        57.73 o                         
 -14 -10   2        519.92        474.99        83.60 o                         
 -13 -10   2       1606.48       1874.66        99.45 o                         
 -12 -10   2        826.24        860.25        52.76 o                         
 -11 -10   2       5272.63       5272.71        98.28 o                         
 -10 -10   2        758.01        707.57        42.85 o                         
  -9 -10   2        203.63         61.58        21.19 o                         
  -8 -10   2       5281.98       5065.71        92.87 o                         
  -7 -10   2      14693.95      14871.53       229.31 o                         
  -6 -10   2       4454.11       4673.19        86.71 o                         
  -5 -10   2       4820.78       5493.34        94.57 o                         
  -4 -10   2       1183.89       1337.44        40.63 o                         
  -3 -10   2       3916.66       3765.54        81.04 o                         
  -2 -10   2       1526.75       1788.19        47.98 o                         
  -1 -10   2         69.46         51.46        18.62 o                         
   0 -10   2       5342.59       5006.70        88.27 o                         
   1 -10   2       7376.21       7456.29       120.27 o                         
   2 -10   2       3480.28       3610.49        79.97 o                         
   3 -10   2       2663.95       2651.36        60.84 o                         
   4 -10   2        435.86        332.56        28.59 o                         
   5 -10   2        868.20        891.11       218.98 o                         
   6 -10   2        941.87       1061.03        48.96 o                         
   7 -10   2       1896.47       1955.77        59.74 o                         
   8 -10   2       1383.72       1341.87        64.16 o                         
   9 -10   2        174.59        180.56        43.89 o                         
  10 -10   2         21.07         35.90        49.59 o                         
  11 -10   2          3.26         24.63        46.41 o                         
  12 -10   2         77.68         41.74        86.13 o                         
  13 -10   2       1463.05       1197.57       175.04 o                         
  14 -10   2        429.83        411.23       103.40 o                         
 -19  -9   2          5.63         25.85        56.90 o                         
 -18  -9   2        197.17        151.66        68.05 o                         
 -17  -9   2        615.35        536.93       104.39 o                         
 -16  -9   2       1065.97       1166.28       114.56 o                         
 -15  -9   2        948.62       1060.75       176.11 o                         
 -14  -9   2        520.19        590.25        94.60 o                         
 -13  -9   2        826.87        454.58        68.15 o                         
 -12  -9   2          1.61         58.17        29.08 o                         
 -11  -9   2        599.03        833.20        52.01 o                         
 -10  -9   2       8037.61       7944.37       126.22 o                         
  -9  -9   2       1568.54       1686.77        48.80 o                         
  -8  -9   2       8303.00       8464.42       138.11 o                         
  -7  -9   2       5941.59       5781.32        99.83 o                         
  -6  -9   2       3655.61       3655.27        69.97 o                         
  -5  -9   2          0.05         15.78        16.58 o                         
  -4  -9   2         68.41        116.75        22.69 o                         
  -3  -9   2      10410.59       9942.03       159.34 o                         
  -2  -9   2      14303.57      14107.85       226.63 o                         
  -1  -9   2       6273.77       6030.06       111.26 o                         
   0  -9   2       8927.83       9487.90       180.58 o                         
   1  -9   2       4977.73       5013.43       148.06 o                         
   2  -9   2       2929.31       3077.20        63.24 o                         
   3  -9   2       4254.22       4491.73        81.68 o                         
   4  -9   2       5825.23       5690.03        97.96 o                         
   5  -9   2       1880.24       1794.66        52.50 o                         
   6  -9   2       1858.74       1782.31        52.81 o                         
   7  -9   2        382.59        388.39        30.50 o                         
   8  -9   2        172.20        213.16        40.26 o                         
   9  -9   2         21.39         43.10        34.23 o                         
  10  -9   2        375.60        422.24        72.49 o                         
  11  -9   2        780.39        843.19       121.27 o                         
  12  -9   2       1124.09        869.80        78.40 o                         
  13  -9   2       1067.59       1235.80       165.72 o                         
  14  -9   2        289.62         82.69        95.12 o                         
 -19  -8   2        249.16        354.32        59.63 o                         
 -18  -8   2        477.32       1020.18       148.55 o                         
 -17  -8   2        696.02        777.10       109.65 o                         
 -16  -8   2        746.14        874.54       105.89 o                         
 -15  -8   2        391.08        689.77        99.01 o                         
 -14  -8   2        515.93        650.11       105.18 o                         
 -13  -8   2       1893.46       1917.10       124.17 o                         
 -12  -8   2       1554.05       1425.94        66.88 o                         
 -11  -8   2       2703.96       2660.68        70.17 o                         
 -10  -8   2       1046.75       1100.65        50.08 o                         
  -9  -8   2        347.07        254.75        21.26 o                         
  -8  -8   2        826.53        798.69        35.92 o                         
  -7  -8   2        295.01        242.71        20.81 o                         
  -6  -8   2        400.27        224.99        18.94 o                         
  -5  -8   2       3165.14       2843.26        65.83 o                         
  -4  -8   2       5848.59       5731.67        97.01 o                         
  -3  -8   2       4930.49       4183.57        73.35 o                         
  -2  -8   2        721.22        951.16        35.10 o                         
  -1  -8   2        493.60        427.62        28.79 o                         
   0  -8   2          3.08         19.26        25.09 o                         
   1  -8   2      26916.32      27155.59       471.41 o                         
   2  -8   2      45877.91      44904.18       714.40 o                         
   3  -8   2      15449.93      14840.79       237.83 o                         
   4  -8   2       4750.41       5270.30        94.14 o                         
   5  -8   2        263.08        339.30        42.76 o                         
   6  -8   2        298.04        346.24        29.28 o                         
   7  -8   2         48.29         81.11        22.58 o                         
   8  -8   2       3893.41       3910.03        78.57 o                         
   9  -8   2       2431.79       2399.60        62.71 o                         
  10  -8   2       2016.93       1890.94        90.29 o                         
  11  -8   2        480.13        399.69        59.09 o                         
  12  -8   2        435.98        415.61        81.91 o                         
  13  -8   2        165.85        155.93        86.68 o                         
  14  -8   2        116.10         34.36        87.93 o                         
  15  -8   2        172.63        778.90       163.94 o                         
 -19  -7   2        608.09        808.64       170.40 o                         
 -18  -7   2        476.72        410.62        61.82 o                         
 -17  -7   2        113.13        172.33        59.60 o                         
 -16  -7   2         21.88        295.47        57.93 o                         
 -15  -7   2          8.17         83.07        51.81 o                         
 -14  -7   2        489.33        501.17        83.64 o                         
 -13  -7   2       1509.73       1254.80        59.60 o                         
 -12  -7   2        971.99       1188.24        64.06 o                         
 -11  -7   2       5353.53       5525.15       119.40 o                         
 -10  -7   2       1335.89       1574.64        52.40 o                         
  -9  -7   2        281.09        254.54        24.00 o                         
  -8  -7   2        526.18        502.81        31.59 o                         
  -7  -7   2         53.93         59.85        16.57 o                         
  -6  -7   2        189.96        118.42        20.71 o                         
  -5  -7   2       2991.60       2886.22        57.44 o                         
  -4  -7   2       2041.33       2259.00        49.30 o                         
  -3  -7   2       1572.50       1558.90        40.67 o                         
  -2  -7   2        870.11       1250.56        58.42 o                         
  -1  -7   2       6510.57       6543.10       103.44 o                         
   0  -7   2        427.82        373.93        27.78 o                         
   1  -7   2      47620.72      46096.18       858.68 o                         
   2  -7   2       4602.72       4430.34        77.29 o                         
   3  -7   2       6119.90       6586.43       104.95 o                         
   4  -7   2        181.32        258.36        26.52 o                         
   5  -7   2       3383.62       3480.38        72.41 o                         
   6  -7   2       5534.87       5714.70       131.70 o                         
   7  -7   2       3325.79       3137.08        65.15 o                         
   8  -7   2       3242.54       3446.27        70.83 o                         
   9  -7   2       3035.03       3372.11        84.03 o                         
  10  -7   2         39.22        110.11        36.72 o                         
  11  -7   2        124.97         77.51        39.77 o                         
  12  -7   2        396.89        314.74        47.07 o                         
  13  -7   2        816.37        636.30       123.47 o                         
  14  -7   2        980.16        984.20       161.91 o                         
  15  -7   2        187.84        193.74        93.78 o                         
 -19  -6   2        156.50        240.47        52.83 o                         
 -18  -6   2         80.47         55.34        49.56 o                         
 -17  -6   2         75.61        121.58        46.93 o                         
 -16  -6   2        258.37        232.05        56.59 o                         
 -15  -6   2       2043.06       2193.05       120.38 o                         
 -14  -6   2        772.39       1034.40        89.82 o                         
 -13  -6   2         63.64         85.69        34.64 o                         
 -12  -6   2        191.32        197.43        30.98 o                         
 -11  -6   2       2159.38       2179.02        67.86 o                         
 -10  -6   2        334.92        500.52        42.63 o                         
  -9  -6   2       4406.80       4640.19        93.54 o                         
  -8  -6   2       5113.72       4739.51        82.50 o                         
  -7  -6   2      20906.70      19807.40       410.94 o                         
  -6  -6   2       4075.26       4327.59        75.86 o                         
  -5  -6   2       3536.50       4962.79        84.34 o                         
  -4  -6   2       1903.40       1662.32        40.29 o                         
  -3  -6   2        924.79        890.94        30.82 o                         
  -2  -6   2       2541.82       2693.74        57.56 o                         
  -1  -6   2       4679.75       4908.98        79.29 o                         
   0  -6   2         92.75         71.33        15.06 o                         
   1  -6   2       6467.93       6495.61       102.57 o                         
   2  -6   2       3404.65       4017.06        70.98 o                         
   3  -6   2         35.68         55.80        17.17 o                         
   4  -6   2        373.48        304.56        23.88 o                         
   5  -6   2      10439.71      10881.33       213.83 o                         
   6  -6   2      11505.55      10878.08       160.46 o                         
   7  -6   2       4382.25       4504.72        80.08 o                         
   8  -6   2        285.40        486.80        40.38 o                         
   9  -6   2        270.65        569.43        54.74 o                         
  10  -6   2        446.06        603.48        59.81 o                         
  11  -6   2       1102.71       1097.20        71.59 o                         
  12  -6   2        849.84        994.33       148.87 o                         
  13  -6   2       1267.44       1315.58       109.83 o                         
  14  -6   2        973.35       1040.48       154.57 o                         
  15  -6   2         14.26         78.41        85.91 o                         
  16  -6   2          0.45         13.58        91.65 o                         
 -19  -5   2         71.92        102.44        96.89 o                         
 -18  -5   2        268.30        214.68        51.91 o                         
 -17  -5   2       1164.42       1511.37        93.79 o                         
 -16  -5   2        949.69       1006.08       113.24 o                         
 -15  -5   2        299.42        244.50        52.94 o                         
 -14  -5   2         67.83         18.61        42.96 o                         
 -13  -5   2        531.02        457.60        61.36 o                         
 -12  -5   2        620.14        547.12        70.46 o                         
 -11  -5   2        309.04        390.12        36.78 o                         
 -10  -5   2       9406.01      10035.07       178.33 o                         
  -9  -5   2       3345.42       3652.28        90.05 o                         
  -8  -5   2        473.59        478.58        33.99 o                         
  -7  -5   2      15791.35      15601.01       232.30 o                         
  -6  -5   2        317.19        498.51        28.91 o                         
  -5  -5   2      13793.51      14244.23       196.91 o                         
  -4  -5   2       3208.14       3053.58        57.97 o                         
  -3  -5   2       6663.38       7648.51       119.00 o                         
  -2  -5   2       2860.21       2937.07        51.38 o                         
  -1  -5   2        170.97         75.46        15.11 o                         
   0  -5   2        127.10         28.63        12.98 o                         
   1  -5   2       8869.88       6645.50       100.67 o                         
   2  -5   2       8994.42      10239.04       147.97 o                         
   3  -5   2      13858.72      13243.99       212.18 o                         
   4  -5   2       2977.19       3226.29        61.28 o                         
   5  -5   2       8423.35       8004.83       120.03 o                         
   6  -5   2       7751.74       7400.52       113.53 o                         
   7  -5   2         78.18        159.39        19.10 o                         
   8  -5   2        896.84       1255.46        50.45 o                         
   9  -5   2       6056.12       6650.81       178.51 o                         
  10  -5   2       3062.30       3179.25        98.67 o                         
  11  -5   2       1818.29       2054.56        78.77 o                         
  12  -5   2        119.34         70.40        37.57 o                         
  13  -5   2        208.58        280.51        43.59 o                         
  14  -5   2         91.68        134.96        46.29 o                         
  15  -5   2         90.53        100.31        87.15 o                         
  16  -5   2        438.12        288.50        98.44 o                         
 -19  -4   2        207.03        142.86        97.06 o                         
 -18  -4   2        336.92        298.48        54.08 o                         
 -17  -4   2        606.59        750.49       219.51 o                         
 -16  -4   2        250.38        344.59       102.64 o                         
 -15  -4   2        339.88        336.35        43.36 o                         
 -14  -4   2         32.34         26.35        35.34 o                         
 -13  -4   2       1860.54       1892.71        79.94 o                         
 -12  -4   2       4334.31       4773.28       131.84 o                         
 -11  -4   2         41.82         48.48        28.28 o                         
 -10  -4   2       5945.73       6236.76       129.77 o                         
  -9  -4   2       1755.65       1768.09        51.43 o                         
  -8  -4   2       8772.65       8797.24       177.23 o                         
  -7  -4   2       3490.17       3323.49        69.28 o                         
  -6  -4   2       2737.92       2929.23        62.70 o                         
  -5  -4   2       6794.65       7598.03       117.39 o                         
  -4  -4   2      40900.76      36039.87       904.01 o                         
  -3  -4   2       3129.76       3101.02        54.06 o                         
  -2  -4   2      12016.15      11129.19       169.49 o                         
  -1  -4   2      10021.63      11330.79       264.48 o                         
   0  -4   2       7171.04       5731.01        86.35 o                         
   1  -4   2       7894.58       9351.64       142.56 o                         
   3  -4   2       9120.90      10072.58       165.94 o                         
   4  -4   2         97.57        123.50        41.35 o                         
   5  -4   2         20.26         77.05        26.93 o                         
   6  -4   2       2862.59       2668.72        53.26 o                         
   7  -4   2       7073.84       7982.71       145.03 o                         
   8  -4   2      10402.20      10110.14       166.44 o                         
   9  -4   2       2240.00       2486.77        74.89 o                         
  10  -4   2       4442.96       4498.26       119.44 o                         
  11  -4   2          9.46         35.05        32.31 o                         
  12  -4   2        116.24        124.86        34.92 o                         
  13  -4   2        328.82        521.51       194.27 o                         
  14  -4   2        462.82        521.98       102.04 o                         
  15  -4   2        288.07        256.62        83.73 o                         
  16  -4   2        549.98        470.40       100.68 o                         
  17  -4   2        434.39        504.51       106.34 o                         
 -19  -3   2         90.27        -34.58        91.03 o                         
 -18  -3   2         22.10         93.37        50.08 o                         
 -17  -3   2         97.83        193.78        49.33 o                         
 -16  -3   2          8.80         94.71        35.13 o                         
 -15  -3   2        845.87        969.97        59.79 o                         
 -14  -3   2       1594.55       1623.84       136.73 o                         
 -13  -3   2        254.65        268.20        31.11 o                         
 -12  -3   2       1098.63       1208.64        65.17 o                         
 -11  -3   2       1555.52       1489.23        64.43 o                         
 -10  -3   2       5424.09       4986.39       130.37 o                         
  -9  -3   2       6477.31       6281.03       156.20 o                         
  -8  -3   2       6014.65       5933.00       152.50 o                         
  -7  -3   2      14148.31      14046.98       268.49 o                         
  -6  -3   2       4252.99       4948.99        90.31 o                         
  -5  -3   2      11811.67      10484.49       175.41 o                         
  -4  -3   2      13411.57      13692.45       201.04 o                         
  -3  -3   2         25.60         47.92        10.54 o                         
  -2  -3   2      11106.61      10266.39       204.15 o                         
  -1  -3   2      11398.73       9010.21       828.75 o                         
   0  -3   2      13781.62      12296.59       398.41 o                         
   1  -3   2       2124.64       3050.49        56.64 o                         
   2  -3   2      21937.33      18228.65       454.06 o                         
   3  -3   2        189.91         73.12        34.42 o                         
   4  -3   2       7020.44       5235.68        80.58 o                         
   5  -3   2      35666.54      32843.59       645.35 o                         
   6  -3   2      21076.61      19831.51       326.20 o                         
   7  -3   2       3330.21       3399.23        72.85 o                         
   8  -3   2        106.87        542.12       157.79 o                         
   9  -3   2        417.70        392.43        41.44 o                         
  10  -3   2       1390.23       1700.58        64.18 o                         
  11  -3   2       2698.91       2842.70        85.62 o                         
  12  -3   2       2278.77       2444.64        78.33 o                         
  13  -3   2       1280.11       1243.80        69.76 o                         
  14  -3   2       1114.07       1055.75       100.07 o                         
  15  -3   2        108.77        137.22        76.75 o                         
  16  -3   2         16.54         45.44        42.71 o                         
  17  -3   2         10.90        -36.55        87.81 o                         
 -18  -2   2        259.88        265.42        53.39 o                         
 -17  -2   2        106.94        133.71        60.39 o                         
 -16  -2   2        197.78        188.64        61.57 o                         
 -15  -2   2        792.73        801.10        58.23 o                         
 -14  -2   2        629.31        710.46        82.76 o                         
 -13  -2   2        223.87        241.32        26.20 o                         
 -12  -2   2        409.52        680.42        59.21 o                         
 -11  -2   2        378.71        326.73        48.58 o                         
 -10  -2   2         52.32         89.49        26.20 o                         
  -9  -2   2       8488.59       8018.17       193.63 o                         
  -8  -2   2       2999.49       2832.13        80.60 o                         
  -7  -2   2       2878.24       2921.82        81.36 o                         
  -6  -2   2       5954.10       5581.72       112.05 o                         
  -5  -2   2       3739.97       2945.54        56.81 o                         
  -4  -2   2      21558.11      19710.48       318.34 o                         
  -3  -2   2       1699.43       1205.41        29.24 o                         
  -2  -2   2       1976.76       2329.67        52.74 o                         
  -1  -2   2        248.33        219.27        12.88 o                         
   0  -2   2       1111.97       1445.69        34.01 o                         
   1  -2   2       3438.75       4068.63       163.61 o                         
   2  -2   2       3784.99       5206.88       113.70 o                         
   3  -2   2       4215.07       4886.97       152.40 o                         
   4  -2   2      10271.25      10067.45       176.22 o                         
   5  -2   2        535.48        729.51        30.41 o                         
   6  -2   2       3959.56       3986.46        74.60 o                         
   7  -2   2        116.39        196.24        21.39 o                         
   8  -2   2       2191.23       1832.24        62.85 o                         
   9  -2   2       4579.67       5115.66       118.01 o                         
  10  -2   2       4010.63       4235.10       105.01 o                         
  11  -2   2       4874.57       4882.36       110.66 o                         
  12  -2   2        313.02        361.61        62.93 o                         
  13  -2   2         21.83         24.22        30.70 o                         
  14  -2   2        240.76        154.33        35.07 o                         
  15  -2   2        119.51        172.01        30.62 o                         
  16  -2   2        286.96        241.10        42.99 o                         
  17  -2   2        538.46        516.62        96.97 o                         
  18  -2   2        217.38        155.91        96.88 o                         
 -18  -1   2        341.84        332.85        53.40 o                         
 -17  -1   2        266.28        190.03        50.76 o                         
 -16  -1   2         49.98         86.04        32.98 o                         
 -15  -1   2          4.19         10.67        31.20 o                         
 -14  -1   2        120.60         88.82        26.39 o                         
 -13  -1   2        391.37        397.85        30.83 o                         
 -12  -1   2       5815.24       6137.33       113.50 o                         
 -11  -1   2       2145.08       2139.97        54.54 o                         
 -10  -1   2        142.71        161.99        30.09 o                         
  -9  -1   2        186.86        360.34        67.63 o                         
  -8  -1   2        375.76        326.45        61.76 o                         
  -7  -1   2        387.10        589.17        61.38 o                         
  -6  -1   2      19803.77      18820.11       609.83 o                         
  -5  -1   2      18317.15      15083.94       488.83 o                         
  -4  -1   2      17765.56      14728.24       475.61 o                         
  -3  -1   2       2237.17       1224.41        65.51 o                         
  -2  -1   2       9072.40       8465.46       189.08 o                         
  -1  -1   2        463.48        239.95        22.36 o                         
   1  -1   2       7692.24       5970.64       237.02 o                         
   2  -1   2      12510.39      10434.35       213.80 o                         
   3  -1   2        764.27       1234.37        25.43 o                         
   4  -1   2      40035.54      43293.23       999.52 o                         
   5  -1   2      26151.42      25314.41       798.94 o                         
   6  -1   2        573.55       1193.85       331.89 o                         
   7  -1   2       3074.59       2919.17        68.17 o                         
   8  -1   2       5882.80       5784.29       113.64 o                         
   9  -1   2       6246.67       6839.95       131.41 o                         
  10  -1   2       2941.01       3252.72        86.22 o                         
  11  -1   2        306.86        280.81        31.82 o                         
  12  -1   2        672.45       1026.96       105.91 o                         
  13  -1   2          6.50         41.59        31.29 o                         
  14  -1   2         40.10         14.44        26.73 o                         
  15  -1   2        989.08        840.22        71.88 o                         
  16  -1   2        661.63        661.05        72.02 o                         
  17  -1   2        707.02        685.79        61.53 o                         
  18  -1   2        104.99         69.66        89.73 o                         
 -18   0   2          1.40         39.92        62.67 o                         
 -17   0   2          6.49         22.43        48.18 o                         
 -16   0   2         57.70         40.00        46.98 o                         
 -15   0   2        520.40        602.47        81.11 o                         
 -14   0   2       2001.07       2230.89        72.83 o                         
 -13   0   2       2184.30       2525.43        65.25 o                         
 -12   0   2       6902.04       6781.23       144.19 o                         
 -11   0   2        229.81        206.01        26.68 o                         
 -10   0   2        122.09        112.21        22.52 o                         
  -9   0   2       3003.02       2915.33        70.46 o                         
  -8   0   2       6268.20       5734.00       144.40 o                         
  -7   0   2      12178.79      11298.94       304.81 o                         
  -6   0   2       9482.14       9014.77       300.78 o                         
  -5   0   2       3072.41       3398.33       123.26 o                         
  -4   0   2       2334.81       2134.74        82.83 o                         
  -3   0   2        521.77        388.90        36.71 o                         
  -2   0   2       1108.45       1720.15        62.47 o                         
   2   0   2       1364.17       3059.96        79.57 o                         
   3   0   2      10692.17      11815.97       748.76 o                         
   4   0   2       6770.96       8143.26       228.90 o                         
   5   0   2       9694.97       9485.61       288.37 o                         
   6   0   2      14697.75      14427.33       411.87 o                         
   7   0   2       5979.52       5544.87       106.32 o                         
   8   0   2       3622.90       3946.86        82.93 o                         
   9   0   2       3221.41       2917.41        69.30 o                         
  10   0   2       1948.71       1937.17        58.04 o                         
  11   0   2         53.66         53.54        27.95 o                         
  12   0   2       2912.92       3707.67       113.12 o                         
  13   0   2        105.99        144.14        22.37 o                         
  14   0   2        556.84        529.24        77.07 o                         
  15   0   2       1286.73       1496.40        61.43 o                         
  16   0   2        973.49       1158.60        77.87 o                         
  17   0   2        184.53        201.45        40.77 o                         
  18   0   2          6.64         14.95        86.98 o                         
 -18   1   2        111.13        274.55        92.10 o                         
 -17   1   2        116.01        119.59        49.85 o                         
 -16   1   2        475.70        476.53        73.71 o                         
 -15   1   2        744.27        969.79        63.26 o                         
 -14   1   2        737.36        707.05        72.88 o                         
 -13   1   2       1100.71       1280.64        61.54 o                         
 -12   1   2       1512.83       1658.17        64.15 o                         
 -11   1   2        813.20        683.53        47.44 o                         
 -10   1   2       1660.40       1857.59        74.38 o                         
  -9   1   2       2916.98       2431.38       242.53 o                         
  -8   1   2       3176.10       3522.67        69.44 o                         
  -7   1   2       1874.60       2437.79        54.30 o                         
  -6   1   2       1920.84       2422.22        53.80 o                         
  -5   1   2       1623.45       1669.64        47.56 o                         
  -4   1   2       1261.83       1846.76        41.56 o                         
  -3   1   2      56229.68      53159.02      1702.89 o                         
  -2   1   2      16802.90      14047.07       279.97 o                         
  -1   1   2       2256.06       1572.64        34.75 o                         
   3   1   2        192.41        274.70        56.50 o                         
   4   1   2      69970.09      69029.33      1569.66 o                         
   5   1   2      11959.27      10772.73       290.01 o                         
   6   1   2      24574.59      24602.28       938.00 o                         
   7   1   2       3417.56       3484.74        93.68 o                         
   8   1   2        538.32        749.65        37.47 o                         
   9   1   2       1726.48       1774.17        39.17 o                         
  10   1   2       1337.42       1305.96        35.91 o                         
  11   1   2       4340.33       4512.85        80.05 o                         
  12   1   2       7269.35       7845.68       125.75 o                         
  13   1   2       2857.32       3182.91        71.45 o                         
  14   1   2         39.33        124.44        26.78 o                         
  15   1   2        246.90        235.46        30.92 o                         
  16   1   2         24.96        135.83        39.30 o                         
  17   1   2         67.20         99.99        40.27 o                         
  18   1   2        145.68         37.60        86.30 o                         
 -17   2   2         81.44         36.41        68.74 o                         
 -16   2   2        120.61        152.61        55.19 o                         
 -15   2   2        120.84        182.58        82.44 o                         
 -14   2   2         52.17         52.54        42.81 o                         
 -13   2   2        191.02        212.60        36.26 o                         
 -12   2   2        600.43        767.30        55.79 o                         
 -11   2   2       5136.79       5176.92       114.89 o                         
 -10   2   2         95.50         95.97        23.68 o                         
  -9   2   2       1301.52       1348.36        48.08 o                         
  -8   2   2         11.47        106.16        20.82 o                         
  -7   2   2        517.51        750.83        35.17 o                         
  -6   2   2        310.54        414.99        36.06 o                         
  -5   2   2       5395.05       6468.04       117.17 o                         
  -4   2   2      11234.91      10005.97       170.44 o                         
  -3   2   2      23357.62      20198.31       326.96 o                         
  -2   2   2      19036.45      17352.31       367.52 o                         
  -1   2   2       3159.42       3613.34        53.29 o                         
   0   2   2       1440.02       1235.35        24.69 o                         
   1   2   2      11469.96      10751.38      2134.58 o                         
   2   2   2       6153.26       4687.05        71.67 o                         
   3   2   2       6278.95       6393.48       127.08 o                         
   4   2   2      10374.05       9905.29       164.91 o                         
   5   2   2       8831.97       8171.08       145.57 o                         
   6   2   2       3936.89       3931.58       121.92 o                         
   7   2   2        168.37        141.67        21.55 o                         
   8   2   2      13995.28      13894.85       310.80 o                         
   9   2   2       9529.86       9306.37       146.89 o                         
  10   2   2       5107.23       5136.56        90.67 o                         
  11   2   2       7700.86       7884.97       130.84 o                         
  12   2   2       1068.38       1117.31        39.26 o                         
  13   2   2        228.85        389.45        50.33 o                         
  14   2   2        335.74        295.36        28.86 o                         
  15   2   2        312.40        320.56        31.16 o                         
  16   2   2        125.45        119.97        29.56 o                         
  17   2   2        480.29        536.28        60.48 o                         
  18   2   2         42.21         60.21        85.82 o                         
  19   2   2         52.88         77.70        95.17 o                         
 -17   3   2          1.81        -53.94        55.68 o                         
 -16   3   2          2.15        -74.29        76.36 o                         
 -15   3   2          9.81        113.55        40.97 o                         
 -14   3   2        953.28       1006.04        88.28 o                         
 -13   3   2       1333.42       1319.58        64.13 o                         
 -12   3   2       2304.30       2427.06        92.07 o                         
 -11   3   2       1676.98       1533.04        60.52 o                         
 -10   3   2        184.14        233.46        35.06 o                         
  -9   3   2        332.00        242.66        28.62 o                         
  -8   3   2         79.71        138.11        23.00 o                         
  -7   3   2       1036.10       1228.12        45.59 o                         
  -6   3   2       3459.70       3654.80        78.84 o                         
  -5   3   2      18579.68      17233.94       257.11 o                         
  -4   3   2      14690.42      12413.47       170.70 o                         
  -3   3   2       6249.18       8042.75       373.27 o                         
  -2   3   2       7097.73       7222.74       113.71 o                         
  -1   3   2      80786.89      80134.58      1825.66 o                         
   0   3   2     132648.69     122228.46      3915.70 o                         
   1   3   2      19616.15      26981.46       634.74 o                         
   2   3   2       9990.07      11423.36       299.19 o                         
   3   3   2        353.75        432.82        18.31 o                         
   4   3   2       1994.29       1933.93        39.78 o                         
   5   3   2       3864.91       3515.73        72.61 o                         
   6   3   2        368.70        345.40        27.82 o                         
   7   3   2        338.45        446.99        32.80 o                         
   8   3   2       1731.40       1777.66        51.90 o                         
   9   3   2       4893.11       4640.57        94.11 o                         
  10   3   2       1660.43       1754.88        53.96 o                         
  11   3   2        582.24        798.46        40.91 o                         
  12   3   2        929.56        901.86        46.59 o                         
  13   3   2       1711.39       1618.02        60.61 o                         
  14   3   2       1265.30       1466.01        56.09 o                         
  15   3   2        628.09        554.91        44.54 o                         
  16   3   2        176.57        155.07        30.72 o                         
  17   3   2        267.40        463.91       113.69 o                         
  18   3   2          9.37         14.67        53.48 o                         
  19   3   2         51.47         89.96        94.15 o                         
 -17   4   2        259.00        244.38        99.37 o                         
 -16   4   2        214.74        197.97        86.23 o                         
 -15   4   2        215.18        122.47        76.91 o                         
 -14   4   2        318.72        321.17        58.38 o                         
 -13   4   2        151.70        351.75       130.07 o                         
 -12   4   2        553.20        661.65        51.70 o                         
 -11   4   2         95.89        166.34        37.58 o                         
 -10   4   2        839.68        701.79        49.87 o                         
  -9   4   2        241.51        206.96        38.94 o                         
  -8   4   2       1135.65       1220.33        69.17 o                         
  -7   4   2       1705.39       1572.42        52.83 o                         
  -6   4   2       1769.15       1625.63        46.86 o                         
  -5   4   2         16.22        104.79        15.26 o                         
  -4   4   2        131.74         37.84        15.76 o                         
  -3   4   2        208.39        136.51        13.50 o                         
  -2   4   2       4578.97       4456.09        79.39 o                         
  -1   4   2      21632.66      21801.12       376.67 o                         
   0   4   2      26138.38      28466.81       677.93 o                         
   1   4   2      10844.46       8202.96       169.28 o                         
   2   4   2       9917.50       8459.97       170.32 o                         
   3   4   2      24238.89      22807.84       602.20 o                         
   4   4   2      33878.02      29990.96       679.65 o                         
   5   4   2       6458.50       6112.04        90.20 o                         
   6   4   2       3760.24       4265.60        75.41 o                         
   7   4   2        161.79        261.79        25.37 o                         
   8   4   2       5694.87       5389.27       106.48 o                         
   9   4   2        177.08        136.62        20.34 o                         
  10   4   2         26.55         29.26        20.62 o                         
  11   4   2       1894.04       1671.00        56.39 o                         
  12   4   2       6647.22       6434.76       126.68 o                         
  13   4   2       2745.43       2947.43        67.14 o                         
  14   4   2       1424.71       1608.50        74.40 o                         
  15   4   2       1247.39       1511.94        59.70 o                         
  16   4   2        113.05        408.98        75.80 o                         
  17   4   2          4.02        145.52        79.63 o                         
  18   4   2         43.07         88.06        38.62 o                         
  19   4   2         69.93        -33.87        89.53 o                         
 -16   5   2        382.69        430.06        99.19 o                         
 -15   5   2         93.77         39.96        82.54 o                         
 -14   5   2          1.21         84.89        77.17 o                         
 -13   5   2        378.80        341.28        45.58 o                         
 -12   5   2         48.27         73.41        58.08 o                         
 -11   5   2       1102.82       1115.27        61.04 o                         
 -10   5   2       1203.71       1172.06        63.18 o                         
  -9   5   2         50.70          5.66        28.55 o                         
  -8   5   2        346.21        394.07        43.15 o                         
  -7   5   2       1013.77        959.01        55.80 o                         
  -6   5   2       1182.16       1366.46        37.87 o                         
  -5   5   2       7128.89       7127.08       107.74 o                         
  -4   5   2        950.88        935.68        32.48 o                         
  -3   5   2        398.77        418.30        30.76 o                         
  -2   5   2      17719.69      16707.58       229.25 o                         
  -1   5   2      17676.44      17964.84       256.60 o                         
   0   5   2       1933.49       1598.01        35.55 o                         
   1   5   2      13632.38      13022.67       180.49 o                         
   2   5   2      35966.18      35244.27       836.34 o                         
   3   5   2       1080.40       1012.48        27.17 o                         
   4   5   2      24883.86      25251.57       367.42 o                         
   5   5   2      16531.63      16844.29       230.21 o                         
   6   5   2        878.43       1107.88        32.14 o                         
   7   5   2       4047.79       4480.77        73.18 o                         
   8   5   2       3179.80       3625.70        82.03 o                         
   9   5   2       4662.87       4825.47       100.71 o                         
  10   5   2       4903.62       4674.23        99.21 o                         
  11   5   2       1802.34       1799.45        59.64 o                         
  12   5   2       1287.10       1626.28       113.64 o                         
  13   5   2        380.38        707.25        75.50 o                         
  14   5   2        377.41        270.04        32.60 o                         
  15   5   2         19.28        -16.53        33.10 o                         
  16   5   2        140.89        309.50       103.40 o                         
  17   5   2        414.98        247.92        43.98 o                         
  18   5   2        519.27        572.12       157.83 o                         
  19   5   2        206.60         69.67        91.96 o                         
 -16   6   2         61.12         53.59        91.00 o                         
 -15   6   2          3.75         52.99        83.17 o                         
 -14   6   2        449.49        392.71        57.15 o                         
 -13   6   2       1220.89       1277.90        88.50 o                         
 -12   6   2        738.24        759.01        71.08 o                         
 -11   6   2       2182.33       2141.09       127.98 o                         
 -10   6   2         32.45         76.43        34.48 o                         
  -9   6   2        114.28        115.11        32.56 o                         
  -8   6   2        176.30        174.13        30.99 o                         
  -7   6   2       1840.17       1850.74        47.17 o                         
  -6   6   2       8930.35       8448.12       143.74 o                         
  -5   6   2       8902.80       9227.68       136.66 o                         
  -4   6   2       1398.78       1206.01        46.87 o                         
  -3   6   2       4708.12       4782.35        82.66 o                         
  -2   6   2      10601.43      11892.57       169.65 o                         
  -1   6   2       1002.47        935.82        31.13 o                         
   0   6   2      18811.37      17505.69       240.99 o                         
   1   6   2      25075.83      24503.76       363.55 o                         
   2   6   2      12620.99      12116.57       170.68 o                         
   3   6   2        852.53       1359.35        33.11 o                         
   4   6   2       3511.44       3680.49        64.62 o                         
   5   6   2        146.83        104.06        14.43 o                         
   6   6   2       1934.41       2115.24        48.57 o                         
   7   6   2      25915.76      26232.76       498.71 o                         
   8   6   2       9908.11      10726.80       154.11 o                         
   9   6   2      10160.99       9872.04       181.96 o                         
  10   6   2        711.12        791.62        43.27 o                         
  11   6   2        606.00        813.84        72.82 o                         
  12   6   2       1142.09       1071.56        55.31 o                         
  13   6   2         59.21        145.67        30.31 o                         
  14   6   2       1714.13       1920.28        86.48 o                         
  15   6   2       1188.72       1193.80        74.46 o                         
  16   6   2        410.05        441.91        55.94 o                         
  17   6   2        450.00        406.51        47.16 o                         
  18   6   2         25.89        124.33        46.79 o                         
  19   6   2          0.16         65.23        89.91 o                         
 -15   7   2         44.85         10.36        87.20 o                         
 -14   7   2        590.59        567.11        92.14 o                         
 -13   7   2        818.50        719.83        83.53 o                         
 -12   7   2        200.00        243.13        45.95 o                         
 -11   7   2        356.63        349.84        44.88 o                         
 -10   7   2        535.70        555.04        51.47 o                         
  -9   7   2        989.18       1160.94        79.05 o                         
  -8   7   2       2411.31       2410.52        67.00 o                         
  -7   7   2       2582.41       2712.72        59.40 o                         
  -6   7   2       6836.09       7249.53       114.59 o                         
  -5   7   2       1702.42       1825.19        64.01 o                         
  -4   7   2       1840.03       1928.81        98.18 o                         
  -3   7   2       3672.41       3936.74        76.96 o                         
  -2   7   2      38533.02      36160.16       574.17 o                         
  -1   7   2      18635.43      18838.32       261.26 o                         
   0   7   2       9558.82       8502.53       126.85 o                         
   1   7   2       5943.02       5531.78        88.02 o                         
   2   7   2         17.38         45.41        14.61 o                         
   3   7   2      11878.60      13776.57       194.34 o                         
   4   7   2       4606.89       5426.61        86.52 o                         
   5   7   2       6668.35       7220.04       116.21 o                         
   6   7   2       2728.02       2324.32        50.47 o                         
   7   7   2      17646.82      17761.79       246.35 o                         
   8   7   2       9926.98      10166.32       148.78 o                         
   9   7   2       2403.94       2396.49        50.58 o                         
  10   7   2        638.37        606.66        43.02 o                         
  11   7   2       2517.80       2816.55        79.01 o                         
  12   7   2       1864.83       2101.34        71.21 o                         
  13   7   2       1619.83       1778.61        68.22 o                         
  14   7   2        223.70        190.12        40.79 o                         
  15   7   2        121.23        174.41        41.59 o                         
  16   7   2         31.12         -6.77        44.16 o                         
  17   7   2        219.64        278.04        44.92 o                         
  18   7   2         66.42         61.27        44.95 o                         
  19   7   2         56.50        -14.92        88.82 o                         
 -15   8   2         96.18        134.60        91.28 o                         
 -14   8   2        148.94         69.14        85.33 o                         
 -13   8   2         51.83        -59.24        76.58 o                         
 -12   8   2          7.77        156.40        58.93 o                         
 -11   8   2        822.80        738.82        80.14 o                         
 -10   8   2       1604.34       1673.72        83.89 o                         
  -9   8   2       2402.96       2642.09       121.43 o                         
  -8   8   2        968.21        918.93        45.01 o                         
  -7   8   2        111.19        159.53        27.87 o                         
  -6   8   2        259.26        310.43        34.93 o                         
  -5   8   2       4906.21       5357.76        91.62 o                         
  -4   8   2       4707.24       4016.77        75.80 o                         
  -3   8   2       2166.78       1978.33        47.45 o                         
  -2   8   2      13101.87      13353.98       231.37 o                         
  -1   8   2      14620.21      14446.92       206.17 o                         
   0   8   2       8213.40       7700.52       118.96 o                         
   1   8   2          0.74        179.99        18.28 o                         
   2   8   2         39.71         49.15        16.37 o                         
   3   8   2       4255.96       4999.73        82.91 o                         
   4   8   2      24261.12      23251.58       318.94 o                         
   5   8   2      17334.96      17231.47       241.03 o                         
   6   8   2       5320.76       5027.15       103.57 o                         
   7   8   2        727.22        835.73        58.16 o                         
   8   8   2        421.14        506.75        33.99 o                         
   9   8   2         22.52         79.27        20.95 o                         
  10   8   2        343.68        290.92        21.06 o                         
  11   8   2       2472.10       2466.15        75.88 o                         
  12   8   2         63.91        103.60        35.58 o                         
  13   8   2       1004.74        949.91       111.44 o                         
  14   8   2       1509.51       1370.63        97.34 o                         
  15   8   2         47.14        -35.07        47.45 o                         
  16   8   2         43.36         56.01        44.90 o                         
  17   8   2         23.53         85.77        51.81 o                         
  18   8   2        190.60        210.88        47.96 o                         
  19   8   2         42.28         39.25        94.79 o                         
 -14   9   2         28.27         45.57        88.93 o                         
 -13   9   2        361.21        185.25        86.86 o                         
 -12   9   2        419.56        419.52        84.77 o                         
 -11   9   2        348.04        340.04        48.98 o                         
 -10   9   2        413.63        457.00       124.66 o                         
  -9   9   2          8.09         81.02        32.99 o                         
  -8   9   2        234.27        246.87        27.84 o                         
  -7   9   2       1261.82       1241.37        48.30 o                         
  -6   9   2      10382.21      10758.01       164.69 o                         
  -5   9   2       7198.99       7483.35       120.89 o                         
  -4   9   2       2958.04       3072.97        65.18 o                         
  -3   9   2       1905.36       1918.96        49.57 o                         
  -2   9   2       2364.38       2395.61        56.55 o                         
  -1   9   2        675.99        607.87        34.25 o                         
   0   9   2       1130.08       1017.20        40.36 o                         
   1   9   2      18390.35      19180.37       277.55 o                         
   2   9   2      20819.10      21183.72       534.95 o                         
   3   9   2      14973.42      12870.34       187.18 o                         
   4   9   2      14332.01      14005.53       202.11 o                         
   5   9   2         21.88         87.68        28.39 o                         
   6   9   2       6850.42       6634.89       121.18 o                         
   7   9   2       7591.80       8170.60       132.43 o                         
   8   9   2      11142.71      11189.60       165.24 o                         
   9   9   2       5317.10       5420.96        91.48 o                         
  10   9   2       2471.36       2535.35        56.98 o                         
  11   9   2        965.70        818.07        45.60 o                         
  12   9   2        311.74        394.11        40.53 o                         
  13   9   2         27.92        103.19        40.33 o                         
  14   9   2         41.15         66.45        45.10 o                         
  15   9   2       1602.04       1554.42       105.28 o                         
  16   9   2       1091.14       1161.21        92.02 o                         
  17   9   2        413.99        522.85        98.88 o                         
  18   9   2         64.64         69.29        67.65 o                         
  19   9   2         97.34        151.39        94.52 o                         
 -14  10   2        154.08        136.09        95.97 o                         
 -13  10   2       1007.36       1318.14       168.59 o                         
 -12  10   2        246.96        150.06        83.56 o                         
 -11  10   2        180.93         47.96        80.04 o                         
 -10  10   2        113.76        104.76        44.56 o                         
  -9  10   2       1089.23       1133.42        98.48 o                         
  -8  10   2        867.23        883.90        66.77 o                         
  -7  10   2        738.87        755.66        46.62 o                         
  -6  10   2       1849.02       2014.38        57.52 o                         
  -5  10   2        228.84        214.01        38.94 o                         
  -4  10   2        669.06        476.50        38.96 o                         
  -3  10   2        712.78        730.23        37.70 o                         
  -2  10   2       4340.38       4047.42        75.42 o                         
  -1  10   2       6507.90       6499.90       126.21 o                         
   0  10   2       3497.83       3535.54        69.59 o                         
   1  10   2       7635.15       8780.46       135.38 o                         
   2  10   2       5185.38       4892.63       133.07 o                         
   3  10   2       1586.72       1391.38        46.15 o                         
   4  10   2       1803.85       1576.28        42.82 o                         
   5  10   2       7121.16       7041.14       111.78 o                         
   6  10   2       1962.19       2244.76        50.70 o                         
   7  10   2      12110.46      12228.89       181.87 o                         
   8  10   2       5799.44       5449.88       281.44 o                         
   9  10   2       1358.83       1321.40        43.40 o                         
  10  10   2       1003.73       1011.16        41.20 o                         
  11  10   2       1814.72       1804.10        53.05 o                         
  12  10   2       4255.31       4374.71        93.64 o                         
  13  10   2       2466.62       2447.96       105.43 o                         
  14  10   2        842.76        794.61        80.50 o                         
  15  10   2        658.17        918.39        84.96 o                         
  16  10   2          8.72         17.60       112.24 o                         
  17  10   2         19.24         27.66        55.88 o                         
  18  10   2          9.52         43.20        60.69 o                         
  19  10   2        939.14        903.52       257.66 o                         
 -13  11   2        262.92        235.46        97.12 o                         
 -12  11   2         19.10         30.87        87.19 o                         
 -11  11   2         27.05         23.25        82.41 o                         
  -9  11   2       2952.91       2888.94       176.91 o                         
  -8  11   2       1005.11       1023.78        60.75 o                         
  -7  11   2         58.79         62.46        27.24 o                         
  -6  11   2         49.48         59.44        25.65 o                         
  -5  11   2         63.34        170.80        53.72 o                         
  -4  11   2       2087.86       2431.05        61.34 o                         
  -3  11   2       3499.21       3621.34        73.03 o                         
  -2  11   2       7348.56       7840.17       126.38 o                         
  -1  11   2       1936.91       1939.10        51.40 o                         
   0  11   2       5017.01       5368.53        96.29 o                         
   1  11   2        159.03        169.34        20.84 o                         
   2  11   2       1247.12       1214.62        41.18 o                         
   3  11   2       6809.29       6721.68       109.69 o                         
   4  11   2       3069.74       3551.05        73.91 o                         
   5  11   2       2713.80       2797.21        59.02 o                         
   6  11   2        954.87        858.44        37.16 o                         
   7  11   2       6217.68       6383.92       105.83 o                         
   8  11   2       1014.47       1087.36        42.72 o                         
   9  11   2        239.09        234.33        22.61 o                         
  10  11   2        967.00       1006.69        43.42 o                         
  11  11   2        805.33        814.73        43.11 o                         
  12  11   2        980.88       1126.30        64.97 o                         
  13  11   2        492.83        842.83        75.78 o                         
  14  11   2        338.38        379.56       198.06 o                         
  15  11   2        106.41        149.70        56.48 o                         
  16  11   2       1131.02       1158.96       112.21 o                         
  17  11   2        193.38        137.19        61.20 o                         
  18  11   2        193.33        188.18        73.95 o                         
  19  11   2        740.20        635.65       110.27 o                         
 -12  12   2        416.76        319.88        96.62 o                         
 -11  12   2       1051.21       1116.23       158.61 o                         
 -10  12   2       1441.71       1376.84       154.29 o                         
  -9  12   2       1033.84       1170.47       100.90 o                         
  -8  12   2         29.25          6.02        35.61 o                         
  -7  12   2        229.93        115.87        29.09 o                         
  -6  12   2        324.66        410.46        67.48 o                         
  -5  12   2        908.46       1023.70        65.38 o                         
  -4  12   2       2600.08       2471.30        63.62 o                         
  -3  12   2       9044.38       8902.52       144.47 o                         
  -2  12   2      11726.91      12614.31       191.91 o                         
  -1  12   2          5.09         -7.62        27.55 o                         
   0  12   2         75.68         52.01        21.57 o                         
   1  12   2       2764.65       2577.53        61.12 o                         
   2  12   2       2990.04       3147.18        66.35 o                         
   3  12   2      15542.88      16561.07       240.06 o                         
   4  12   2       4493.81       4813.25        87.32 o                         
   5  12   2        529.81        586.47        48.27 o                         
   6  12   2        472.91        453.53        37.00 o                         
   7  12   2       1817.73       1941.59        52.91 o                         
   8  12   2       1193.73       1164.04        52.60 o                         
   9  12   2       1404.75       1498.02        60.90 o                         
  10  12   2        643.41        534.45        42.03 o                         
  11  12   2        708.44        745.29        44.48 o                         
  12  12   2        271.01        326.72        62.23 o                         
  13  12   2         88.98         75.61        51.50 o                         
  14  12   2          5.31          2.57        52.77 o                         
  15  12   2        692.48        656.17       104.99 o                         
  16  12   2        870.15        943.47       112.82 o                         
  17  12   2         11.33        -76.21        94.23 o                         
  18  12   2         82.64        -40.66        62.05 o                         
 -11  13   2        221.11         76.14        88.06 o                         
 -10  13   2        159.84        130.02        84.39 o                         
  -9  13   2          0.56         25.85        51.75 o                         
  -8  13   2       1131.55       1155.46        95.71 o                         
  -7  13   2       1613.33       1519.00        79.79 o                         
  -6  13   2        480.29        439.02        39.53 o                         
  -5  13   2       1379.19       1342.02        90.72 o                         
  -4  13   2       1846.91       1689.01        55.95 o                         
  -3  13   2        971.67       1023.53        49.70 o                         
  -2  13   2         52.49         51.37        24.80 o                         
  -1  13   2       1377.03       1731.63       138.34 o                         
   0  13   2       1137.99       1045.15        81.42 o                         
   1  13   2       2427.36       2543.24        64.68 o                         
   2  13   2       2724.00       3103.80        70.27 o                         
   3  13   2       2543.55       2531.31        63.37 o                         
   4  13   2        289.68        298.59        25.86 o                         
   5  13   2      13679.26      13564.89       204.09 o                         
   6  13   2       8010.43       7901.02       130.06 o                         
   7  13   2       3188.65       3618.43        75.21 o                         
   8  13   2       7185.10       7452.23       124.88 o                         
   9  13   2       6578.49       6678.74       120.44 o                         
  10  13   2        565.35        473.21        36.38 o                         
  11  13   2        344.27        349.36        33.32 o                         
  12  13   2         18.53         87.54        41.73 o                         
  13  13   2        115.96        132.36        54.50 o                         
  14  13   2        222.42        195.70        58.59 o                         
  15  13   2       1713.80       1991.24       131.56 o                         
  16  13   2        572.49        556.46        88.61 o                         
  17  13   2         23.03        -10.65        61.10 o                         
  18  13   2         43.66         47.29        64.85 o                         
 -11  14   2         97.13        100.50        93.44 o                         
 -10  14   2        235.85        130.55        89.04 o                         
  -9  14   2        346.26        282.38        56.85 o                         
  -8  14   2       1335.68       1744.81       114.25 o                         
  -7  14   2        917.66        951.90       100.07 o                         
  -6  14   2        154.06        120.84        46.40 o                         
  -5  14   2         20.77          7.07        42.45 o                         
  -4  14   2        138.58         94.69        33.70 o                         
  -3  14   2        869.50        712.50        81.71 o                         
  -2  14   2       3415.69       3492.48        83.53 o                         
  -1  14   2       2414.00       2273.73        78.43 o                         
   0  14   2       3004.46       3023.90        71.20 o                         
   1  14   2       2835.65       3189.34        73.05 o                         
   2  14   2        154.44        158.32        25.92 o                         
   3  14   2        418.78        368.64        28.48 o                         
   4  14   2        111.66         81.39        27.16 o                         
   5  14   2       1584.96       1819.15        54.79 o                         
   6  14   2       1039.69       1226.02        49.29 o                         
   7  14   2       1870.75       1997.18        59.21 o                         
   8  14   2       4487.30       4395.79        88.42 o                         
   9  14   2        202.89        262.38        28.25 o                         
  10  14   2       1294.29       1171.66        79.60 o                         
  11  14   2       1651.92       1808.88        69.86 o                         
  12  14   2       3887.08       3792.65       181.97 o                         
  13  14   2        923.84       1267.54       116.04 o                         
  14  14   2         52.77         60.60       102.59 o                         
  15  14   2        697.88        831.08       116.49 o                         
  16  14   2         77.55        126.92        65.31 o                         
  17  14   2        312.10        204.03        69.59 o                         
  18  14   2        192.20        208.29        72.77 o                         
 -10  15   2       1016.42       1051.08       162.10 o                         
  -9  15   2       1191.59       1361.07       111.04 o                         
  -8  15   2        345.17        228.28        56.21 o                         
  -7  15   2         64.48         82.02        72.30 o                         
  -6  15   2        177.79        217.00        56.11 o                         
  -5  15   2        794.30        744.17        83.70 o                         
  -4  15   2       4272.58       4415.21       155.53 o                         
  -3  15   2       4854.64       5160.57       121.41 o                         
  -2  15   2       3279.35       3320.68       115.03 o                         
  -1  15   2        815.48        711.05        85.62 o                         
   0  15   2         15.92         20.84        28.74 o                         
   1  15   2         96.85        105.22        26.35 o                         
   2  15   2       1770.05       1842.52        58.18 o                         
   3  15   2       3579.25       3456.28        78.36 o                         
   4  15   2        963.81       1020.74        51.28 o                         
   5  15   2         27.77         83.51        25.03 o                         
   6  15   2         73.46         68.82        25.80 o                         
   7  15   2         82.54        126.33        26.59 o                         
   8  15   2        450.61        274.37        30.85 o                         
   9  15   2       2212.90       1930.06       114.91 o                         
  10  15   2       3267.61       3169.07       132.50 o                         
  11  15   2       1015.65        914.02        80.24 o                         
  12  15   2       1133.11       1027.94       103.27 o                         
  13  15   2        269.09        265.84        47.90 o                         
  14  15   2        801.89        653.78        87.77 o                         
  15  15   2        346.22        319.03        70.42 o                         
  16  15   2        350.41        408.00        74.51 o                         
  17  15   2        309.42        374.66        75.90 o                         
  -9  16   2         35.14        120.85        61.80 o                         
  -8  16   2         51.25         19.03        56.13 o                         
  -7  16   2        641.91        717.61        82.45 o                         
  -6  16   2        702.43        572.44        57.89 o                         
  -5  16   2       1344.10       1690.29        99.43 o                         
  -4  16   2       2064.83       2193.22       252.41 o                         
  -3  16   2       1046.95       1036.50        86.49 o                         
  -2  16   2         89.93        112.06        77.65 o                         
  -1  16   2       1817.44       1705.17       279.52 o                         
   0  16   2       1610.75       1755.94       112.91 o                         
   1  16   2       5667.42       5650.99       187.22 o                         
   2  16   2       3770.09       3835.21       113.86 o                         
   3  16   2       1220.14       1165.10        73.91 o                         
   4  16   2       1673.12       1868.26        71.81 o                         
   5  16   2         21.21         44.70        32.40 o                         
   6  16   2        160.78        153.01        33.74 o                         
   7  16   2        262.65        248.26        42.37 o                         
   8  16   2        753.94        739.43        79.53 o                         
   9  16   2        777.92        699.04       112.18 o                         
  10  16   2        417.17        442.38        48.23 o                         
  11  16   2        315.60        215.14        45.03 o                         
  12  16   2        175.95        175.98        57.24 o                         
  13  16   2        653.20        717.06       110.96 o                         
  14  16   2        717.92        940.99        92.89 o                         
  15  16   2         35.69         -7.13        64.93 o                         
  16  16   2        453.12        372.09        76.96 o                         
  17  16   2          6.25         42.35        72.78 o                         
  -8  17   2        810.51        851.77       110.64 o                         
  -7  17   2        622.11        604.76       112.02 o                         
  -6  17   2        321.55        238.60        56.51 o                         
  -5  17   2        124.87        104.03        52.21 o                         
  -4  17   2         28.23         21.00        48.18 o                         
  -3  17   2        507.45        394.45        53.28 o                         
  -2  17   2       1977.51       2069.58       149.50 o                         
  -1  17   2       3097.50       3258.33       118.11 o                         
   0  17   2       1580.56       1589.24       204.04 o                         
   1  17   2       3145.85       3404.71       195.66 o                         
   2  17   2        558.81        543.46        64.54 o                         
   3  17   2          1.58        -39.77        54.74 o                         
   4  17   2        382.37        423.10        46.41 o                         
   5  17   2       2143.76       2343.24        93.13 o                         
   6  17   2       3573.62       3647.79       366.15 o                         
   7  17   2       4024.78       3955.81       278.28 o                         
   8  17   2       2505.50       2529.76       106.75 o                         
   9  17   2        139.14        133.99        45.56 o                         
  10  17   2        197.50        116.57        46.45 o                         
  11  17   2         11.22         -7.32        44.40 o                         
  12  17   2         22.45        -27.37        45.21 o                         
  13  17   2        667.53        749.72        90.30 o                         
  14  17   2        442.15        434.02        56.58 o                         
  15  17   2         82.29         52.23        51.32 o                         
  16  17   2        188.89        224.33        78.07 o                         
  -6  18   2        161.31        128.17        57.14 o                         
  -5  18   2        548.69        537.59        61.18 o                         
  -4  18   2       1193.51       1356.64       101.35 o                         
  -3  18   2       1073.68       1156.54       109.48 o                         
  -2  18   2       1255.35       1361.54        95.41 o                         
  -1  18   2        251.24        299.08        50.72 o                         
   0  18   2          5.79         42.89        43.47 o                         
   1  18   2        116.42         98.43        43.89 o                         
   2  18   2        402.93        338.97        48.78 o                         
   3  18   2       1135.88       1174.26        81.64 o                         
   4  18   2       2452.41       2407.18       190.12 o                         
   5  18   2       3478.59       3332.57       265.83 o                         
   6  18   2        492.23        453.96        72.88 o                         
   7  18   2         12.87         26.31        45.46 o                         
   8  18   2        217.68        110.44        45.86 o                         
   9  18   2       1424.71       1200.21        92.56 o                         
  10  18   2       1908.78       1909.83       102.56 o                         
  11  18   2        503.24        480.26        54.06 o                         
  12  18   2        408.24        371.49        55.32 o                         
  13  18   2        493.17        491.15        58.86 o                         
  14  18   2         14.63          1.54        61.93 o                         
  15  18   2         39.52        -47.89        72.76 o                         
  16  18   2         36.13         32.92        75.66 o                         
  -5  19   2       1003.77       1008.10       106.12 o                         
  -4  19   2        740.62        883.04        99.94 o                         
  -3  19   2        616.66        712.19        95.84 o                         
  -2  19   2        174.39         91.20        51.51 o                         
  -1  19   2         10.99         74.52        66.09 o                         
   0  19   2         79.38         67.01        48.06 o                         
   1  19   2        252.95        208.95       103.85 o                         
   2  19   2       1343.79       1386.85       163.31 o                         
   3  19   2        365.88        352.03        50.52 o                         
   4  19   2        586.56        528.68        65.17 o                         
   5  19   2        570.24        460.25        75.80 o                         
   6  19   2        188.43        161.15       149.41 o                         
   7  19   2       1006.48        953.53        85.46 o                         
   8  19   2        638.97        589.51        67.82 o                         
   9  19   2        503.32        438.76        55.75 o                         
  10  19   2        376.41        396.47        54.05 o                         
  11  19   2        128.70        169.91        51.50 o                         
  12  19   2          2.30          1.78        49.24 o                         
  13  19   2        355.12        209.74        56.46 o                         
  14  19   2        648.98        533.45        63.91 o                         
  15  19   2        243.00        117.24        54.76 o                         
  -3  20   2         20.92          0.25        76.88 o                         
  -2  20   2         19.99         24.75        52.43 o                         
  -1  20   2        697.83        739.99        95.46 o                         
   0  20   2        352.73        248.29        52.93 o                         
   1  20   2       1132.64       1183.16        97.96 o                         
   2  20   2       1801.03       1835.79       106.21 o                         
   3  20   2         31.10         14.37        48.81 o                         
   4  20   2        338.38        437.85        55.55 o                         
   5  20   2        198.45        239.64        51.40 o                         
   6  20   2       1388.14       1546.73       100.91 o                         
   7  20   2       1078.01        973.38        94.40 o                         
   8  20   2        183.25        149.89        51.47 o                         
   9  20   2         22.45         30.04        50.17 o                         
  10  20   2          1.78        -49.72        49.72 o                         
  11  20   2         50.29         50.35        51.25 o                         
  12  20   2         12.10        -16.29        50.83 o                         
  13  20   2        541.59        458.01        61.85 o                         
  14  20   2        651.67        462.69        62.06 o                         
  -1  21   2        664.70        584.74        78.29 o                         
   0  21   2        664.13        792.25        99.07 o                         
   1  21   2        132.00         80.76        53.55 o                         
   2  21   2          2.56         77.44        55.42 o                         
   3  21   2        367.42        360.69        57.14 o                         
   4  21   2        610.06        588.67        61.02 o                         
   5  21   2       1204.88       1498.08       112.88 o                         
   6  21   2       1023.19       1204.42        99.41 o                         
   7  21   2        135.13         86.48        52.26 o                         
   8  21   2        138.51         64.21        51.72 o                         
   9  21   2        502.22        407.38        59.08 o                         
  10  21   2        303.82        215.52        57.23 o                         
  11  21   2         83.51         60.35        54.42 o                         
  12  21   2         20.87        124.07        55.54 o                         
   1  22   2         73.70         76.14        54.35 o                         
   2  22   2        708.94        736.13       182.51 o                         
   3  22   2        631.46        748.97        96.80 o                         
   4  22   2         27.65         14.89        52.82 o                         
   5  22   2         52.09         75.68        53.25 o                         
   6  22   2          0.05        -17.54        52.35 o                         
   7  22   2        332.09        329.72        57.10 o                         
   8  22   2        860.07        999.65       177.37 o                         
   9  22   2        698.36        742.92       101.22 o                         
  10  22   2       1064.64       1280.82       131.30 o                         
  -8 -22   3        625.81        528.18        64.21 o                         
  -7 -22   3        974.00       1268.14       124.76 o                         
  -6 -22   3        463.84        434.72        63.17 o                         
  -5 -22   3       1136.34       1028.93       105.10 o                         
  -4 -22   3        986.50       1048.22       128.03 o                         
  -3 -22   3        129.14        103.39        58.41 o                         
 -11 -21   3         13.06         99.86        55.45 o                         
 -10 -21   3        118.35         79.13        57.21 o                         
  -9 -21   3        512.46        431.75        63.90 o                         
  -8 -21   3        926.14       1046.85       105.24 o                         
  -7 -21   3        515.56        409.66        60.96 o                         
  -6 -21   3        319.22        273.59        59.61 o                         
  -5 -21   3        142.78        116.79        54.55 o                         
  -4 -21   3          0.15        -46.83        53.78 o                         
  -3 -21   3        380.97        382.50        62.10 o                         
  -2 -21   3       1065.73        974.74       104.66 o                         
  -1 -21   3       1512.31       1579.74       185.15 o                         
   0 -21   3        469.54        391.86        79.64 o                         
 -13 -20   3          3.58         38.72        52.36 o                         
 -12 -20   3         61.68         74.36        54.28 o                         
 -11 -20   3        563.73        601.89       218.43 o                         
 -10 -20   3        848.07        956.28       102.93 o                         
  -9 -20   3        353.12        273.05        57.98 o                         
  -8 -20   3        257.19        228.46        56.66 o                         
  -7 -20   3         22.13         41.17        53.10 o                         
  -6 -20   3        170.63        130.36        52.66 o                         
  -5 -20   3         37.32         -6.92        51.08 o                         
  -4 -20   3        244.05        252.40        57.23 o                         
  -3 -20   3       1208.65       1263.71       160.31 o                         
  -2 -20   3       1380.04       1412.01       106.83 o                         
  -1 -20   3        762.34        672.12        79.48 o                         
   0 -20   3          6.36        -27.14        53.02 o                         
   1 -20   3         86.01          0.35        56.50 o                         
   2 -20   3         69.04        116.44        57.77 o                         
   3 -20   3        455.83        328.06        64.66 o                         
 -14 -19   3        266.18        289.34        59.41 o                         
 -13 -19   3        628.04        500.39        63.46 o                         
 -12 -19   3        889.16        977.22       101.64 o                         
 -11 -19   3        911.05        923.30       102.87 o                         
 -10 -19   3       1654.70       1829.04       111.99 o                         
  -9 -19   3        342.15        335.36        89.12 o                         
  -8 -19   3        149.53        180.84        52.68 o                         
  -7 -19   3         56.48         -3.32        49.82 o                         
  -6 -19   3       1331.65       1417.51       224.50 o                         
  -5 -19   3       1372.51       1369.73       294.05 o                         
  -4 -19   3       1759.05       1987.72       108.57 o                         
  -3 -19   3       1211.14       1054.10        96.23 o                         
  -2 -19   3        337.56        357.44        84.13 o                         
  -1 -19   3          3.34        203.18        63.32 o                         
   0 -19   3        182.25        144.82        54.26 o                         
   1 -19   3        685.40        727.60        97.88 o                         
   2 -19   3       1999.06       1995.93       119.78 o                         
   3 -19   3        835.35        976.94       105.56 o                         
   4 -19   3        444.82        362.99        63.09 o                         
 -15 -18   3        449.93        384.37        61.50 o                         
 -14 -18   3        656.84        618.76        95.08 o                         
 -13 -18   3        589.44        487.76        62.54 o                         
 -12 -18   3        766.30        684.72        95.15 o                         
 -11 -18   3         32.21         37.92        50.39 o                         
 -10 -18   3         48.08         49.92        51.06 o                         
  -9 -18   3       1535.75       1533.83       101.43 o                         
  -8 -18   3       1734.66       1993.21       105.53 o                         
  -7 -18   3       1376.66       1443.56       271.79 o                         
  -6 -18   3       1497.10       1506.91        95.77 o                         
  -5 -18   3        658.46        433.54        54.36 o                         
  -4 -18   3        392.36        339.00        51.39 o                         
  -3 -18   3         48.34         56.47        88.22 o                         
  -2 -18   3       1517.37       1487.81       105.97 o                         
  -1 -18   3       4216.71       4695.76       147.51 o                         
   0 -18   3       2202.76       2228.96       140.37 o                         
   1 -18   3        584.11        481.82        57.27 o                         
   2 -18   3        860.70        980.19        98.66 o                         
   3 -18   3         52.87         16.78        53.50 o                         
   4 -18   3         29.18        -40.26        68.77 o                         
   5 -18   3        186.82        174.71        59.24 o                         
   6 -18   3        568.54        618.38        82.64 o                         
 -16 -17   3        138.47         74.42        63.84 o                         
 -15 -17   3        225.51        263.85        58.63 o                         
 -14 -17   3         82.73        134.80        53.87 o                         
 -13 -17   3        156.66        185.57        53.69 o                         
 -12 -17   3        504.06        483.51        57.45 o                         
 -11 -17   3        535.56        485.04        57.56 o                         
 -10 -17   3        811.73        883.95        89.72 o                         
  -9 -17   3       2103.29       2253.49       106.56 o                         
  -8 -17   3        327.27        353.81        50.84 o                         
  -7 -17   3        148.63        112.21        45.80 o                         
  -6 -17   3         64.51         33.27        44.60 o                         
  -5 -17   3         73.16         87.65        45.12 o                         
  -4 -17   3        241.71        200.63        60.55 o                         
  -3 -17   3       1600.61       1541.33        87.05 o                         
  -2 -17   3       5157.54       5722.40       202.93 o                         
  -1 -17   3       3153.04       2978.54       220.98 o                         
   0 -17   3         15.00        -36.57        87.02 o                         
   1 -17   3         50.20         18.61        75.26 o                         
   2 -17   3        421.11        474.56        55.91 o                         
   3 -17   3        201.03        174.16        50.82 o                         
   4 -17   3        133.48        114.88        51.92 o                         
   5 -17   3        344.42        446.00        60.23 o                         
   6 -17   3        427.92        545.72        63.89 o                         
   7 -17   3         12.42        102.20        88.59 o                         
 -16 -16   3         83.37         64.49        75.86 o                         
 -15 -16   3         21.94        105.43        54.11 o                         
 -14 -16   3        120.83        125.53        53.03 o                         
 -13 -16   3        378.56        373.52        55.83 o                         
 -12 -16   3        480.32        553.04       139.69 o                         
 -11 -16   3         63.49        -25.29        44.72 o                         
 -10 -16   3        171.55        119.34        46.27 o                         
  -9 -16   3       1595.19       1390.30       226.47 o                         
  -8 -16   3        121.93         89.37        59.65 o                         
  -7 -16   3         27.63         35.90        41.35 o                         
  -6 -16   3        229.88        273.11        49.55 o                         
  -5 -16   3        850.44        724.78        98.61 o                         
  -4 -16   3       2028.97       2098.41       125.21 o                         
  -3 -16   3       1283.35       1440.10        95.40 o                         
  -2 -16   3       2734.57       2295.20        96.29 o                         
  -1 -16   3        343.90        222.97        46.90 o                         
   0 -16   3        885.93        883.74       100.92 o                         
   1 -16   3        474.80        421.95        51.05 o                         
   2 -16   3       2035.92       2041.33       134.02 o                         
   3 -16   3       1149.02        976.25        89.09 o                         
   4 -16   3         20.47         32.78        47.86 o                         
   5 -16   3         51.04         31.40        50.07 o                         
   6 -16   3        199.36        112.03        53.76 o                         
   7 -16   3        395.08        285.07        59.65 o                         
   8 -16   3        811.08        872.51       274.24 o                         
 -17 -15   3         23.48         52.77        76.85 o                         
 -16 -15   3         56.56         11.79        71.59 o                         
 -15 -15   3        296.17        218.39        75.59 o                         
 -14 -15   3        956.56        881.28        94.74 o                         
 -13 -15   3       1298.52       1262.59        93.92 o                         
 -12 -15   3       2234.58       2428.19       108.70 o                         
 -11 -15   3        323.10        298.50        49.14 o                         
 -10 -15   3          1.27        -25.98        94.13 o                         
  -9 -15   3        164.54        153.94        51.71 o                         
  -8 -15   3       1238.15       1380.02       103.87 o                         
  -7 -15   3       1317.15       1075.35        74.27 o                         
  -6 -15   3       6250.49       6050.65       174.03 o                         
  -5 -15   3       6020.63       6394.26       118.96 o                         
  -4 -15   3        532.83        431.39        39.77 o                         
  -3 -15   3        102.85        156.59        51.36 o                         
  -2 -15   3        416.84        318.82        31.19 o                         
  -1 -15   3       2297.39       2061.58       102.95 o                         
   0 -15   3       4283.97       4318.40       106.07 o                         
   1 -15   3       1328.14       1304.91       110.04 o                         
   2 -15   3       4624.65       4462.49       246.43 o                         
   3 -15   3       2388.08       2294.33       186.66 o                         
   4 -15   3        174.98        168.99        47.54 o                         
   5 -15   3        129.48        150.70        48.83 o                         
   6 -15   3       1554.23       1569.50       100.71 o                         
   7 -15   3        863.18        973.88       157.13 o                         
   8 -15   3        305.22        151.56        84.00 o                         
   9 -15   3        549.26        469.09       149.61 o                         
 -17 -14   3        211.62        274.89        79.60 o                         
 -16 -14   3        538.51        398.53        78.67 o                         
 -15 -14   3        486.25        446.52        58.10 o                         
 -14 -14   3        366.96        312.59        52.94 o                         
 -13 -14   3        144.66        122.45        46.86 o                         
 -12 -14   3         23.75         27.94        42.55 o                         
 -11 -14   3       1222.05       1200.52       124.60 o                         
 -10 -14   3        775.56        708.56        97.23 o                         
  -9 -14   3       4613.41       4734.18       107.44 o                         
  -8 -14   3       8700.56       8071.84       137.46 o                         
  -7 -14   3       7066.07       7009.20       166.50 o                         
  -6 -14   3       4442.40       4263.24        88.72 o                         
  -5 -14   3       1291.58       1349.71        54.07 o                         
  -4 -14   3       1738.95       1852.22        59.64 o                         
  -3 -14   3       7406.61       6904.72       124.58 o                         
  -2 -14   3       6078.77       6421.68       116.56 o                         
  -1 -14   3       6770.65       7560.56       131.59 o                         
   0 -14   3       5470.14       5593.93       106.47 o                         
   1 -14   3       1890.17       1758.58        79.50 o                         
   2 -14   3       3337.47       3408.37       122.09 o                         
   3 -14   3         79.56        138.01        31.70 o                         
   4 -14   3        134.27        140.04        45.23 o                         
   5 -14   3        230.40        240.81        55.26 o                         
   6 -14   3       2755.33       2993.98       126.46 o                         
   7 -14   3       1502.38       1580.95       102.69 o                         
   8 -14   3         13.01        -50.57        50.57 o                         
   9 -14   3         48.07        -31.40        55.63 o                         
  10 -14   3        299.75        202.24       152.48 o                         
 -18 -13   3        540.57        567.61        88.16 o                         
 -17 -13   3        205.41        224.13        74.26 o                         
 -16 -13   3          8.05         36.80        66.84 o                         
 -15 -13   3          5.28         28.20        62.63 o                         
 -14 -13   3         19.59         80.79        46.22 o                         
 -13 -13   3        274.91        154.46        53.14 o                         
 -12 -13   3       1011.97        978.32       116.10 o                         
 -11 -13   3       2118.43       1911.01       121.07 o                         
 -10 -13   3        192.66        198.75        44.05 o                         
  -9 -13   3       4238.53       3852.45        82.49 o                         
  -8 -13   3        176.45        207.58        27.20 o                         
  -7 -13   3          6.34        -24.06        24.06 o                         
  -6 -13   3        915.36       1014.37        48.99 o                         
  -5 -13   3       3331.58       3701.72        78.34 o                         
  -4 -13   3       8202.81       7926.20       161.76 o                         
  -3 -13   3       5603.72       5689.62       104.22 o                         
  -2 -13   3       4691.62       4882.50        94.56 o                         
  -1 -13   3        709.04        838.51        47.94 o                         
   0 -13   3       1042.50       1235.76        51.81 o                         
   1 -13   3       2724.32       2615.76        67.90 o                         
   2 -13   3       3021.32       2877.45        71.73 o                         
   3 -13   3       4325.40       4665.63        93.91 o                         
   4 -13   3        478.25        396.31        50.18 o                         
   5 -13   3         39.41         21.14        34.99 o                         
   6 -13   3       1033.31        967.67        83.56 o                         
   7 -13   3        269.04        331.55        53.06 o                         
   8 -13   3        105.18         98.42        64.68 o                         
   9 -13   3        457.21        381.37        57.85 o                         
  10 -13   3        795.05        823.14       164.44 o                         
  11 -13   3        243.56        -12.59        93.37 o                         
 -18 -12   3        293.70         92.07        79.21 o                         
 -17 -12   3         69.07         78.72        70.43 o                         
 -16 -12   3         47.84        -23.55        65.12 o                         
 -15 -12   3        695.39        831.26       116.10 o                         
 -14 -12   3       1084.79       1240.53       138.64 o                         
 -13 -12   3        115.03         70.23        41.34 o                         
 -12 -12   3       1305.54       1316.46        63.05 o                         
 -11 -12   3        603.38        642.91        60.45 o                         
 -10 -12   3         14.10          1.35        27.16 o                         
  -9 -12   3        751.79        773.57        46.36 o                         
  -8 -12   3       1451.52       1427.92        50.74 o                         
  -7 -12   3       2858.05       2913.26        66.24 o                         
  -6 -12   3        509.31        477.87        39.99 o                         
  -5 -12   3       5723.96       5650.93        99.85 o                         
  -4 -12   3       2051.00       2089.13        63.46 o                         
  -3 -12   3        363.63        335.84        43.65 o                         
  -2 -12   3        368.66        413.33        36.15 o                         
  -1 -12   3         83.23         38.63        22.43 o                         
   0 -12   3       5916.84       5734.92       106.04 o                         
   1 -12   3       5333.51       5665.14       118.72 o                         
   2 -12   3       4569.87       5106.85        96.10 o                         
   3 -12   3       5707.79       5747.55       105.17 o                         
   4 -12   3          6.03         34.22        32.79 o                         
   5 -12   3       2100.64       1873.47        60.05 o                         
   6 -12   3        838.52        765.37        76.04 o                         
   7 -12   3       1054.89       1269.60        68.22 o                         
   8 -12   3        537.40        546.77        54.87 o                         
   9 -12   3        130.38         94.64        50.29 o                         
  10 -12   3          6.58        -82.34        82.34 o                         
  11 -12   3         12.82        -90.60        90.60 o                         
  12 -12   3         48.10         11.41        98.15 o                         
 -18 -11   3         39.71        170.02        73.67 o                         
 -17 -11   3        210.09        135.35        68.04 o                         
 -16 -11   3        468.48        478.53        72.71 o                         
 -15 -11   3       1665.72        958.36       177.43 o                         
 -14 -11   3       2617.45       2731.94       131.97 o                         
 -13 -11   3       1234.51       1310.98       113.02 o                         
 -12 -11   3       1053.08        935.55        68.78 o                         
 -11 -11   3        277.75        308.46        47.06 o                         
 -10 -11   3       1358.45       1240.80        48.74 o                         
  -9 -11   3        126.21         80.03        23.45 o                         
  -8 -11   3       1896.35       2115.38        56.00 o                         
  -7 -11   3       6081.26       6214.91       106.41 o                         
  -6 -11   3       1421.89       1200.34        43.10 o                         
  -5 -11   3       1934.47       2112.16        53.14 o                         
  -4 -11   3          0.85          1.55        22.84 o                         
  -3 -11   3       1141.35       1218.76        68.05 o                         
  -2 -11   3        116.19        141.18        21.11 o                         
  -1 -11   3       2696.75       2474.91        59.29 o                         
   0 -11   3       4218.73       4392.54        82.78 o                         
   1 -11   3       1830.50       1907.50        54.57 o                         
   2 -11   3       1582.69       1594.84        87.23 o                         
   3 -11   3          7.49        210.64        62.92 o                         
   4 -11   3       2517.79       2197.57        60.31 o                         
   5 -11   3       2948.40       3202.55        73.46 o                         
   6 -11   3       1945.18       1994.10        62.55 o                         
   7 -11   3        494.12        464.64        42.06 o                         
   8 -11   3        663.57        616.34        74.89 o                         
   9 -11   3        695.44        637.57        67.34 o                         
  10 -11   3        433.84        298.96        47.91 o                         
  11 -11   3        163.84        139.47        89.75 o                         
  12 -11   3        195.69        224.43        97.68 o                         
  13 -11   3         55.46        198.34       100.70 o                         
 -18 -10   3        222.12         85.16        69.67 o                         
 -17 -10   3        328.41        378.96        71.69 o                         
 -16 -10   3        143.94        173.74       105.86 o                         
 -15 -10   3        179.51        105.10        53.52 o                         
 -14 -10   3        347.65        351.02        57.56 o                         
 -13 -10   3         85.59        135.72        40.77 o                         
 -12 -10   3         76.35         54.50        29.68 o                         
 -11 -10   3       3148.99       3450.98       107.91 o                         
 -10 -10   3       4628.04       5098.81        92.57 o                         
  -9 -10   3       1053.88       1319.53        45.27 o                         
  -8 -10   3       7360.60       7413.40       120.27 o                         
  -7 -10   3       2719.87       2715.45        83.08 o                         
  -6 -10   3         41.63         -2.17        18.15 o                         
  -5 -10   3        331.21       1024.19       213.47 o                         
  -4 -10   3       3220.87       3446.53        67.05 o                         
  -3 -10   3       5284.98       5181.59        89.42 o                         
  -2 -10   3       4388.45       3902.11        72.97 o                         
  -1 -10   3       2950.44       2974.45        62.01 o                         
   0 -10   3       5443.88       5923.40       100.52 o                         
   1 -10   3        194.14        137.57        21.10 o                         
   2 -10   3         37.77         42.62        20.27 o                         
   3 -10   3        584.47        583.94        41.31 o                         
   4 -10   3       2995.02       3071.12        67.66 o                         
   5 -10   3       4681.47       4810.02        91.03 o                         
   6 -10   3       1331.23       1331.11        69.84 o                         
   7 -10   3        240.48        231.38        42.43 o                         
   8 -10   3       1183.17        994.18        53.83 o                         
   9 -10   3       1889.18       1892.81        73.84 o                         
  10 -10   3       1210.47       1200.24        88.50 o                         
  11 -10   3        707.77        697.10        79.15 o                         
  12 -10   3        318.07        256.19        90.68 o                         
  13 -10   3          3.28         88.73        96.01 o                         
  14 -10   3         73.59        -94.73        94.73 o                         
 -19  -9   3        403.76        758.20       127.76 o                         
 -18  -9   3        228.13        302.06        72.02 o                         
 -17  -9   3         11.71        107.28        66.26 o                         
 -16  -9   3        191.45        123.78        61.79 o                         
 -15  -9   3        165.37         94.99        67.69 o                         
 -14  -9   3        118.65         99.01        58.38 o                         
 -13  -9   3       1195.29       1630.27       107.37 o                         
 -12  -9   3       2613.70       2864.77        77.50 o                         
 -11  -9   3       9430.81       9598.79       175.10 o                         
 -10  -9   3       2315.43       2543.50        60.38 o                         
  -9  -9   3         55.44         71.09        20.90 o                         
  -8  -9   3        690.17        691.36        37.93 o                         
  -7  -9   3       5854.46       5593.98        94.42 o                         
  -6  -9   3       1730.79       1923.22        46.80 o                         
  -5  -9   3       5036.94       5517.26        97.16 o                         
  -4  -9   3      11198.26      10769.42       160.06 o                         
  -3  -9   3       4728.06       4532.76        79.24 o                         
  -2  -9   3       1437.02       1397.98        41.55 o                         
  -1  -9   3        405.97        550.73        30.50 o                         
   0  -9   3       2755.73       2842.62        92.65 o                         
   1  -9   3      16067.64      16195.07       261.31 o                         
   2  -9   3      11709.96      11341.27       169.92 o                         
   3  -9   3       5622.43       5595.93        95.94 o                         
   4  -9   3       1431.10       1524.55        47.71 o                         
   5  -9   3         13.92         38.94        21.86 o                         
   6  -9   3        330.77        339.98        37.56 o                         
   7  -9   3       2137.73       1870.58        56.10 o                         
   8  -9   3        965.74       1162.62        49.80 o                         
   9  -9   3       1917.75       1873.60        74.19 o                         
  10  -9   3       1821.39       2010.12       119.65 o                         
  11  -9   3        334.47        248.91        47.45 o                         
  12  -9   3         61.92         37.74        49.39 o                         
  13  -9   3        661.78        447.89        97.84 o                         
  14  -9   3       1170.08       1175.94       175.72 o                         
 -19  -8   3        279.34        253.98        65.48 o                         
 -18  -8   3         27.43         19.00        68.07 o                         
 -16  -8   3        603.07        809.60       106.69 o                         
 -15  -8   3       1750.32       2139.71       128.29 o                         
 -14  -8   3       2448.93       2427.21        89.23 o                         
 -13  -8   3       2245.67       2124.09       116.75 o                         
 -12  -8   3        264.22        206.59        34.92 o                         
 -11  -8   3        404.61        560.03        46.78 o                         
 -10  -8   3       4074.11       4103.36        87.61 o                         
  -9  -8   3        419.58        462.60        34.17 o                         
  -8  -8   3        920.36        941.98        36.49 o                         
  -7  -8   3       6642.50       7120.80       111.38 o                         
  -6  -8   3       4907.62       4821.22        81.79 o                         
  -5  -8   3       1026.80        876.04        58.03 o                         
  -4  -8   3       1664.58       1751.03        44.77 o                         
  -3  -8   3         17.22          0.99        15.82 o                         
  -2  -8   3        903.05       1059.01        41.80 o                         
  -1  -8   3       1116.67       1294.58        45.37 o                         
   0  -8   3      13026.18      13428.36       194.44 o                         
   1  -8   3      21244.85      21422.17       298.91 o                         
   2  -8   3        144.37        188.52        27.56 o                         
   3  -8   3       4841.84       4706.73       145.31 o                         
   4  -8   3      10258.45       9858.81       150.27 o                         
   5  -8   3       8503.02       8352.27       138.40 o                         
   6  -8   3        416.39        484.61        34.26 o                         
   7  -8   3       3488.46       3533.34        72.63 o                         
   8  -8   3         93.96        135.09        24.74 o                         
   9  -8   3        305.92        316.03        27.80 o                         
  10  -8   3         75.01         35.33        31.93 o                         
  11  -8   3         18.65         50.08        42.30 o                         
  12  -8   3        488.36        315.71        47.40 o                         
  13  -8   3       1812.61       1662.77       167.66 o                         
  14  -8   3        945.85       1160.93       168.31 o                         
  15  -8   3        297.25        -16.32        93.22 o                         
 -19  -7   3          9.28         34.25        55.15 o                         
 -18  -7   3        111.52        252.35        66.61 o                         
 -17  -7   3        805.61        760.07       108.44 o                         
 -16  -7   3        983.31       1132.08       107.02 o                         
 -15  -7   3       1548.85       1696.73       114.90 o                         
 -14  -7   3        875.20        819.57        93.17 o                         
 -13  -7   3         40.43         68.47        30.48 o                         
 -12  -7   3        142.19        298.16        41.35 o                         
 -11  -7   3         85.82        260.01        63.79 o                         
 -10  -7   3       6434.85       6759.44       120.35 o                         
  -9  -7   3        204.15        210.62        23.23 o                         
  -8  -7   3       3112.52       3219.34        92.83 o                         
  -7  -7   3      10194.85       9745.35       151.59 o                         
  -6  -7   3       5857.34       5726.17        92.53 o                         
  -5  -7   3        595.99        782.37        44.92 o                         
  -4  -7   3       1599.64       1556.91        40.47 o                         
  -3  -7   3       1425.95       1526.85        39.97 o                         
  -2  -7   3       3289.82       3352.13        62.23 o                         
  -1  -7   3       1307.11        994.91        80.11 o                         
   0  -7   3       7125.50       7926.68       121.74 o                         
   1  -7   3      11039.57      10975.36       162.10 o                         
   2  -7   3       1631.74       1483.33        46.16 o                         
   3  -7   3       1629.13       1340.84        40.17 o                         
   4  -7   3       3666.98       3372.42        90.39 o                         
   5  -7   3       5219.25       5410.69        95.00 o                         
   6  -7   3        473.31        521.85        40.19 o                         
   7  -7   3         18.06         73.90        25.41 o                         
   8  -7   3        504.09        517.85        35.12 o                         
   9  -7   3       4044.04       3781.86        88.86 o                         
  10  -7   3       2574.39       2710.30        77.81 o                         
  11  -7   3        667.72        547.05        58.93 o                         
  12  -7   3        180.87        132.28        43.21 o                         
  13  -7   3        874.74        755.04        80.84 o                         
  14  -7   3         16.41          2.15        86.98 o                         
  15  -7   3         50.19         24.38        92.00 o                         
 -19  -6   3        268.18        328.57        56.10 o                         
 -18  -6   3        373.15        297.45        74.43 o                         
 -17  -6   3        468.86        539.02        68.78 o                         
 -16  -6   3        206.02        168.22        57.17 o                         
 -15  -6   3        545.84        523.59        94.02 o                         
 -14  -6   3         42.47        134.24        49.80 o                         
 -13  -6   3       2493.19       2385.38       109.02 o                         
 -12  -6   3       2681.27       2696.22        70.21 o                         
 -11  -6   3       9034.54       9814.20       178.99 o                         
 -10  -6   3       7926.55       8523.95       141.28 o                         
  -9  -6   3        655.60        670.72        37.55 o                         
  -8  -6   3       1485.85       1389.92        64.40 o                         
  -7  -6   3        765.97        664.88        31.44 o                         
  -6  -6   3       3824.97       3320.71        60.66 o                         
  -5  -6   3       4061.98       4091.79        69.66 o                         
  -4  -6   3      24470.01      24668.55       392.74 o                         
  -3  -6   3      16421.20      15590.60       216.98 o                         
  -2  -6   3      18671.67      17075.71       236.45 o                         
  -1  -6   3        700.58       1208.17        37.82 o                         
   0  -6   3         61.50         74.85        15.84 o                         
   1  -6   3       2512.07       2533.82        95.93 o                         
   2  -6   3       4422.30       3793.96        68.53 o                         
   3  -6   3        186.57        173.51        19.53 o                         
   4  -6   3       1555.42       1470.27        40.57 o                         
   5  -6   3       4070.91       4160.68       141.04 o                         
   6  -6   3        705.49        712.74        33.70 o                         
   7  -6   3       1449.47       1322.17        48.38 o                         
   8  -6   3       3832.31       4241.62        89.90 o                         
   9  -6   3       6580.18       6587.12       124.99 o                         
  10  -6   3       2777.38       2907.49        91.45 o                         
  11  -6   3         49.39        102.76        67.95 o                         
  12  -6   3        272.76        272.16        74.42 o                         
  13  -6   3        772.30        931.24       133.01 o                         
  14  -6   3        664.04        567.13        94.86 o                         
  15  -6   3        567.89        537.72        97.24 o                         
  16  -6   3        115.74        176.34        96.12 o                         
 -19  -5   3        301.72        433.13       186.72 o                         
 -18  -5   3        184.40         66.94        56.43 o                         
 -17  -5   3        280.77        343.01        52.11 o                         
 -16  -5   3       1735.42       2323.28       103.67 o                         
 -15  -5   3        980.96        972.45        94.62 o                         
 -14  -5   3        934.19        919.50        87.78 o                         
 -13  -5   3       5070.31       5262.35       146.70 o                         
 -12  -5   3        478.48        415.82        57.55 o                         
 -11  -5   3       4471.26       4678.37       105.45 o                         
 -10  -5   3        267.77        444.73        41.14 o                         
  -9  -5   3       4489.94       5065.00        98.01 o                         
  -8  -5   3       1320.22       1213.86        41.66 o                         
  -7  -5   3      16958.20      16327.69       247.41 o                         
  -6  -5   3      24706.98      23698.34       319.25 o                         
  -5  -5   3      10139.42      10951.25       155.13 o                         
  -4  -5   3      12721.28      12206.30       172.21 o                         
  -3  -5   3        102.82         77.48        12.98 o                         
  -2  -5   3       5079.06       4786.49       109.27 o                         
  -1  -5   3       8726.52       8737.31       126.92 o                         
   0  -5   3        415.91        620.69        27.56 o                         
   1  -5   3      24493.37      22001.61       349.02 o                         
   2  -5   3      11127.78      13830.36       222.06 o                         
   3  -5   3       1249.57       1395.04        39.63 o                         
   4  -5   3       7876.07       7601.18       129.51 o                         
   5  -5   3        145.28        127.90        38.29 o                         
   6  -5   3       1796.90       1469.18        40.27 o                         
   7  -5   3       1649.03       2098.14        49.04 o                         
   8  -5   3       3908.00       3992.91        84.43 o                         
   9  -5   3       2112.48       2511.23        68.02 o                         
  10  -5   3       1450.66       1429.79        67.24 o                         
  11  -5   3        228.96        243.40        37.03 o                         
  12  -5   3        783.64        878.71        68.32 o                         
  13  -5   3       1909.63       1849.69       170.68 o                         
  14  -5   3       2183.63       1848.26       331.40 o                         
  15  -5   3        182.51        176.45        90.85 o                         
  16  -5   3         50.74        -26.09        91.21 o                         
 -19  -4   3         86.01         29.89        49.03 o                         
 -18  -4   3         54.69        110.90        53.03 o                         
 -17  -4   3        904.40       1123.86        91.20 o                         
 -16  -4   3       2061.73       2189.11        80.58 o                         
 -15  -4   3        479.97        516.82        71.91 o                         
 -14  -4   3         92.55         94.69        37.66 o                         
 -13  -4   3         98.16        120.46        35.54 o                         
 -12  -4   3        490.20        611.67        60.56 o                         
 -11  -4   3       2144.43       2103.87        77.71 o                         
 -10  -4   3        566.24        548.03        50.52 o                         
  -9  -4   3       2578.05       2535.07        60.22 o                         
  -8  -4   3       1741.50       1916.50        46.90 o                         
  -7  -4   3       1402.06       1242.31        39.40 o                         
  -6  -4   3       1838.29       1788.72        45.25 o                         
  -5  -4   3        572.59        464.30        24.32 o                         
  -4  -4   3       5054.58       3931.27        63.24 o                         
  -3  -4   3      11816.15      11501.10       159.91 o                         
  -2  -4   3       9517.13       9867.19       141.03 o                         
  -1  -4   3      11535.13       9301.67       141.58 o                         
   0  -4   3        195.68         79.89        15.21 o                         
   1  -4   3       4155.48       4552.35        71.94 o                         
   2  -4   3       1289.18       1423.51        53.96 o                         
   3  -4   3      14500.64      13219.39       287.43 o                         
   4  -4   3      18786.67      17478.20       262.94 o                         
   5  -4   3      23139.49      22828.39       377.66 o                         
   6  -4   3       1784.16       1727.45        45.49 o                         
   7  -4   3         69.42         99.75        16.72 o                         
   8  -4   3        558.00        729.81        41.47 o                         
   9  -4   3       1406.60       1432.51        71.28 o                         
  10  -4   3        640.44        689.15        52.09 o                         
  11  -4   3       3660.97       3839.16       136.50 o                         
  12  -4   3       2319.70       2135.54       150.12 o                         
  13  -4   3       2005.70       2598.99       169.70 o                         
  14  -4   3        869.29       1054.66       114.25 o                         
  15  -4   3          0.32        -77.83        77.83 o                         
  16  -4   3        203.43        173.61        43.41 o                         
  17  -4   3        341.84        160.91        99.40 o                         
 -19  -3   3         15.49         22.20        92.68 o                         
 -18  -3   3        101.08         56.80        51.49 o                         
 -17  -3   3       1031.92       1162.71        91.81 o                         
 -16  -3   3       1461.37       1485.93        71.19 o                         
 -15  -3   3        465.26        531.46        48.48 o                         
 -14  -3   3         35.11         22.97        30.06 o                         
 -13  -3   3        262.58        291.72        32.28 o                         
 -12  -3   3       1893.29       1808.52        75.10 o                         
 -11  -3   3        292.99        303.06        48.44 o                         
 -10  -3   3       4326.84       4529.00       121.69 o                         
  -9  -3   3       5272.29       5872.62       147.61 o                         
  -8  -3   3       1134.40       1086.48        40.50 o                         
  -7  -3   3       1080.41       1440.53        37.83 o                         
  -6  -3   3       3035.27       4259.17        73.74 o                         
  -5  -3   3        124.71        283.42        23.90 o                         
  -4  -3   3      13004.79      10751.48       147.76 o                         
  -3  -3   3      52423.61      48543.75      1116.73 o                         
  -2  -3   3      11252.37      11798.14       174.72 o                         
  -1  -3   3      51293.30      47023.39      1087.78 o                         
   0  -3   3      11560.07       8335.38       143.25 o                         
   1  -3   3        835.41        657.98        32.71 o                         
   2  -3   3       1220.31        842.47        42.05 o                         
   3  -3   3      24580.50      20743.16       571.75 o                         
   4  -3   3      10517.06      10266.24       145.62 o                         
   5  -3   3       2072.19       2377.49        46.56 o                         
   6  -3   3       2735.68       3425.63       150.51 o                         
   7  -3   3       7007.04       7172.75       122.47 o                         
   8  -3   3      15690.61      14950.88       264.48 o                         
   9  -3   3       7111.18       7334.96       161.32 o                         
  10  -3   3       5610.73       6128.53       141.67 o                         
  11  -3   3        534.27        734.64        62.06 o                         
  12  -3   3         62.24         99.59        51.99 o                         
  13  -3   3          7.44         87.37        48.44 o                         
  14  -3   3        145.70        245.55        39.36 o                         
  15  -3   3        453.04        542.35        88.55 o                         
  16  -3   3        457.51        292.35        47.06 o                         
  17  -3   3        689.34        614.89       103.53 o                         
 -18  -2   3         88.63         80.22        52.37 o                         
 -17  -2   3        182.90        140.14        59.24 o                         
 -16  -2   3         86.36        156.21        42.89 o                         
 -15  -2   3          4.34         46.22        32.39 o                         
 -14  -2   3        894.11        884.40        79.54 o                         
 -13  -2   3       2847.59       2769.84        80.15 o                         
 -12  -2   3       1073.35       1234.40        56.04 o                         
 -11  -2   3       1106.68       1286.84        61.95 o                         
 -10  -2   3       4796.72       5110.09       133.06 o                         
  -9  -2   3        688.63        993.48        85.05 o                         
  -8  -2   3        298.11         92.11        22.60 o                         
  -7  -2   3       2058.71       2225.65        68.03 o                         
  -6  -2   3      27559.43      25285.95       406.52 o                         
  -5  -2   3      24320.61      20641.54       298.68 o                         
  -4  -2   3       1727.84       2497.89        45.99 o                         
  -3  -2   3         45.52        159.25        13.92 o                         
  -2  -2   3      28052.88      21907.14       643.38 o                         
  -1  -2   3        245.33        583.13        18.26 o                         
   0  -2   3       4962.48       5446.88        94.07 o                         
   1  -2   3      39869.25      35290.27       821.78 o                         
   2  -2   3         87.84        203.77        24.80 o                         
   3  -2   3       5765.99       5803.38       101.72 o                         
   4  -2   3      27398.88      27539.17       655.79 o                         
   5  -2   3       7142.16       6003.64       117.29 o                         
   6  -2   3        229.29        150.16        25.12 o                         
   7  -2   3         69.85        139.84        20.28 o                         
   8  -2   3       9991.87       9323.94       172.83 o                         
   9  -2   3       3043.67       3084.56        77.60 o                         
  10  -2   3       2354.24       2447.21        75.19 o                         
  11  -2   3        135.90        215.52        30.66 o                         
  12  -2   3       1780.38       1793.74        67.52 o                         
  13  -2   3        637.16        693.20        72.21 o                         
  14  -2   3        836.35        713.16        59.99 o                         
  15  -2   3        855.59        752.14        52.62 o                         
  16  -2   3        296.67        239.46        41.50 o                         
  17  -2   3         81.24         39.07        88.79 o                         
  18  -2   3         33.12         54.39        94.23 o                         
 -18  -1   3         49.11        102.70        52.28 o                         
 -17  -1   3        249.57        289.05        52.71 o                         
 -16  -1   3        758.99        760.68        61.71 o                         
 -15  -1   3        499.16        453.75        58.21 o                         
 -14  -1   3        605.85        478.82        61.03 o                         
 -13  -1   3       1304.61       1590.03        54.39 o                         
 -12  -1   3        830.75       1108.62        73.59 o                         
 -11  -1   3       1983.84       2130.63        64.51 o                         
 -10  -1   3       4233.28       3780.56       115.71 o                         
  -9  -1   3       4824.71       5230.33       192.21 o                         
  -8  -1   3      15552.90      14460.22       476.45 o                         
  -7  -1   3      16704.52      14670.57       480.42 o                         
  -6  -1   3      20669.21      21278.44       687.29 o                         
  -5  -1   3        974.34       1454.05        68.13 o                         
  -4  -1   3       4185.39       4979.14        83.89 o                         
  -3  -1   3        336.27        672.78        36.79 o                         
  -2  -1   3       7186.63       6247.42       169.53 o                         
  -1  -1   3      21057.57      20116.93       467.57 o                         
   0  -1   3       7382.49       4651.57       257.11 o                         
   1  -1   3       1414.67       1077.67        21.15 o                         
   2  -1   3         77.72        132.69        15.78 o                         
   3  -1   3         10.06        126.50        11.96 o                         
   4  -1   3        372.22        401.43        75.50 o                         
   5  -1   3       6657.84       7415.09       140.74 o                         
   6  -1   3      22505.74      20503.95       580.97 o                         
   7  -1   3       4300.09       3776.37        82.36 o                         
   8  -1   3       2512.57       2871.48        70.17 o                         
   9  -1   3        257.72        456.81        40.37 o                         
  10  -1   3       3335.67       4025.72        92.51 o                         
  11  -1   3         96.61        158.33        28.21 o                         
  12  -1   3       5946.67       6256.82       144.03 o                         
  13  -1   3        457.81        472.26        35.49 o                         
  14  -1   3        472.19        369.93        46.72 o                         
  15  -1   3        324.49        552.59       108.56 o                         
  16  -1   3          0.37        106.23        55.98 o                         
  17  -1   3         15.23         57.19        84.32 o                         
  18  -1   3         24.85         13.27        91.37 o                         
 -18   0   3        268.64        351.73       122.51 o                         
 -17   0   3        615.49        427.43        56.04 o                         
 -16   0   3       1482.03       1575.84       136.65 o                         
 -15   0   3        279.44        336.57        36.76 o                         
 -14   0   3          3.41          1.64        26.61 o                         
 -13   0   3        295.62        297.49        27.80 o                         
 -12   0   3       1795.77       2529.76        75.57 o                         
 -11   0   3        161.02        287.63        49.10 o                         
 -10   0   3         45.83         43.67        22.29 o                         
  -9   0   3       7053.06       7093.07       142.66 o                         
  -8   0   3       7687.32       6929.74       170.26 o                         
  -7   0   3         11.75        162.95        32.79 o                         
  -6   0   3         98.17        142.26        31.25 o                         
  -5   0   3       8988.13       8896.55       293.50 o                         
  -3   0   3      58683.40      49924.75      1124.57 o                         
  -2   0   3      12293.71       9737.59       414.74 o                         
  -1   0   3       2413.93       2717.36        70.06 o                         
   1   0   3      11976.09       8517.60       203.40 o                         
   2   0   3      28102.56      30578.16      1001.41 o                         
   4   0   3      67331.40      66991.18      1530.74 o                         
   5   0   3      21644.04      21919.32       771.74 o                         
   6   0   3       7077.04       7366.27       135.34 o                         
   7   0   3        277.21        215.33        25.14 o                         
   8   0   3       9367.21       9313.47       178.33 o                         
   9   0   3       2048.61       1903.86        55.39 o                         
  10   0   3         75.03        141.05        92.05 o                         
  11   0   3         96.70         70.54        25.76 o                         
  12   0   3       7312.24       7697.16       125.94 o                         
  13   0   3       1774.65       1671.56        46.74 o                         
  14   0   3        313.25        446.48        35.17 o                         
  15   0   3        155.82        178.90        28.87 o                         
  16   0   3       1091.01       1091.58       109.39 o                         
  17   0   3        480.59        384.48        54.36 o                         
  18   0   3        198.55        161.06        90.13 o                         
 -18   1   3        147.56        161.34        90.69 o                         
 -17   1   3        273.22        242.90        59.47 o                         
 -16   1   3        114.32        109.75        48.86 o                         
 -15   1   3         32.51        126.16        35.57 o                         
 -14   1   3        932.75       1064.39        77.43 o                         
 -13   1   3       2112.61       2266.24        74.93 o                         
 -12   1   3       6979.57       7357.00       154.62 o                         
 -11   1   3         49.31         60.89        25.28 o                         
 -10   1   3        287.44        304.24        69.00 o                         
  -9   1   3        258.16        245.17        58.50 o                         
  -8   1   3        609.00        717.03        38.43 o                         
  -7   1   3       2756.64       2378.30        49.26 o                         
  -6   1   3       2621.38       3055.28        68.36 o                         
  -5   1   3      11560.40      11779.34       194.18 o                         
  -4   1   3      20482.71      16976.35       341.91 o                         
  -3   1   3      26762.50      25834.13       592.07 o                         
  -2   1   3        185.14        197.42        20.04 o                         
  -1   1   3         29.28         81.64         9.47 o                         
   1   1   3       8166.07       8212.81       290.01 o                         
   2   1   3       3935.07       5742.09       239.98 o                         
   3   1   3       1713.76       2363.62        93.98 o                         
   4   1   3      23146.98      25515.38       600.23 o                         
   5   1   3       1470.70       1551.06        68.67 o                         
   6   1   3      47020.55      44780.39      2040.65 o                         
   7   1   3      33131.07      31514.37      1441.38 o                         
   8   1   3      25619.00      24403.48       451.29 o                         
   9   1   3       4523.31       4603.14        81.38 o                         
  10   1   3        259.36        189.91        26.19 o                         
  11   1   3        587.60        854.72        41.17 o                         
  12   1   3        147.14        443.76        51.68 o                         
  13   1   3        109.54        179.57        26.17 o                         
  14   1   3        564.23        474.02        49.30 o                         
  15   1   3       1620.28       1692.13        72.01 o                         
  16   1   3       1856.22       1814.08       168.54 o                         
  17   1   3        319.32        572.30       150.27 o                         
  18   1   3         98.11         26.74        86.44 o                         
 -17   2   3          2.51         68.01        51.39 o                         
 -16   2   3         14.87         -9.68        47.03 o                         
 -15   2   3        524.24        798.41        82.35 o                         
 -14   2   3        878.81        834.64       127.69 o                         
 -13   2   3       2313.04       2479.27        79.21 o                         
 -12   2   3       3891.55       4005.54        98.63 o                         
 -11   2   3        267.10        524.30        68.92 o                         
 -10   2   3         21.75         83.53        29.24 o                         
  -9   2   3        673.90        597.81        38.14 o                         
  -8   2   3       3640.27       3442.79        73.01 o                         
  -7   2   3        459.65        426.26        29.67 o                         
  -6   2   3      14695.77      14973.17       267.35 o                         
  -5   2   3       3704.96       4342.69        84.21 o                         
  -4   2   3       5988.97       5349.80       109.59 o                         
  -3   2   3       5113.33       5044.05        92.61 o                         
  -2   2   3      14357.82      12586.04       225.47 o                         
  -1   2   3        998.75        918.10        20.73 o                         
   0   2   3      13407.91      11242.47       173.07 o                         
   1   2   3        240.54        255.95        16.22 o                         
   2   2   3       3206.41       1828.25        36.45 o                         
   3   2   3      11077.70      10667.46       176.80 o                         
   4   2   3        509.68        419.03        34.55 o                         
   5   2   3       7255.45       7675.02       136.53 o                         
   6   2   3      17879.66      18083.12       441.41 o                         
   7   2   3        419.69        318.26        28.14 o                         
   8   2   3       6107.77       5922.65       114.30 o                         
   9   2   3        202.31        295.00        24.91 o                         
  10   2   3        739.52        794.40        35.61 o                         
  11   2   3       2295.52       2636.52        53.54 o                         
  12   2   3       2532.71       2710.09        56.13 o                         
  13   2   3       3582.79       3745.96        68.39 o                         
  14   2   3       1030.35       1298.06        53.12 o                         
  15   2   3        390.66        439.07        63.25 o                         
  16   2   3        429.98        405.19        52.01 o                         
  17   2   3         50.59         97.60        38.07 o                         
  18   2   3         33.87         42.66        85.17 o                         
  19   2   3         23.45         45.23        95.12 o                         
 -17   3   3        446.98        457.13        66.09 o                         
 -16   3   3        326.38        235.27        82.85 o                         
 -15   3   3       1115.70       1123.47        83.74 o                         
 -14   3   3        337.69        314.14        59.86 o                         
 -13   3   3          5.12         94.58        71.53 o                         
 -12   3   3        117.34        159.78        31.63 o                         
 -11   3   3       2862.30       2888.43        99.78 o                         
 -10   3   3         98.01         72.30        32.19 o                         
  -9   3   3        607.06        677.18        42.80 o                         
  -8   3   3       2828.08       2756.20        68.20 o                         
  -7   3   3       1488.69       1593.97        49.64 o                         
  -6   3   3        515.91        702.80       142.29 o                         
  -5   3   3       5361.86       5693.43       109.23 o                         
  -4   3   3       7648.72       7988.26       122.00 o                         
  -3   3   3        182.82        157.37        13.34 o                         
  -2   3   3       1036.77        862.59        22.97 o                         
  -1   3   3      24158.69      26151.90       617.35 o                         
   0   3   3       2532.34       2973.42       118.65 o                         
   1   3   3      16602.48      13941.63       345.01 o                         
   2   3   3      18885.47      18531.09       451.14 o                         
   3   3   3       2010.53       1384.00        28.85 o                         
   4   3   3       4746.45       3851.32        68.95 o                         
   5   3   3       9488.20       9657.12       161.75 o                         
   6   3   3       1689.55       1875.89        68.95 o                         
   7   3   3         73.86        124.66        18.16 o                         
   8   3   3        209.60        286.84        34.68 o                         
   9   3   3        660.85        795.04        38.89 o                         
  10   3   3       2033.78       2256.45        73.64 o                         
  11   3   3       2685.65       2652.33        61.75 o                         
  12   3   3       1941.64       2055.13        57.79 o                         
  13   3   3        207.21        272.81        24.42 o                         
  14   3   3         40.74        105.73        25.81 o                         
  15   3   3          9.75         66.23        26.75 o                         
  16   3   3        333.81        351.66        77.46 o                         
  17   3   3       1696.93       1953.07       141.89 o                         
  18   3   3        260.85        322.97        92.51 o                         
  19   3   3         34.82         13.87        90.07 o                         
 -17   4   3        267.46        270.61        54.71 o                         
 -16   4   3        223.76        243.75        88.43 o                         
 -15   4   3        115.71         35.29        75.38 o                         
 -14   4   3        283.57        447.63        65.96 o                         
 -13   4   3        764.36        656.44        95.04 o                         
 -12   4   3       2110.70       2080.10        66.66 o                         
 -11   4   3       3083.26       2745.61        78.19 o                         
 -10   4   3        427.08        441.47        47.05 o                         
  -9   4   3        654.24        524.23        43.33 o                         
  -8   4   3        115.54        134.31        25.38 o                         
  -7   4   3         31.62        127.77        88.73 o                         
  -6   4   3        205.27        186.21        28.96 o                         
  -5   4   3      17931.19      17385.12       237.44 o                         
  -4   4   3      22862.73      21092.48       308.68 o                         
  -3   4   3       8778.39       8218.78       117.90 o                         
  -2   4   3       8242.91       7607.99       122.02 o                         
  -1   4   3         22.75         23.85        10.93 o                         
   0   4   3      28925.90      30293.25       718.72 o                         
   1   4   3       1397.18       1624.96        32.47 o                         
   2   4   3      87159.63      77665.69      1778.36 o                         
   3   4   3       2102.39       1826.19        63.68 o                         
   4   4   3       2714.92       3993.46        65.89 o                         
   5   4   3        104.60         91.53        11.53 o                         
   6   4   3      17645.44      16141.05       242.86 o                         
   7   4   3      11356.16      12144.81       212.68 o                         
   8   4   3       5910.04       5878.05       115.32 o                         
   9   4   3       9112.12       9155.50       166.40 o                         
  10   4   3       3272.56       3122.51        75.10 o                         
  11   4   3       1654.32       1656.62        91.77 o                         
  12   4   3        499.11        733.44        44.00 o                         
  13   4   3        311.34        356.35        32.02 o                         
  14   4   3        288.70        248.57        30.30 o                         
  15   4   3        465.35        384.96        45.29 o                         
  16   4   3       2216.49       2526.39        98.69 o                         
  17   4   3       2062.86       2125.27        92.22 o                         
  18   4   3        472.20        339.69        45.85 o                         
  19   4   3         71.46        -86.04        90.37 o                         
 -16   5   3          1.07          7.92        89.73 o                         
 -15   5   3         44.12        119.15        82.95 o                         
 -14   5   3       1166.47       1328.38        88.70 o                         
 -13   5   3       1059.79       1023.46        81.96 o                         
 -12   5   3       1535.85       1490.74        99.25 o                         
 -11   5   3        399.97        318.36        37.14 o                         
 -10   5   3        464.77        505.90        56.10 o                         
  -9   5   3          6.23         26.58        28.33 o                         
  -8   5   3         29.06         84.00        30.59 o                         
  -7   5   3       3352.51       3447.89        84.24 o                         
  -6   5   3       1632.11       1448.25        38.09 o                         
  -5   5   3       3493.18       3885.25        66.34 o                         
  -4   5   3      10141.95      10175.39       146.30 o                         
  -3   5   3       3426.76       4311.44        70.58 o                         
  -2   5   3       3116.91       3316.63        57.05 o                         
  -1   5   3      11174.76      10479.78       200.32 o                         
   0   5   3      17390.47      14855.63       263.56 o                         
   1   5   3      10000.47       8705.59       124.80 o                         
   2   5   3       1387.50       1587.11        33.60 o                         
   3   5   3        133.79        183.32        12.43 o                         
   4   5   3       1682.82       1847.78        84.41 o                         
   5   5   3      12492.86      12245.21       200.02 o                         
   6   5   3      57006.08      56741.21      1190.76 o                         
   7   5   3      34426.17      31549.84       463.12 o                         
   8   5   3      13457.05      14769.88       225.97 o                         
   9   5   3       3667.17       3593.42        82.44 o                         
  10   5   3        163.60        229.44        34.52 o                         
  11   5   3         11.21         84.19        24.08 o                         
  12   5   3       1205.08       1218.94        55.31 o                         
  13   5   3       6208.27       6311.92       144.28 o                         
  14   5   3       1412.53       1589.57        62.17 o                         
  15   5   3        741.71        779.96        63.00 o                         
  16   5   3       1199.18       1365.32        60.62 o                         
  17   5   3        391.45        426.54        58.11 o                         
  18   5   3          1.57         60.45        35.76 o                         
  19   5   3         19.36        143.25        96.59 o                         
 -16   6   3        194.32        169.96        92.80 o                         
 -15   6   3        277.74        307.46        88.45 o                         
 -14   6   3        564.63        394.95        57.38 o                         
 -13   6   3        113.10        197.77        74.68 o                         
 -12   6   3        691.37        768.92        70.60 o                         
 -11   6   3          3.91         19.94        38.27 o                         
 -10   6   3        368.85        306.45        37.96 o                         
  -9   6   3        995.03        994.94        58.18 o                         
  -8   6   3       1984.95       2024.60        70.90 o                         
  -7   6   3       1853.93       2034.74        56.38 o                         
  -6   6   3        374.53        668.19        46.02 o                         
  -5   6   3          0.75         66.83        16.62 o                         
  -4   6   3       1486.92       1226.22        36.03 o                         
  -3   6   3       1043.44        878.54        33.31 o                         
  -2   6   3       8159.06       7691.05       115.85 o                         
  -1   6   3       7636.41       8880.09       130.16 o                         
   0   6   3       9976.52      11979.53       169.66 o                         
   1   6   3       1339.10        966.59        30.90 o                         
   2   6   3       1629.13       1576.75        35.17 o                         
   3   6   3       1018.63       1190.03        31.03 o                         
   4   6   3       2485.60       1976.59        40.78 o                         
   5   6   3      14226.30      14227.20       213.43 o                         
   6   6   3      12943.60      12132.52       172.04 o                         
   7   6   3       2053.57       2081.72        45.12 o                         
   8   6   3        306.85        370.08        28.98 o                         
   9   6   3        170.98        271.92        31.14 o                         
  10   6   3       6266.50       6373.02       129.07 o                         
  11   6   3      10081.93      10564.12       196.62 o                         
  12   6   3       2978.11       2913.56        91.38 o                         
  13   6   3       2080.58       2206.94        71.53 o                         
  14   6   3         89.42         71.70        46.84 o                         
  15   6   3        307.21        259.35        35.65 o                         
  16   6   3          3.83         48.31        36.18 o                         
  17   6   3        328.51        470.73        58.77 o                         
  18   6   3        523.10        589.94        67.24 o                         
  19   6   3        184.86         75.49        90.38 o                         
 -15   7   3        253.23        327.06        91.06 o                         
 -14   7   3          3.61         67.15        81.78 o                         
 -13   7   3        326.59        123.40        55.97 o                         
 -12   7   3        117.23        131.19        65.41 o                         
 -11   7   3        799.19        786.57        71.72 o                         
 -10   7   3       1966.55       1862.13       107.41 o                         
  -9   7   3         27.21         82.64        48.19 o                         
  -8   7   3         25.32         44.56        25.56 o                         
  -7   7   3         53.80         43.25        20.07 o                         
  -6   7   3       1932.55       2100.98        58.32 o                         
  -5   7   3       9696.40      11011.61       161.19 o                         
  -4   7   3       4770.55       4444.92       111.28 o                         
  -3   7   3       8187.62       7803.56       125.51 o                         
  -2   7   3        415.32        438.64        34.95 o                         
  -1   7   3        234.58        221.26        18.48 o                         
   0   7   3       1906.73       2309.19        50.35 o                         
   1   7   3       5677.88       6323.00        98.19 o                         
   2   7   3       5318.68       5961.29        93.07 o                         
   3   7   3        101.28        165.44        15.39 o                         
   4   7   3        331.55        343.01        26.68 o                         
   5   7   3      12309.78      11413.60       174.76 o                         
   6   7   3       2361.80       2375.28        49.49 o                         
   7   7   3       2938.80       3045.31        57.09 o                         
   8   7   3        314.00        526.72        34.34 o                         
   9   7   3       1251.46       1580.31        45.74 o                         
  10   7   3       2073.65       1959.76        63.68 o                         
  11   7   3       3170.46       3735.69       114.22 o                         
  12   7   3        124.43        264.51        51.14 o                         
  13   7   3         18.48         56.00        29.38 o                         
  14   7   3         56.85        102.52        36.96 o                         
  15   7   3        209.37        179.85        41.27 o                         
  16   7   3         62.83         33.38        33.48 o                         
  17   7   3        404.47        262.91        61.61 o                         
  18   7   3        208.17        148.16        42.04 o                         
  19   7   3         77.35        -87.13        87.13 o                         
 -15   8   3         14.25         -3.53        91.08 o                         
 -14   8   3        422.66        754.33       152.12 o                         
 -13   8   3       1371.58       1237.40       147.18 o                         
 -12   8   3        944.62        797.28       155.52 o                         
 -11   8   3         36.16         35.28        49.85 o                         
 -10   8   3         18.80         26.01        40.00 o                         
  -9   8   3         84.03         95.74        37.23 o                         
  -8   8   3        852.28        999.66        51.25 o                         
  -7   8   3        410.41        427.67        34.63 o                         
  -6   8   3       8539.74       8745.56       135.99 o                         
  -5   8   3       8779.80       8621.45       149.56 o                         
  -4   8   3       1322.13       1141.56        39.94 o                         
  -3   8   3          8.27        -14.54        16.87 o                         
  -2   8   3        376.76        273.17        28.15 o                         
  -1   8   3      14216.57      15037.01       213.69 o                         
   0   8   3      19042.48      18088.85       252.54 o                         
   1   8   3       1608.62       1849.44        44.29 o                         
   2   8   3      21033.47      20895.38       288.57 o                         
   3   8   3      10273.93      10691.63       156.40 o                         
   4   8   3      16146.91      16506.16       231.50 o                         
   5   8   3        540.22        515.42        29.69 o                         
   6   8   3      21877.65      21997.50       369.94 o                         
   7   8   3      18683.40      18808.68       421.39 o                         
   8   8   3      10940.09      11110.85       162.61 o                         
   9   8   3       8906.65       8336.74       127.67 o                         
  10   8   3       2419.84       2186.58        85.31 o                         
  11   8   3         21.56        126.68        29.30 o                         
  12   8   3        604.18        618.12        51.67 o                         
  13   8   3        392.05        331.86        72.08 o                         
  14   8   3        480.70        530.90        67.06 o                         
  15   8   3        579.82        443.29       130.39 o                         
  16   8   3        452.14        243.57        47.11 o                         
  17   8   3       1582.70       1692.58        90.76 o                         
  18   8   3        256.39        409.90       133.93 o                         
  19   8   3          8.93          9.19        91.03 o                         
 -14   9   3        607.17        500.37        95.92 o                         
 -13   9   3        501.31        469.14        90.12 o                         
 -12   9   3        423.59        329.97        83.56 o                         
 -11   9   3          1.87        -68.28        68.28 o                         
 -10   9   3       1379.05       1371.59        87.39 o                         
  -9   9   3        893.01        852.87        78.04 o                         
  -8   9   3       1791.03       2076.92        64.09 o                         
  -7   9   3       2045.69       1916.07        55.86 o                         
  -6   9   3         24.63         98.48        22.92 o                         
  -5   9   3         37.82        100.81        21.59 o                         
  -4   9   3       3615.42       3501.17        81.27 o                         
  -3   9   3        815.08        716.31        36.13 o                         
  -2   9   3       9099.94       9221.94       147.56 o                         
  -1   9   3      13701.11      14410.71       207.09 o                         
   0   9   3      21105.61      22107.98       306.93 o                         
   1   9   3       2919.17       3065.24        61.36 o                         
   2   9   3       3436.08       3154.09        97.32 o                         
   3   9   3       3843.78       3958.91        70.55 o                         
   4   9   3       6991.31       6823.05       107.79 o                         
   5   9   3      26933.96      26106.81       637.46 o                         
   6   9   3      25880.45      26159.00       358.62 o                         
   7   9   3      14472.55      15338.34       273.39 o                         
   8   9   3       5052.93       5552.79        93.05 o                         
   9   9   3        141.31        218.23        26.47 o                         
  10   9   3       2080.56       2148.96        52.23 o                         
  11   9   3       5556.40       6164.24       115.97 o                         
  12   9   3       3981.08       3933.60       103.22 o                         
  13   9   3       2129.49       1969.12        93.12 o                         
  14   9   3       1243.38       1108.81        73.82 o                         
  15   9   3        303.32        318.76        49.91 o                         
  16   9   3          1.19         93.30        47.66 o                         
  17   9   3        280.39        368.75        59.24 o                         
  18   9   3         12.89         69.23        47.77 o                         
  19   9   3         40.33         52.50        92.40 o                         
 -14  10   3        142.32        219.97        98.03 o                         
 -13  10   3          0.96        -18.41        86.53 o                         
 -12  10   3         66.34         48.19        81.23 o                         
 -10  10   3       1702.49       1484.49       125.70 o                         
  -9  10   3       2349.44       2572.38       139.01 o                         
  -8  10   3        385.58        314.32        33.51 o                         
  -7  10   3        593.19        534.39        40.58 o                         
  -6  10   3       2592.63       2517.05        63.34 o                         
  -5  10   3       2543.67       2761.12        99.60 o                         
  -4  10   3        889.12       1079.73        44.11 o                         
  -3  10   3         67.00         51.62        19.64 o                         
  -2  10   3         72.81         67.96        21.35 o                         
  -1  10   3        947.02        673.07        48.07 o                         
   0  10   3        618.62        464.88        32.53 o                         
   1  10   3         23.76         18.26        17.37 o                         
   2  10   3        675.05        548.65        31.92 o                         
   3  10   3       6898.38       7042.46       111.62 o                         
   4  10   3       5090.15       5161.07        86.96 o                         
   5  10   3      14357.85      14441.78       208.41 o                         
   6  10   3       4187.01       4018.01        73.08 o                         
   7  10   3        323.06        338.55        38.90 o                         
   8  10   3       1098.48       1147.74        41.82 o                         
   9  10   3       1757.07       1975.06        50.60 o                         
  10  10   3       2808.73       3098.77        65.20 o                         
  11  10   3       2665.10       2760.97        63.20 o                         
  12  10   3       1522.45       1747.24        59.73 o                         
  13  10   3         24.06         82.19        70.15 o                         
  14  10   3          8.67         66.74        43.63 o                         
  15  10   3        874.17        916.36        84.30 o                         
  16  10   3        947.01        854.39        99.44 o                         
  17  10   3        219.19        279.07        59.45 o                         
  18  10   3        170.05        237.63        60.10 o                         
  19  10   3         81.16        159.04        92.21 o                         
 -13  11   3        124.05         79.07        94.07 o                         
 -12  11   3        338.30        244.74        89.19 o                         
 -11  11   3       1138.33       1276.22       157.01 o                         
 -10  11   3        751.55        619.66        89.16 o                         
  -9  11   3        549.86        608.24       188.33 o                         
  -8  11   3         53.11         42.36        28.92 o                         
  -7  11   3        406.58        322.99        29.33 o                         
  -6  11   3       1524.11       1529.14        78.08 o                         
  -5  11   3       5054.22       5777.62       106.95 o                         
  -4  11   3        307.11        289.27        25.33 o                         
  -3  11   3         19.68         -8.44        21.11 o                         
  -2  11   3         40.65         69.66        21.04 o                         
  -1  11   3        360.94        294.44        22.77 o                         
   0  11   3       3551.82       3660.38        70.61 o                         
   1  11   3       7982.65       7822.92       124.35 o                         
   2  11   3       5530.60       5909.48        98.90 o                         
   3  11   3       4492.01       4423.66        79.29 o                         
   4  11   3         31.82         17.28        19.70 o                         
   5  11   3         65.83         88.90        18.70 o                         
   6  11   3         17.83         17.43        18.26 o                         
   7  11   3       2138.17       2026.87        51.35 o                         
   8  11   3       4103.98       4398.80        83.90 o                         
   9  11   3       2673.31       2920.10        71.76 o                         
  10  11   3        943.67        911.06        42.63 o                         
  11  11   3          5.59          6.29        22.57 o                         
  12  11   3        163.26        202.80        29.66 o                         
  13  11   3        314.15        357.64        80.92 o                         
  14  11   3        908.75       1121.67       138.87 o                         
  15  11   3       2069.60       2091.75       122.88 o                         
  16  11   3        426.09        646.04       102.58 o                         
  17  11   3          7.77         42.37        57.26 o                         
  18  11   3         17.48         46.53        59.18 o                         
 -12  12   3        179.60        107.44        92.11 o                         
 -11  12   3          8.00         10.28        83.35 o                         
 -10  12   3        151.58         69.37        80.67 o                         
  -9  12   3        882.30        863.38       140.56 o                         
  -8  12   3       1354.43       1248.30        86.30 o                         
  -7  12   3        705.22        705.23        63.48 o                         
  -6  12   3        564.74        603.09        61.14 o                         
  -5  12   3       1988.80       1972.80        60.90 o                         
  -4  12   3         44.42         15.11        24.32 o                         
  -3  12   3       1061.08       1101.78        65.37 o                         
  -2  12   3       3087.42       3361.72        71.91 o                         
  -1  12   3       3406.45       3679.90        75.82 o                         
   0  12   3       6431.81       6302.89       165.75 o                         
   1  12   3       5293.84       5446.16        95.98 o                         
   2  12   3        960.22       1023.27        45.79 o                         
   3  12   3        336.71        485.49        35.83 o                         
   4  12   3       7023.97       7488.28       121.75 o                         
   5  12   3       3455.94       3655.00        71.87 o                         
   6  12   3       3170.24       3037.95        64.71 o                         
   7  12   3       5233.69       5230.59        92.95 o                         
   8  12   3       4864.51       5024.59        90.82 o                         
   9  12   3       3014.33       3230.38        71.55 o                         
  10  12   3        406.46        337.38        27.16 o                         
  11  12   3        378.60        356.69        35.32 o                         
  12  12   3        893.38        867.87        55.22 o                         
  13  12   3        169.54        209.63        36.87 o                         
  14  12   3        728.62        840.82        98.31 o                         
  15  12   3       1238.01       1365.54       113.19 o                         
  16  12   3          1.62         48.06        56.54 o                         
  17  12   3          2.80         96.73        59.40 o                         
 -11  13   3        289.61        188.69        90.44 o                         
 -10  13   3       1391.23       1087.44       149.93 o                         
  -9  13   3       1842.63       2093.37       160.57 o                         
  -8  13   3        708.71        553.48       105.59 o                         
  -7  13   3        167.33        171.62        37.54 o                         
  -6  13   3        251.10        246.12        36.18 o                         
  -5  13   3         33.92        -25.95        25.95 o                         
  -4  13   3        112.44         73.35        28.01 o                         
  -3  13   3       2066.40       1981.62        58.59 o                         
  -2  13   3       5358.52       5638.45       102.63 o                         
  -1  13   3       1095.53       1047.78        50.98 o                         
   0  13   3         53.23         29.34        23.16 o                         
   1  13   3        641.95        517.13        37.93 o                         
   2  13   3         59.66         67.68        41.60 o                         
   3  13   3       3359.41       3651.90        74.95 o                         
   4  13   3      15696.65      15548.09       229.74 o                         
   5  13   3       5617.00       5979.40       105.10 o                         
   6  13   3       1314.24       1057.81        45.08 o                         
   7  13   3          6.58         53.43        22.52 o                         
   8  13   3         97.18        102.91        24.19 o                         
   9  13   3        834.90        833.38        51.46 o                         
  10  13   3       1023.44       1089.74        57.60 o                         
  11  13   3       3309.07       3429.64       110.88 o                         
  12  13   3       4414.54       4155.85       100.48 o                         
  13  13   3        116.28        101.86        32.36 o                         
  14  13   3         75.85        122.69        55.54 o                         
  15  13   3         58.06        117.01        59.07 o                         
  16  13   3        253.87        222.58        66.14 o                         
  17  13   3         65.72        143.84        65.32 o                         
  18  13   3        138.99        148.85        67.84 o                         
 -11  14   3        271.46        260.21        92.91 o                         
 -10  14   3        196.77        187.81        84.43 o                         
  -9  14   3        500.68        443.60        86.65 o                         
  -8  14   3         40.90         54.63        50.43 o                         
  -7  14   3        669.29        526.10        55.93 o                         
  -6  14   3       1064.08       1257.90        79.22 o                         
  -5  14   3       1086.01       1194.97        70.24 o                         
  -4  14   3       1125.81       1141.21        63.18 o                         
  -3  14   3       1094.23        852.03        68.24 o                         
  -2  14   3        135.99         73.24        25.95 o                         
  -1  14   3        351.09        286.12        27.49 o                         
   0  14   3        963.18        955.98        71.05 o                         
   1  14   3       4849.76       5387.71       102.31 o                         
   2  14   3       5844.00       5857.30       112.71 o                         
   3  14   3       8053.63       7785.04       130.72 o                         
   4  14   3       2607.36       2602.57        64.75 o                         
   5  14   3         33.53         72.65        24.61 o                         
   6  14   3        225.32        224.72        27.19 o                         
   7  14   3       1249.91       1383.92        53.65 o                         
   8  14   3       1453.84       1448.00        89.25 o                         
   9  14   3       5703.55       5502.71       102.13 o                         
  10  14   3       1716.91       1882.49        68.71 o                         
  11  14   3       1579.83       1534.47        67.46 o                         
  12  14   3        151.16        178.27        33.29 o                         
  13  14   3        523.05        436.98        64.81 o                         
  14  14   3       1072.97        849.12       108.90 o                         
  16  14   3       1309.32       1620.43       130.36 o                         
  17  14   3        117.68        149.76        66.54 o                         
  18  14   3        130.92        246.81        71.36 o                         
 -10  15   3         41.67         47.00        86.30 o                         
  -9  15   3        240.55        142.75        57.83 o                         
  -8  15   3        471.08        310.81        56.68 o                         
  -7  15   3       2209.07       2643.61       115.70 o                         
  -6  15   3       1908.31       2145.49       105.08 o                         
  -5  15   3        790.68        682.03        94.49 o                         
  -4  15   3        425.34        350.55        39.48 o                         
  -3  15   3        347.48        383.09        63.94 o                         
  -2  15   3       1454.73       1276.73        93.23 o                         
  -1  15   3       2015.59       2159.62        72.00 o                         
   0  15   3       2008.09       2149.08        70.80 o                         
   1  15   3       3431.07       3424.79        95.20 o                         
   2  15   3        456.21        397.39        36.32 o                         
   3  15   3        721.40        509.16        38.59 o                         
   4  15   3        290.70        282.36        28.04 o                         
   5  15   3        612.64        702.58        46.75 o                         
   6  15   3        512.43        540.85        97.18 o                         
   7  15   3        592.89        513.20        36.71 o                         
   8  15   3       2506.88       2561.68        67.54 o                         
   9  15   3       1284.45       1261.26        59.38 o                         
  10  15   3        104.32         67.37        44.38 o                         
  11  15   3         41.00         52.22        41.33 o                         
  12  15   3        559.65        440.99        50.42 o                         
  13  15   3       1695.67       1630.03       243.21 o                         
  14  15   3        623.33        708.57        86.92 o                         
  15  15   3       1027.12       1413.50       126.53 o                         
  16  15   3        214.94        155.71        67.48 o                         
  17  15   3        298.70        326.75        73.45 o                         
  -9  16   3       1228.65       1522.65       115.61 o                         
  -8  16   3        657.28        479.79        62.26 o                         
  -7  16   3        227.55        164.41        54.48 o                         
  -6  16   3        179.70        227.85        51.77 o                         
  -5  16   3         52.64         -6.93        50.97 o                         
  -4  16   3         37.48         41.63        44.29 o                         
  -3  16   3       1498.03       1430.79        90.25 o                         
  -2  16   3       5814.14       6342.65       140.14 o                         
  -1  16   3       3436.81       3800.49       101.85 o                         
   0  16   3       2805.41       2900.48       153.69 o                         
   1  16   3         19.83         75.51        64.41 o                         
   2  16   3        922.41        732.78        70.33 o                         
   3  16   3       3924.61       3765.47       113.55 o                         
   4  16   3       2956.27       2929.86        88.31 o                         
   5  16   3       1745.35       1819.87        72.02 o                         
   6  16   3        698.66        731.79        78.55 o                         
   7  16   3       2040.59       2089.55       133.56 o                         
   8  16   3       2096.84       2242.88        95.26 o                         
   9  16   3         78.52        108.90        46.65 o                         
  10  16   3        289.87        134.56        51.04 o                         
  11  16   3        215.44        220.83        46.50 o                         
  12  16   3        602.30        695.58        91.43 o                         
  13  16   3        323.99        293.74        50.42 o                         
  14  16   3          8.93        -14.10        46.55 o                         
  15  16   3          4.18         45.34        64.79 o                         
  16  16   3         15.75         99.23        69.17 o                         
  17  16   3         91.56         16.39        71.18 o                         
  -8  17   3        275.33        373.69        64.53 o                         
  -7  17   3        115.51         53.84        56.15 o                         
  -6  17   3        878.17        909.99       145.06 o                         
  -5  17   3        935.75       1098.17        94.00 o                         
  -4  17   3       1146.60       1229.99        93.18 o                         
  -3  17   3       1883.43       1873.96       175.29 o                         
  -2  17   3       1424.83       1526.74        95.60 o                         
  -1  17   3          8.41         22.43        43.13 o                         
   0  17   3        177.23        141.29        43.10 o                         
   1  17   3       1604.31       1530.31       225.54 o                         
   2  17   3       4940.25       4781.05       164.98 o                         
   3  17   3       2094.70       2244.82        92.71 o                         
   4  17   3       5114.45       5413.29       174.69 o                         
   5  17   3        962.22       1038.90        77.39 o                         
   6  17   3         26.90         10.99        47.48 o                         
   7  17   3          5.86        -19.78        71.12 o                         
   8  17   3        419.78        420.04        49.12 o                         
   9  17   3       4252.47       4323.06       144.51 o                         
  10  17   3       1853.49       1748.52        95.50 o                         
  11  17   3        662.51        681.32        82.43 o                         
  12  17   3        910.18        998.13        88.92 o                         
  13  17   3        267.00        211.41        50.65 o                         
  14  17   3         99.81         69.48        50.22 o                         
  15  17   3          7.69          6.16        67.57 o                         
  16  17   3        517.42        666.22       130.66 o                         
  -6  18   3        766.25        693.70        76.60 o                         
  -5  18   3        661.03        668.21        76.75 o                         
  -4  18   3        184.39         27.79        49.77 o                         
  -3  18   3         45.63         58.02        47.95 o                         
  -2  18   3        528.19        530.26        87.47 o                         
  -1  18   3       1492.62       1802.11       145.68 o                         
   0  18   3        161.64        138.93        67.18 o                         
   1  18   3       1329.97       1267.69       167.82 o                         
   2  18   3       1551.15       1466.68       104.38 o                         
   3  18   3        733.48        660.43        69.65 o                         
   4  18   3        283.29        232.50        85.62 o                         
   5  18   3        166.07        100.10        54.97 o                         
   6  18   3       2328.46       2256.56       231.16 o                         
   7  18   3       2490.11       2640.64       164.58 o                         
   8  18   3       2433.48       2498.81       107.71 o                         
   9  18   3       2204.76       2044.55       103.24 o                         
  10  18   3        448.67        475.87        54.44 o                         
  11  18   3         79.39         51.72        47.23 o                         
  12  18   3        254.45        236.97        52.70 o                         
  13  18   3       1240.37       1102.35        98.72 o                         
  14  18   3       1592.85       1750.12       107.92 o                         
  15  18   3        350.93        369.19        59.52 o                         
  16  18   3        206.75        181.30        79.56 o                         
  -5  19   3          2.25         14.42        55.36 o                         
  -4  19   3         97.25         10.22        52.67 o                         
  -3  19   3        680.93        693.90        95.23 o                         
  -2  19   3       1415.84       1706.20       103.10 o                         
  -1  19   3       1357.64       1443.94        98.03 o                         
   0  19   3        182.89        179.06        49.64 o                         
   1  19   3        111.38        121.92        56.80 o                         
   2  19   3         55.44         50.44        44.50 o                         
   3  19   3        687.27        628.37       121.39 o                         
   4  19   3         83.33         62.72        45.02 o                         
   5  19   3       1300.01       1477.93       180.89 o                         
   6  19   3        870.92       1009.26        83.82 o                         
   7  19   3        290.03        335.89        49.84 o                         
   8  19   3        153.29         63.52        47.11 o                         
   9  19   3         60.63         18.55        47.83 o                         
  10  19   3        725.77        555.65        68.70 o                         
  11  19   3        281.25        303.72        53.74 o                         
  12  19   3        238.06        216.95        54.66 o                         
  13  19   3        800.72        622.35       105.64 o                         
  14  19   3        472.02        480.79        61.72 o                         
  15  19   3         11.10        -30.13        50.57 o                         
  -3  20   3        530.93        547.30       105.49 o                         
  -2  20   3        957.87        874.40        98.05 o                         
  -1  20   3        520.03        448.42        59.65 o                         
   0  20   3         39.56         50.31        70.40 o                         
   1  20   3         46.08         82.79        58.36 o                         
   2  20   3       1638.01       1610.80       103.49 o                         
   3  20   3       2482.17       2417.81       112.38 o                         
   4  20   3        780.32        845.88        88.89 o                         
   5  20   3        260.78        192.03        50.09 o                         
   6  20   3        202.38        184.02        49.93 o                         
   7  20   3         62.37         97.68        51.49 o                         
   8  20   3        131.08        104.92        49.12 o                         
   9  20   3        374.02        348.12        55.57 o                         
  10  20   3       1090.65       1172.33        98.22 o                         
  11  20   3        326.64        324.75        56.34 o                         
  12  20   3        164.41        173.93        54.57 o                         
  13  20   3        107.70        124.81        54.43 o                         
  14  20   3         10.89          0.21        52.76 o                         
  -1  21   3          3.97        -13.48        81.74 o                         
   0  21   3        274.91        312.56        87.79 o                         
   1  21   3       1786.57       2013.53       111.87 o                         
   2  21   3       4374.39       4601.37       156.87 o                         
   3  21   3       2795.24       2856.61       125.32 o                         
   4  21   3        318.65        266.19        54.26 o                         
   5  21   3          0.72        -17.69        50.26 o                         
   6  21   3        334.64        276.89        53.89 o                         
   7  21   3       1061.63        988.98        96.15 o                         
   8  21   3       1655.73       1597.92       105.47 o                         
   9  21   3        538.54        574.05        74.80 o                         
  10  21   3        437.14        248.78        56.26 o                         
  11  21   3         28.79         81.67        53.70 o                         
  12  21   3          2.58         -7.55        53.19 o                         
   1  22   3        524.51        525.06        67.69 o                         
   2  22   3        856.97        750.78        99.72 o                         
   3  22   3        203.78        213.24        55.35 o                         
   4  22   3         49.80        102.40        52.20 o                         
   5  22   3        357.70        352.32        57.78 o                         
   6  22   3        552.90        589.03       131.54 o                         
   7  22   3        271.66        219.60        55.07 o                         
   8  22   3        173.87        175.35        57.02 o                         
   9  22   3          5.84         -1.17        93.16 o                         
  10  22   3          5.91         44.19        58.98 o                         
  -7 -22   4        385.97        216.48        72.08 o                         
  -6 -22   4         20.37         53.41        90.39 o                         
  -5 -22   4        173.92        137.74        87.36 o                         
  -4 -22   4        369.17        348.33        62.39 o                         
 -11 -21   4        225.35        265.28       126.44 o                         
 -10 -21   4        799.30        796.23       103.81 o                         
  -9 -21   4        127.00        108.17        56.98 o                         
  -8 -21   4        104.97         37.10        56.49 o                         
  -7 -21   4        151.34        122.22        56.82 o                         
  -6 -21   4        814.66        782.64       101.33 o                         
  -5 -21   4       1107.23       1197.31       106.50 o                         
  -4 -21   4       1287.10       1331.52       109.39 o                         
  -3 -21   4        526.38        513.47        64.22 o                         
  -2 -21   4        110.93         38.09        58.29 o                         
  -1 -21   4         45.12         -3.47        57.53 o                         
   0 -21   4        211.62        195.58        61.59 o                         
 -12 -20   4        138.00        197.85        57.63 o                         
 -11 -20   4        164.39        151.40        83.21 o                         
 -10 -20   4         41.75        -42.14        53.54 o                         
  -9 -20   4         22.82         41.88        56.70 o                         
  -8 -20   4        100.53         81.75        54.77 o                         
  -7 -20   4        739.67        703.74       162.29 o                         
  -6 -20   4        504.96        463.56        61.16 o                         
  -5 -20   4        569.39        581.42        93.52 o                         
  -4 -20   4        743.10        636.84        74.98 o                         
  -3 -20   4          6.25        -24.41        52.05 o                         
  -2 -20   4        326.83        150.32        55.26 o                         
  -1 -20   4        408.90        365.24        59.57 o                         
   0 -20   4       1139.95       1462.95       109.82 o                         
   1 -20   4        877.34        736.40        80.72 o                         
   2 -20   4        752.02        575.16       194.51 o                         
 -14 -19   4        398.00        288.15        96.69 o                         
 -13 -19   4        191.44        127.19        56.35 o                         
 -12 -19   4        100.36         15.56        54.21 o                         
 -11 -19   4        322.64        323.59        58.09 o                         
 -10 -19   4        807.62        621.13        64.10 o                         
  -9 -19   4       1027.01        739.84        98.95 o                         
  -8 -19   4        590.37        433.95        59.25 o                         
  -7 -19   4       2058.47       2292.47       117.62 o                         
  -6 -19   4        298.15        349.45        58.19 o                         
  -5 -19   4          6.93        -55.89        57.85 o                         
  -4 -19   4        111.15         98.79        52.23 o                         
  -3 -19   4        409.02        405.92        57.74 o                         
  -2 -19   4       1073.88       1077.21       146.52 o                         
  -1 -19   4       1401.45       1723.84       150.62 o                         
   0 -19   4        997.57        943.98       100.09 o                         
   1 -19   4        967.10        931.46       102.71 o                         
   2 -19   4        192.58        178.42        59.15 o                         
   3 -19   4         87.37         42.16        57.09 o                         
   4 -19   4        333.59        412.03        65.11 o                         
 -15 -18   4         66.85        132.02        56.09 o                         
 -14 -18   4         41.52        141.75        56.74 o                         
 -13 -18   4         18.05         -8.25        52.36 o                         
 -12 -18   4        117.70        122.70        52.95 o                         
 -11 -18   4        342.79        308.41        66.27 o                         
 -10 -18   4       2139.98       2289.27       114.89 o                         
  -9 -18   4       1754.22       1629.34       104.18 o                         
  -8 -18   4        191.76        206.67        52.08 o                         
  -7 -18   4          4.73         -6.62        47.16 o                         
  -6 -18   4        841.77        937.41        89.90 o                         
  -5 -18   4       1733.42       1915.85       107.42 o                         
  -4 -18   4       1033.68       1019.65        89.21 o                         
  -3 -18   4       1795.93       1705.79       129.53 o                         
  -2 -18   4       1208.42       1163.88       199.80 o                         
  -1 -18   4        531.19        333.29        54.57 o                         
   0 -18   4          0.44         24.06        49.72 o                         
   1 -18   4        330.84        284.03        56.44 o                         
   2 -18   4       1754.50       1848.00       111.48 o                         
   3 -18   4       1789.81       2055.86       116.96 o                         
   4 -18   4       1129.43       1207.13       221.13 o                         
   5 -18   4        644.23        498.79        65.04 o                         
   6 -18   4         89.18         12.97        63.81 o                         
 -16 -17   4          0.00        -27.49        72.12 o                         
 -15 -17   4        104.26         90.56        55.19 o                         
 -14 -17   4        389.82        190.30        55.91 o                         
 -13 -17   4        364.18        412.91        58.98 o                         
 -12 -17   4        170.38         76.19        50.58 o                         
 -11 -17   4         28.76          2.06        65.01 o                         
 -10 -17   4        232.80        162.59        51.19 o                         
  -9 -17   4        298.48        227.73        49.78 o                         
  -8 -17   4       1409.98       1318.42       241.43 o                         
  -7 -17   4       1811.63       1840.93       228.34 o                         
  -6 -17   4       2850.57       2975.78       115.56 o                         
  -5 -17   4       2173.80       1982.87       132.35 o                         
  -4 -17   4       2603.85       3225.60       115.76 o                         
  -3 -17   4        732.67        609.57        63.59 o                         
  -2 -17   4        178.08        147.08        68.19 o                         
  -1 -17   4       2625.13       2781.75       203.52 o                         
   0 -17   4       2577.96       2519.06       107.68 o                         
   1 -17   4        831.10        898.60        86.42 o                         
   2 -17   4       1651.90       1749.99       101.59 o                         
   3 -17   4       1068.96       1058.97        96.99 o                         
   4 -17   4         28.51         56.91        51.51 o                         
   5 -17   4          1.78          0.25        54.35 o                         
   6 -17   4        171.95        161.70        59.19 o                         
   7 -17   4        390.55        382.04        65.87 o                         
 -16 -16   4        304.61        531.50       183.57 o                         
 -15 -16   4        561.72        733.41       146.39 o                         
 -14 -16   4        785.23        863.10        99.21 o                         
 -13 -16   4        120.71        118.75        52.25 o                         
 -12 -16   4          9.96        -44.55        47.18 o                         
 -11 -16   4        500.67        346.24        51.19 o                         
 -10 -16   4         54.08         26.80        44.91 o                         
  -9 -16   4        932.52        904.75        87.82 o                         
  -8 -16   4        328.04        358.17        83.86 o                         
  -7 -16   4        856.37        735.33        72.52 o                         
  -6 -16   4       2601.14       2477.32       171.03 o                         
  -5 -16   4       2892.81       2779.53       107.20 o                         
  -4 -16   4       1356.66       1190.94       105.48 o                         
  -3 -16   4        131.93         74.68        65.37 o                         
  -2 -16   4       2566.85       2856.83       286.34 o                         
  -1 -16   4       3019.48       2934.82       130.70 o                         
   0 -16   4       1759.99       1985.42       243.78 o                         
   1 -16   4        706.58        743.74        75.03 o                         
   2 -16   4        484.02        472.13        73.87 o                         
   3 -16   4         46.44         13.16        47.92 o                         
   4 -16   4        310.90        162.48        50.27 o                         
   5 -16   4        323.95        337.87        55.96 o                         
   6 -16   4        298.73        276.55        56.31 o                         
   7 -16   4        208.71        182.91        58.63 o                         
   8 -16   4        173.60        209.77        62.96 o                         
 -17 -15   4        304.99        357.04        83.97 o                         
 -16 -15   4        419.30        387.28        82.30 o                         
 -15 -15   4        300.95        238.40        57.85 o                         
 -14 -15   4        710.99        635.16        84.05 o                         
 -13 -15   4         99.22        153.98       102.17 o                         
 -12 -15   4        460.86        328.14        53.26 o                         
 -11 -15   4        989.47        915.83        86.33 o                         
 -10 -15   4        909.76        989.33        83.86 o                         
  -9 -15   4       2302.58       2220.81       194.48 o                         
  -8 -15   4       1009.89        807.87        94.97 o                         
  -7 -15   4        661.32        692.98        73.42 o                         
  -6 -15   4        691.43        545.52        49.28 o                         
  -5 -15   4        306.95        308.07        37.96 o                         
  -4 -15   4       1030.44       1057.54        59.93 o                         
  -3 -15   4       4156.87       3804.38        88.12 o                         
  -2 -15   4       5843.59       6121.01       132.47 o                         
  -1 -15   4       4329.35       4053.41       110.00 o                         
   0 -15   4         24.39        -13.55        33.35 o                         
   1 -15   4          2.48          0.52        41.54 o                         
   2 -15   4         15.74         36.42       101.73 o                         
   3 -15   4       1397.93       1334.21       162.52 o                         
   4 -15   4        514.80        518.59        54.78 o                         
   5 -15   4        229.55        290.58        52.26 o                         
   6 -15   4        178.36        230.40        53.37 o                         
   7 -15   4         33.75         48.03        52.56 o                         
   8 -15   4         39.11         62.19        56.62 o                         
   9 -15   4        282.23        202.96        64.00 o                         
 -17 -14   4        236.53        156.76        79.21 o                         
 -16 -14   4         20.29        -69.14        69.63 o                         
 -15 -14   4         10.33        -43.26        50.15 o                         
 -14 -14   4         56.31        112.13        50.28 o                         
 -13 -14   4        465.51        496.41        54.06 o                         
 -12 -14   4       1326.16       1362.66       114.70 o                         
 -11 -14   4        964.38       1028.33        85.06 o                         
 -10 -14   4        981.97        829.95        72.92 o                         
  -9 -14   4        317.56        286.37        62.68 o                         
  -8 -14   4       1829.98       1695.96       111.10 o                         
  -7 -14   4       3661.96       3904.10        84.79 o                         
  -6 -14   4       4511.78       5126.69       100.29 o                         
  -5 -14   4       4853.75       4944.00        97.44 o                         
  -4 -14   4       4709.71       4288.09        89.68 o                         
  -3 -14   4       6566.00       6428.05       118.51 o                         
  -2 -14   4       1205.82       1266.13        54.96 o                         
  -1 -14   4        332.33        283.68        29.51 o                         
   0 -14   4       1798.92       1934.15        62.15 o                         
   1 -14   4       2597.90       2038.64        84.95 o                         
   2 -14   4       1813.47       1885.71        61.47 o                         
   3 -14   4       5096.26       5209.67       158.02 o                         
   4 -14   4       1248.66       1348.75       195.74 o                         
   5 -14   4        250.71         67.40        46.44 o                         
   6 -14   4          3.18         24.09        83.26 o                         
   7 -14   4        297.73        276.17        99.87 o                         
   8 -14   4        499.31        609.97        74.64 o                         
   9 -14   4        852.87        946.71       108.83 o                         
  10 -14   4        483.73        472.46        67.62 o                         
 -18 -13   4         36.43         58.39        79.00 o                         
 -17 -13   4         77.51         28.82        75.80 o                         
 -16 -13   4        677.47        530.82        83.61 o                         
 -15 -13   4        928.22        805.25       122.79 o                         
 -14 -13   4        593.75        479.90        64.16 o                         
 -13 -13   4         27.13         33.18        44.30 o                         
 -12 -13   4        255.51        231.58        57.27 o                         
 -11 -13   4        412.71        384.39        60.47 o                         
 -10 -13   4        104.24        -11.79        32.43 o                         
  -9 -13   4        822.94        773.14        51.09 o                         
  -8 -13   4       3565.57       3699.94        80.14 o                         
  -7 -13   4       1851.03       2120.02        60.79 o                         
  -6 -13   4       8188.83       8713.86       143.58 o                         
  -5 -13   4       2998.84       3140.47        72.45 o                         
  -4 -13   4        101.60        173.09        28.64 o                         
  -3 -13   4        236.44        248.20        40.89 o                         
  -2 -13   4        970.87       1157.81        50.43 o                         
  -1 -13   4       1832.35       1862.86        57.44 o                         
   0 -13   4       4799.62       4984.65        96.74 o                         
   1 -13   4       1376.91       1360.34        60.78 o                         
   2 -13   4       2196.87       2143.97        62.74 o                         
   3 -13   4        469.13        384.30        34.20 o                         
   4 -13   4        632.38        620.93        40.61 o                         
   5 -13   4        384.34        453.62        43.82 o                         
   6 -13   4        967.66        855.51       123.37 o                         
   7 -13   4       2257.32       2639.15       114.34 o                         
   8 -13   4       1337.78       1249.51       155.68 o                         
   9 -13   4        370.19        369.18        58.27 o                         
  10 -13   4          0.24          0.28        57.75 o                         
  11 -13   4         76.59        108.36        96.25 o                         
 -18 -12   4        150.13        108.53        78.00 o                         
 -17 -12   4        265.72        173.88        75.31 o                         
 -16 -12   4        916.00        906.61       120.80 o                         
 -15 -12   4        916.62        887.05       117.94 o                         
 -14 -12   4        346.60        330.17        50.75 o                         
 -13 -12   4          2.01        -20.83        41.69 o                         
 -12 -12   4         24.20          3.10        39.37 o                         
 -11 -12   4       1050.02       1059.18        56.65 o                         
 -10 -12   4        282.78        248.30        28.10 o                         
  -9 -12   4       4608.92       4866.01        93.45 o                         
  -8 -12   4       4523.33       4834.15       109.03 o                         
  -7 -12   4         87.78        110.86        26.52 o                         
  -6 -12   4         36.23          8.67        22.37 o                         
  -5 -12   4          2.58          8.99        21.92 o                         
  -4 -12   4       3910.16       3725.92        76.29 o                         
  -3 -12   4       7155.17       7564.65       126.01 o                         
  -2 -12   4       9418.12       9662.36       154.09 o                         
  -1 -12   4       3530.94       3595.74        75.64 o                         
   0 -12   4        124.88         96.69        24.51 o                         
   1 -12   4        991.70        856.52        46.23 o                         
   2 -12   4       2911.70       3060.44        71.54 o                         
   3 -12   4       3152.95       3215.35        74.69 o                         
   4 -12   4       4013.59       3815.31        82.33 o                         
   5 -12   4       1570.12       1816.00       134.29 o                         
   6 -12   4       1539.97       1540.63       121.49 o                         
   7 -12   4        406.59        447.40        53.66 o                         
   8 -12   4        175.12        175.65        36.82 o                         
   9 -12   4        219.58        217.61        68.46 o                         
  10 -12   4        362.70        359.92        93.24 o                         
  11 -12   4        509.08        618.82       104.77 o                         
  12 -12   4        288.70        289.97       104.15 o                         
 -18 -11   4        108.39         27.00        72.56 o                         
 -17 -11   4         46.09         32.63        67.67 o                         
 -16 -11   4        141.42         -5.74        84.59 o                         
 -15 -11   4         11.11        -38.55       156.76 o                         
 -14 -11   4        204.23        201.15        59.31 o                         
 -13 -11   4        257.77        230.57        44.31 o                         
 -12 -11   4       2323.20       2366.55       110.98 o                         
 -11 -11   4       5383.70       5286.85       104.00 o                         
 -10 -11   4         57.02         55.07        24.64 o                         
  -9 -11   4       1274.07       1555.75        51.15 o                         
  -8 -11   4        396.16        316.65        25.37 o                         
  -7 -11   4       1535.87       1715.96        50.78 o                         
  -6 -11   4        401.35        430.24        32.56 o                         
  -5 -11   4        538.92        601.70        38.18 o                         
  -4 -11   4       3725.69       4032.09        77.16 o                         
  -3 -11   4       5072.16       5209.25        93.02 o                         
  -2 -11   4       6667.89       6766.38       112.93 o                         
  -1 -11   4       2201.04       2240.76        56.66 o                         
   0 -11   4          8.15         12.93        20.93 o                         
   1 -11   4       5828.31       6123.49       114.39 o                         
   2 -11   4       3203.09       3192.67        70.34 o                         
   3 -11   4       3456.17       3633.53        76.59 o                         
   4 -11   4       2561.01       2551.56        65.04 o                         
   5 -11   4        716.01        614.68        42.49 o                         
   6 -11   4         14.67         70.62        26.86 o                         
   7 -11   4        674.94        558.07        49.72 o                         
   8 -11   4       1373.10       1461.22        78.47 o                         
   9 -11   4       1287.11       1417.54        71.84 o                         
  10 -11   4         89.42         50.45        34.73 o                         
  11 -11   4        216.06        550.37        99.45 o                         
  12 -11   4         36.44        -68.19        93.99 o                         
  13 -11   4        101.14        -63.72        98.17 o                         
 -18 -10   4          4.79        114.20        72.05 o                         
 -17 -10   4         78.04        -53.51        64.63 o                         
 -16 -10   4        143.71         95.01        65.28 o                         
 -15 -10   4        346.74        245.97        61.37 o                         
 -14 -10   4        896.37        850.74        89.62 o                         
 -13 -10   4        885.79        831.01       103.53 o                         
 -12 -10   4       1039.56        889.91        57.87 o                         
 -11 -10   4       1728.54       1934.01        67.97 o                         
 -10 -10   4        138.79        174.18        24.90 o                         
  -9 -10   4        256.81        166.86        23.32 o                         
  -8 -10   4       3736.33       3865.82        75.74 o                         
  -7 -10   4      16426.52      16073.74       236.56 o                         
  -6 -10   4       6400.38       6291.37       105.21 o                         
  -5 -10   4       9091.14       9592.35       147.14 o                         
  -4 -10   4       2615.64       2863.73        60.53 o                         
  -3 -10   4       1157.12        955.96        38.69 o                         
  -2 -10   4        143.34        196.52        20.62 o                         
  -1 -10   4        152.39        149.72        19.95 o                         
   0 -10   4       5332.69       5506.23        95.60 o                         
   1 -10   4       8738.97       9144.11       143.37 o                         
   2 -10   4       9600.69       9664.53       150.97 o                         
   3 -10   4       5397.43       5418.45        96.59 o                         
   4 -10   4       1085.48       1190.69        51.43 o                         
   5 -10   4        157.42        193.54        25.05 o                         
   6 -10   4        760.98        791.94        48.14 o                         
   7 -10   4       2803.78       2912.20        70.78 o                         
   8 -10   4       1506.91       1373.40        95.77 o                         
   9 -10   4        716.57        800.97        69.06 o                         
  10 -10   4          3.41         45.96        44.54 o                         
  11 -10   4         11.19         44.38        72.83 o                         
  12 -10   4        199.58         85.23        88.58 o                         
  13 -10   4        756.75        450.69       102.75 o                         
  14 -10   4        170.76        142.90        99.46 o                         
 -19  -9   4          0.39         39.73        75.40 o                         
 -18  -9   4        347.28        244.33        76.01 o                         
 -17  -9   4        561.21        618.78       113.99 o                         
 -15  -9   4        180.34        160.69        46.81 o                         
 -14  -9   4        274.47        262.95        59.51 o                         
 -13  -9   4       1068.08       1319.27        91.15 o                         
 -12  -9   4        985.42        970.87        54.27 o                         
 -11  -9   4        376.88        580.09        50.49 o                         
 -10  -9   4       5032.02       4938.01        89.33 o                         
  -9  -9   4       5318.83       5159.45        90.34 o                         
  -8  -9   4       9463.10       8866.00       137.16 o
[truncated: 2,285,902 more chars]
